# Supplementary material for: Integrating multiple precision livestock technologies to advance rangeland grazing management
Source: Front Vet Sci. 2025 Aug 22;12:1625448. doi: 10.3389/fvets.2025.1625448 (PMC12411203; doi:10.3389/fvets.2025.1625448)
Supplement: Supplementary file 1 [file Data_Sheet_1.ZIP]

Archive with 78 entries (39 files):
- Lily_HMM_2025/
- Lily_HMM_2025/.Rhistory
- Lily_HMM_2025/~$high_low.xlsx
- Lily_HMM_2025/~$Forage_Data.xlsx
- Lily_HMM_2025/Data/
- Lily_HMM_2025/Data/Forage_Data.xlsx
- Lily_HMM_2025/Data/GreenFeed_Summarized_Data_298_2022_02_01_To_2022_05_17.xlsm
- Lily_HMM_2025/Data/intake.final.xlsx
- Lily_HMM_2025/Data/PLT_Integration_Markdown.Rmd
- Lily_HMM_2025/Data/Data.Rproj
- Lily_HMM_2025/Data/.Rhistory
- Lily_HMM_2025/Data/.RData
- Lily_HMM_2025/Data/.Rproj.user/
- Lily_HMM_2025/Data/.Rproj.user/3F26296A/
- Lily_HMM_2025/Data/.Rproj.user/3F26296A/ctx/
- Lily_HMM_2025/Data/.Rproj.user/3F26296A/sources/
- Lily_HMM_2025/Data/.Rproj.user/3F26296A/sources/per/
- Lily_HMM_2025/Data/.Rproj.user/3F26296A/sources/per/t/
- Lily_HMM_2025/Data/.Rproj.user/3F26296A/sources/per/u/
- Lily_HMM_2025/Data/.Rproj.user/3F26296A/sources/per/u/4551BB29-contents
- Lily_HMM_2025/Data/.Rproj.user/3F26296A/sources/per/u/4551BB29
- Lily_HMM_2025/Data/.Rproj.user/3F26296A/presentation/
- Lily_HMM_2025/Data/.Rproj.user/3F26296A/tutorial/
- Lily_HMM_2025/Data/.Rproj.user/3F26296A/profiles-cache/
- Lily_HMM_2025/Data/.Rproj.user/3F26296A/bibliography-index/
- Lily_HMM_2025/Data/.Rproj.user/3F26296A/explorer-cache/
- Lily_HMM_2025/Data/.Rproj.user/3F26296A/viewer-cache/
- Lily_HMM_2025/Data/.Rproj.user/3F26296A/pcs/
- Lily_HMM_2025/Data/.Rproj.user/3F26296A/pcs/workbench-pane.pper
- Lily_HMM_2025/Data/.Rproj.user/3F26296A/pcs/windowlayoutstate.pper
- Lily_HMM_2025/Data/.Rproj.user/3F26296A/pcs/source-pane.pper
- Lily_HMM_2025/Data/.Rproj.user/3F26296A/pcs/files-pane.pper
- Lily_HMM_2025/Data/.Rproj.user/3F26296A/rmd-outputs
- Lily_HMM_2025/Data/.Rproj.user/3F26296A/saved_source_markers
- Lily_HMM_2025/Data/.Rproj.user/shared/
- Lily_HMM_2025/Data/.Rproj.user/shared/notebooks/
- Lily_HMM_2025/Data/.Rproj.user/shared/notebooks/patch-chunk-names
- Lily_HMM_2025/Data/ScaleWeights.xlsx
- Lily_HMM_2025/.Rproj.user/
- Lily_HMM_2025/.Rproj.user/3F26296A/
- Lily_HMM_2025/.Rproj.user/3F26296A/ctx/
- Lily_HMM_2025/.Rproj.user/3F26296A/sources/
- Lily_HMM_2025/.Rproj.user/3F26296A/sources/per/
- Lily_HMM_2025/.Rproj.user/3F26296A/sources/per/u/
- Lily_HMM_2025/.Rproj.user/3F26296A/sources/per/t/
- Lily_HMM_2025/.Rproj.user/3F26296A/sources/per/t/3BBBD012-contents
- Lily_HMM_2025/.Rproj.user/3F26296A/sources/per/t/3BBBD012
- Lily_HMM_2025/.Rproj.user/3F26296A/sources/prop/
- Lily_HMM_2025/.Rproj.user/3F26296A/sources/prop/DC06974F
- Lily_HMM_2025/.Rproj.user/3F26296A/sources/prop/INDEX
- Lily_HMM_2025/.Rproj.user/3F26296A/sources/prop/47400E9F
- Lily_HMM_2025/.Rproj.user/3F26296A/presentation/
- Lily_HMM_2025/.Rproj.user/3F26296A/tutorial/
- Lily_HMM_2025/.Rproj.user/3F26296A/profiles-cache/
- Lily_HMM_2025/.Rproj.user/3F26296A/bibliography-index/
- Lily_HMM_2025/.Rproj.user/3F26296A/explorer-cache/
- Lily_HMM_2025/.Rproj.user/3F26296A/viewer-cache/
- Lily_HMM_2025/.Rproj.user/3F26296A/rmd-outputs
- Lily_HMM_2025/.Rproj.user/3F26296A/saved_source_markers
- Lily_HMM_2025/.Rproj.user/3F26296A/pcs/
- Lily_HMM_2025/.Rproj.user/3F26296A/pcs/workbench-pane.pper
- Lily_HMM_2025/.Rproj.user/3F26296A/pcs/windowlayoutstate.pper
- Lily_HMM_2025/.Rproj.user/3F26296A/pcs/source-pane.pper
- Lily_HMM_2025/.Rproj.user/3F26296A/pcs/files-pane.pper
- Lily_HMM_2025/.Rproj.user/shared/
- Lily_HMM_2025/.Rproj.user/shared/notebooks/
- Lily_HMM_2025/.Rproj.user/shared/notebooks/patch-chunk-names
- Lily_HMM_2025/.Rproj.user/shared/notebooks/paths
- Lily_HMM_2025/.Rproj.user/shared/notebooks/E0D6A538-PLT_Integration_Markdown/
- Lily_HMM_2025/.Rproj.user/shared/notebooks/E0D6A538-PLT_Integration_Markdown/1/
- Lily_HMM_2025/.Rproj.user/shared/notebooks/E0D6A538-PLT_Integration_Markdown/1/3F26296Ab0b31450/
- Lily_HMM_2025/.Rproj.user/shared/notebooks/E0D6A538-PLT_Integration_Markdown/1/3F26296Ab0b31450/chunks.json
- Lily_HMM_2025/.Rproj.user/shared/notebooks/E0D6A538-PLT_Integration_Markdown/1/s/
- Lily_HMM_2025/.Rproj.user/shared/notebooks/E0D6A538-PLT_Integration_Markdown/1/s/chunks.json
- Lily_HMM_2025/PLT_Integration_Markdown.Rmd
- Lily_HMM_2025/PLT_Integration_Markdown.html
- Lily_HMM_2025/.RData
- Lily_HMM_2025/PLT_Integration_Markdown.tex
