# Supplementary material for: Integrating multiple precision livestock technologies to advance rangeland grazing management
Source: Front Vet Sci. 2025 Aug 22;12:1625448. doi: 10.3389/fvets.2025.1625448 (PMC12411203; doi:10.3389/fvets.2025.1625448)
Supplement: Supplementary file 1 [file Data_Sheet_1.ZIP › Lily_HMM_2025/Data/Forage_Data.xlsx]

## Sheet: Sheet1
TrialPeriod	sample_numb	DM_pct
2_low_adapt	1	93.6
2_low_adapt	2	93.6
2_low_adapt	3	92.8
2_low_collect	1	93.1
2_low_collect	2	93.8
2_low_collect	3	93.4
1_low_adapt	1	95.3
1_low_adapt	2	94.8
1_low_adapt	3	95.3
1_low_collect	1	97.3
1_low_collect	2	97.4
1_low_collect	3	96.1
high_adapt	1	93.9
high_adapt	2	93.2
high_adapt	3	93.6
high_collect	1	93.7
high_collect	2	93.3
high_collect	3	92.9
