# Supplementary material for: Integrating multiple precision livestock technologies to advance rangeland grazing management
Source: Front Vet Sci. 2025 Aug 22;12:1625448. doi: 10.3389/fvets.2025.1625448 (PMC12411203; doi:10.3389/fvets.2025.1625448)
Supplement: Supplementary file 1 [file Data_Sheet_1.ZIP › Lily_HMM_2025/Data/GreenFeed_Summarized_Data_298_2022_02_01_To_2022_05_17.xlsm]

## Sheet: Visit_Data
RFID Number	Farm Number	Unit ID	Start Time	End Time	Total Time with Good Data	Hour of the Day	Time of day bin	CO2 (g/d)	CH4 (g/d)	O2 (g/d)	Airflow (L/s)	Airflow Cf	Wind Sp	Wind Dir	Wind Cf	midpoint >= 1 hour since last baseline (TRUE/FALSE)	midpoint >= 1 hour until next baseline (TRUE/FALSE)	event was interrupted	interrupting tag(s)	stddev of last hour backgrounds	Average Temperature Celsius Gas Temp (O2)	Average Temperature Celsius In Pipe
000000000982000431725003	000000000982000431725003	298	2022-03-25 19:03:07	2022-03-25 19:10:59	00:07:07	19.0519		7336.7	196.378	4967.85	39.7375	1	0.97325	105.643	1.09733				''	0.376554	25.0888	8.33477
000000000982000431725003	000000000982000431725003	298	2022-03-27 09:49:51	2022-03-27 10:05:05	00:02:57	9.83083		3299.77	47.1058	2612.72	41.0501	1	2.79387	326.278	1.27939				''	0.174594	17.0458	3.16016
000000000982000431725003	000000000982000431725003	298	2022-03-27 12:03:49	2022-03-27 12:10:25	00:02:49	12.0636		3347.34	50.6884	2679.36	41.3319	1	2.56042	319.408	1.25604				''	0.0370527	23.9831	11.2322
000000000982000431725003	000000000982000431725003	298	2022-03-27 14:10:34	2022-03-27 14:16:19	00:04:45	14.1761		4171.6	114.381	3168.23	40.7596	1	1.78583	289.816	1.17858				''	0.237379	24.9	16.1665
000000000982000431725003	000000000982000431725003	298	2022-03-28 01:45:09	2022-03-28 01:54:11	00:06:02	1.7525		4122.43	67.8412	3753.43	39.7246	1	1.43009	271.235	1.14301				''	0.180199	22.7915	4.34486
000000000982000431725003	000000000982000431725003	298	2022-03-28 04:27:09	2022-03-28 04:32:49	00:05:04	4.4525		4996.8	72.7369	4160.72	39.4241	1	1.14656	336.019	1.11466				''	0.0317692	20.9682	1.22427
000000000982000431725003	000000000982000431725003	298	2022-03-28 08:53:44	2022-03-28 09:01:40	00:04:13	8.89556		3849.88	14.9174	3310.02	40.4942	1	2.20978	278.599	1.22098				''	0.0433612	22.3389	8.9875
000000000982000431725003	000000000982000431725003	298	2022-03-28 11:13:34	2022-03-28 11:19:08	00:05:04	11.2261		3818.44	84.3876	3054.8	40.5794	1	2.31376	334.732	1.23138				''	0.287344	25.2	14.7525
000000000982000431725003	000000000982000431725003	298	2022-03-29 10:28:10	2022-03-29 10:34:03	00:04:50	10.4694		7184.35	191.534	5317.63	37.8666	1	3.08559	71.4009	1.30856				''	0.227067	25.2822	13.3039
000000000982000431725003	000000000982000431725003	298	2022-03-29 12:16:20	2022-03-29 12:23:03	00:02:09	12.2722		5291.61	174.429	4237.92	35.7095	1	4.02308	86.6821	1.40231				''	0.149	25.8112	12.4569
000000000982000431725003	000000000982000431725003	298	2022-03-29 14:08:31	2022-03-29 14:13:38	00:04:56	14.1419		6013.96	157.537	4462.94	34.1514	1	4.15377	123.212	1.41538				''	0.208668	25.201	11.2886
000000000982000431725003	000000000982000431725003	298	2022-03-29 17:00:18	2022-03-29 17:08:05	00:05:46	17.005		5432.04	152.084	4105.69	33.6706	1.00461	3.96604	73.1521	1.3966				''	0.0256584	23.5126	2.71947
000000000982000431725003	000000000982000431725003	298	2022-03-30 00:35:17	2022-03-30 00:41:01	00:05:11	0.588056		6996.47	232.274	4913.61	36.9089	1	3.41213	46.1198	1.34121				''	0.853164	19.3994	-2.54241
000000000982000431725003	000000000982000431725003	298	2022-03-30 06:30:30	2022-03-30 06:36:08	00:05:27	6.50833		8018.27	325.019	5934.68	36.8199	1	3.29452	42.8185	1.32945				''	0.000114198	18.7015	-3.95937
000000000982000431725003	000000000982000431725003	298	2022-03-31 12:39:08	2022-03-31 12:43:50	00:04:32	12.6522		6350.68	116.627	4431.97	40.1365	1	0.684803	348.68	1.06848				''	0.269809	26.2181	12.2076
000000000982000431725003	000000000982000431725003	298	2022-03-31 18:53:36	2022-03-31 18:59:27	00:05:33	18.8933		6299.75	211.863	4656.27	40.0393	1	0.684488	308.543	1.06845				''	0.518078	24.3177	9.92105
000000000982000431725003	000000000982000431725003	298	2022-04-01 00:09:48	2022-04-01 00:15:43	00:05:40	0.163333		7774	304.904	5456.29	39.3179	1	0.176342	241.492	1.01763				''	0.601941	24.1465	3.38045
000000000982000431725003	000000000982000431725003	298	2022-04-01 09:15:52	2022-04-01 09:20:46	00:04:42	9.26444		6415.36	106.258	5753.62	39.3317	1	0.921062	133.079	1.09211				''	0.00598572	23.6003	2.70261
000000000982000431725003	000000000982000431725003	298	2022-04-01 12:17:44	2022-04-01 12:22:21	00:04:31	12.2956		8353.53	270.735	5751.49	39.2883	1	0.862163	125.695	1.08622				''	0.0482632	23.7668	10.2134
000000000982000431725003	000000000982000431725003	298	2022-04-01 15:54:30	2022-04-01 15:59:46	00:05:11	15.9083		7531.31	215.413	5631.17	40.2914	1	0.870738	246.901	1.08707				''	0.188893	26.0089	14.0992
000000000982000431725003	000000000982000431725003	298	2022-04-01 19:08:12	2022-04-01 19:13:33	00:05:16	19.1367		8158.83	228.439	5666.46	39.5435	1	0.82383	244.056	1.08238				''	0.250293	25.1997	9.04288
000000000982000431725003	000000000982000431725003	298	2022-04-02 00:13:44	2022-04-02 00:18:24	00:04:34	0.228889		7964.8	249.842	5968.11	39.8046	1	0.296648	245.999	1.02966				''	0.293203	23.6086	0.0752954
000000000982000431725003	000000000982000431725003	298	2022-04-02 02:33:30	2022-04-02 02:37:43	00:04:10	2.55833		7591.36	169.013	5930.45	38.8807	1	1.17731	253.576	1.11773				''	0	21.9925	-1.71322
000000000982000431725003	000000000982000431725003	298	2022-04-02 06:39:42	2022-04-02 06:45:51	00:06:03	6.66167		7908.33	267.676	6023.71	39.105	1	0.380539	245.06	1.03805				''	0.778044	20.5886	-3.2493
000000000982000431725003	000000000982000431725003	298	2022-04-02 08:56:14	2022-04-02 09:01:19	00:04:58	8.93722		6454.25	189.941	5021.26	40.3615	1	0.0417291	244.022	1.00417				''	0.27114	25.3921	9.92596
000000000982000431725003	000000000982000431725003	298	2022-04-02 11:03:13	2022-04-02 11:05:54	00:02:26	11.0536		6293.35	177.019	5011.87	40.5801	1	1.1918	235.56	1.11918				''	0.142925	27.9	16.0989
000000000982000431725003	000000000982000431725003	298	2022-04-03 11:21:51	2022-04-03 11:26:38	00:04:40	11.3642		7773.71	157.572	6021.77	40.0483	1	3.62077	347.067	1.36208				''	1.41839	26.2976	13.5506
000000000982000431725003	000000000982000431725003	298	2022-04-04 00:22:53	2022-04-04 00:27:07	00:04:11	0.381389		8147.28	280.083	5988.44	38.8359	1	0.456484	306.978	1.04565				''	0	20.9406	-4.86379
000000000982000431725003	000000000982000431725003	298	2022-04-04 06:27:50	2022-04-04 06:32:02	00:04:10	6.46389		7290.93	217.923	5538.8	38.3314	1	0.058244	123.611	1.00582				''	0.419388	18.3849	-7.7259
000000000982000431725003	000000000982000431725003	298	2022-04-04 10:59:51	2022-04-04 11:05:00	00:04:56	10.9975		4752.04	125.836	3412.49	40.1705	1	3.02975	225.876	1.30297				''	0.33555	25.4676	14.6977
000000000982000431725003	000000000982000431725003	298	2022-04-05 00:51:12	2022-04-05 00:56:52	00:05:13	0.853333		6908.2	178.545	4920.79	39.1771	1	1.10227	270.289	1.11023				''	0.235323	25.5185	8.3752
000000000982000431725003	000000000982000431725003	298	2022-04-05 06:16:41	2022-04-05 06:21:56	00:05:10	6.27806		8594	290.183	6884.51	38.6555	1	3.25093	330.583	1.32509				''	0.00351023	23.8851	5.2074
000000000982000431725003	000000000982000431725003	298	2022-04-05 11:01:36	2022-04-05 11:06:38	00:04:56	11.0267		7541.12	228.11	5671.83	38.8845	1	3.46747	339.744	1.34675				''	0.449331	24.2679	9.35324
000000000982000431725003	000000000982000431725003	298	2022-04-05 15:56:32	2022-04-05 16:01:41	00:04:22	15.9422		5622.78	150.98	4019.77	38.4497	1	3.60764	8.82144	1.36076				''	0.244127	25.6994	10.6375
000000000982000431725003	000000000982000431725003	298	2022-04-06 00:04:07	2022-04-06 00:09:14	00:05:03	0.0686111		7364.45	199.457	5725.43	38.9498	1	1.97219	314.127	1.19722				''	0.00492136	24.2049	5.10195
000000000982000431725003	000000000982000431725003	298	2022-04-06 11:29:19	2022-04-06 11:34:21	00:04:55	11.4886		7634.47	189.458	5746.79	37.9912	1	3.59035	33.7906	1.35903				''	0.0768901	22.4868	4.33219
000000000982000431725003	000000000982000431725003	298	2022-04-07 01:56:32	2022-04-07 02:01:34	00:04:57	1.94222		8194.59	219.423	6181.66	39.1094	1	2.68954	355.778	1.26895				''	0.0280271	23.0262	2.50286
000000000982000431725003	000000000982000431725003	298	2022-04-07 06:04:09	2022-04-07 06:09:03	00:04:33	6.06917		7681.78	216.252	5999.37	37.8394	1	3.63072	41.4813	1.36307				''	0	22.5327	2.08528
000000000982000431725003	000000000982000431725003	298	2022-04-07 10:55:50	2022-04-07 11:00:36	00:04:35	10.9306		5686.25	134.998	4682.3	31.9898	1.02814	2.52709	53.3349	1.25271				''	0.281858	24.3	8.12499
000000000982000431725003	000000000982000431725003	298	2022-04-14 06:40:13	2022-04-14 06:45:20	00:05:00	6.67028		6816.28	129.398	6067.94	38.4945	1	2.94192	327.844	1.29419				''	0.0981596	13.9818	-8.96357
000000000982000431725003	000000000982000431725003	298	2022-04-14 10:45:40	2022-04-14 10:50:24	00:04:36	10.7611		6746.76	174.752	5852.02	38.7864	1	3.57866	321.653	1.35787				''	0.0222521	19.5574	0.490087
000000000982000431725003	000000000982000431725003	298	2022-04-15 01:34:22	2022-04-15 01:39:14	00:04:44	1.57278		8028.32	238.649	5960.34	38.4352	1	0.825737	318.066	1.08257				''	0.284883	17.2397	-8.22245
000000000982000431725003	000000000982000431725003	298	2022-04-15 06:27:44	2022-04-15 06:34:36	00:06:12	6.46222		6416.93	181.757	5088.4	39.0667	1	1.16807	14.2056	1.11681				''	0.245186	17.3	-6.11745
000000000982000431725003	000000000982000431725003	298	2022-04-15 12:19:39	2022-04-15 12:24:27	00:04:44	12.3275		7125.58	158.243	5498.05	39.2622	1	1.76055	74.1518	1.17606				''	0.0063683	22.1878	3.92403
000000000982000431725003	000000000982000431725003	298	2022-04-16 06:33:43	2022-04-16 06:39:48	00:05:32	6.56194		6720.21	167.61	5266.47	39.115	1	0.208694	224.302	1.02087				''	0.58773	12.6551	-13.5766
000000000982000431725003	000000000982000431725003	298	2022-04-16 08:51:01	2022-04-16 08:55:04	00:03:52	8.85028		6386.81	134.749	5124.03	40.0814	1	0.506864	259.129	1.05069				''	0.085063	20.1757	4.06756
000000000982000431725003	000000000982000431725003	298	2022-04-17 12:12:54	2022-04-17 12:17:09	00:04:11	12.215		6563.25	199.825	4668.64	37.8156	1	3.73881	16.8947	1.37388				''	0.0500592	26.7537	12.9164
000000000982000431725003	000000000982000431725003	298	2022-04-17 18:36:58	2022-04-17 18:40:53	00:03:51	18.6161		7246.11	238.117	5702.47	37.7975	1	2.8189	49.0495	1.28189				''	0.0495258	24.8064	7.78163
000000000982000431725003	000000000982000431725003	298	2022-04-18 00:02:02	2022-04-18 00:06:53	00:04:46	0.0338889		8151.13	284.631	5985.88	39.0669	1	0.185968	252.571	1.0186				''	0.62548	20.3292	-3.72283
000000000982000431725003	000000000982000431725003	298	2022-04-18 10:49:01	2022-04-18 10:53:11	00:04:06	10.8169		8865.65	187.474	6754.37	40.0913	1	0.693158	282.368	1.06932				''	0.019773	28.2276	14.3558
000000000982000431725003	000000000982000431725003	298	2022-04-19 11:00:20	2022-04-19 11:04:54	00:03:32	11.0056		3414.24	136.059	2593.08	40.5638	1	2.84179	257.188	1.28418				''	0.0215294	24.1	13.2806
000000000982000431725003	000000000982000431725003	298	2022-04-19 13:23:51	2022-04-19 13:28:42	00:04:32	13.3975		4713.35	103.604	4016	40.737	1	2.83123	266.066	1.28312				''	0.126267	26.3636	20.7747
000000000982000431725003	000000000982000431725003	298	2022-04-20 10:51:30	2022-04-20 10:56:04	00:04:29	10.8583		6285.89	88.101	5346.46	39.4503	1	1.31496	6.60752	1.1315				''	0.00231213	29.8383	20.9346
000000000982000431725003	000000000982000431725003	298	2022-04-22 06:04:25	2022-04-22 06:08:35	00:03:51	6.07361		5320.91	184.141	4149.03	40.0995	1	1.04555	331.132	1.10456				''	0.289593	23.9792	11.8249
000000000982000431725003	000000000982000431725003	298	2022-04-22 11:40:10	2022-04-22 11:44:37	00:04:19	11.6694		7880.47	256.131	6220.03	39.8557	1	0.956401	229.816	1.09564				''	0.455112	31.715	27.8798
000000000982000431725003	000000000982000431725003	298	2022-04-23 02:29:28	2022-04-23 02:33:35	00:04:04	2.49111		7377.87	221.702	5349.45	38.5241	1	1.56918	30.74	1.15692				''	0.0386659	24.4393	5.63196
000000000982000431725003	000000000982000431725003	298	2022-04-24 14:17:19	2022-04-24 14:22:31	00:05:05	14.2886		6487.61	235.586	4938.57	38.0032	1	3.70909	32.7254	1.37091				''	0	23.2183	4.49241
000000000982000431725003	000000000982000431725003	298	2022-04-24 16:41:42	2022-04-24 16:46:49	00:04:52	16.695		7414.34	241.93	5489.75	38.2647	1	3.7175	36.5539	1.37175				''	0.0370066	24.4958	7.69299
000000000982000431725003	000000000982000431725003	298	2022-04-24 20:52:47	2022-04-24 20:57:34	00:04:37	20.8797		8694.72	289.842	6472.81	38.9144	1	2.21267	58.5368	1.22127				''	0.00929588	24.4624	3.81716
000000000982000431725003	000000000982000431725003	298	2022-04-25 00:19:26	2022-04-25 00:23:54	00:04:24	0.323889		9228.62	298.182	7136.78	39.4588	1	0.51891	9.2326	1.05189				''	0.0031335	23.4015	1.45267
000000000982000431725003	000000000982000431725003	298	2022-04-25 10:56:31	2022-04-25 11:01:03	00:04:21	10.9419		10775.1	353.114	7173.42	39.908	1	0.892343	357.731	1.08923				''	0.120461	27.2857	12.1584
000000000982000431725003	000000000982000431725003	298	2022-04-25 14:57:53	2022-04-25 15:02:54	00:04:56	14.9647		8838.35	324.2	6670.72	40.8549	1	0.539604	105.126	1.05396				''	0.010757	26.3791	18.5525
000000000982000431725003	000000000982000431725003	298	2022-04-26 01:02:45	2022-04-26 01:07:16	00:04:28	1.04583		8253.11	222.942	6477.72	39.4444	1	0.0842778	131.239	1.00843				''	0.395493	23.7	1.2798
000000000982000431725003	000000000982000431725003	298	2022-04-26 09:31:00	2022-04-26 09:35:33	00:04:28	9.51667		7265.97	175.029	5332.61	40.2052	1	0.598661	293.857	1.05987				''	0.170404	26.7883	15.2289
000000000982000431725003	000000000982000431725003	298	2022-04-26 13:36:08	2022-04-26 13:40:20	00:04:06	13.6022		7663.22	251.59	5126.9	41.0446	1	2.30908	108.885	1.23091				''	0.000116533	28.246	22.5294
000000000982000431725003	000000000982000431725003	298	2022-04-27 07:20:21	2022-04-27 07:24:29	00:04:04	7.33917		7742.77	178.556	6274.6	39.057	1	1.50486	128.116	1.15049				''	0.151132	20.3016	0.855447
000000000982000431725003	000000000982000431725003	298	2022-04-27 10:02:18	2022-04-27 10:10:41	00:02:11	10.0383		5550.03	31.7393	4777.22	38.9895	1	0.706717	84.9974	1.07067				''	0.558907	26.6602	10.5469
000000000982000431725003	000000000982000431725003	298	2022-04-27 12:31:32	2022-04-27 12:36:06	00:04:23	12.5256		9283.76	289.583	5948.47	39.7263	1	0.948029	117.879	1.0948				''	0.256433	26.7307	15.4027
000000000982000431725003	000000000982000431725003	298	2022-04-28 06:09:49	2022-04-28 06:15:13	00:04:27	6.16361		7073.07	221.912	5456.31	39.8258	1	0.105325	342.24	1.01053				''	0.627625	23.791	1.5217
000000000982000431725003	000000000982000431725003	298	2022-04-28 10:38:56	2022-04-28 10:43:34	00:04:31	10.6489		9548.95	250.275	6362.81	39.7215	1	0.36514	54.4452	1.03651				''	0.0377094	27.6712	17.1219
000000000982000431725003	000000000982000431725003	298	2022-04-29 01:45:16	2022-04-29 01:50:23	00:04:53	1.75444		5299.52	191.502	4226.09	40.2676	1	1.80489	312.647	1.18049				''	0.19512	23.3114	8.78329
000000000982000431725003	000000000982000431725003	298	2022-04-29 06:18:06	2022-04-29 06:23:23	00:04:45	6.30167		7918.78	254.658	5810.36	39.0879	1	1.67956	146.236	1.16796				''	0.222294	23.5221	7.45353
000000000982000431725003	000000000982000431725003	298	2022-04-30 01:06:22	2022-04-30 01:11:24	00:04:47	1.10611		7355.49	266.096	5431.17	37.4204	1	3.42539	42.6098	1.34254				''	0.0155792	24.5629	4.95093
000000000982000431725003	000000000982000431725003	298	2022-04-30 09:38:53	2022-04-30 09:43:11	00:04:08	9.64806		7446.61	310.779	5862.78	37.4069	1	3.90519	39.5438	1.39052				''	0.0300987	24.5547	7.3989
000000000982000431725003	000000000982000431725003	298	2022-04-30 11:59:05	2022-04-30 12:02:40	00:03:31	11.9847		8734.13	369.191	6024.98	35.1704	1	3.91567	80.0695	1.39157				''	0.0214409	24.8	9.97218
000000000982000431725003	000000000982000431725003	298	2022-05-01 06:09:03	2022-05-01 06:15:01	00:05:29	6.15083		7726.93	288.47	5679.42	39.4944	1	0.715908	287.85	1.07159				''	0.236826	23.945	3.19279
000000000982000431725003	000000000982000431725003	298	2022-05-01 12:11:17	2022-05-01 12:14:46	00:03:25	12.1881		8373.24	327.518	5355.56	39.3297	1	2.56841	123.966	1.25684				''	0.0037782	27.7005	18.5523
000000000982000431725003	000000000982000431725003	298	2022-05-01 18:34:51	2022-05-01 18:39:46	00:04:50	18.5808		9357.9	317.8	5858.28	39.6057	1	1.25756	128.873	1.12576				''	0.192545	28.0993	18.6364
000000000982000431725003	000000000982000431725003	298	2022-05-02 01:01:27	2022-05-02 01:06:13	00:04:42	1.02417		8954.48	280.214	6215.02	39.328	1	0.0476364	222.655	1.00476				''	0.910925	24.3766	2.97863
000000000982000431725003	000000000982000431725003	298	2022-05-02 06:08:49	2022-05-02 06:14:11	00:05:05	6.14694		8566.86	186.264	6275.25	39.401	1	0.000619333	212.194	1.00006				''	0.468301	24.3087	3.80864
000000000982000431725003	000000000982000431725003	298	2022-05-02 10:29:30	2022-05-02 10:33:23	00:03:48	10.4917		7970.82	247.432	5340.89	39.7182	1	1.11978	69.9561	1.11198				''	0.272836	25.4588	13.3946
000000000982000431725003	000000000982000431725003	298	2022-05-02 12:54:59	2022-05-02 12:59:00	00:03:51	12.9164		7420.6	288.905	4620.4	40.0101	1	1.56791	69.5328	1.15679				''	0.163489	25.3	15.9395
000000000982000431725003	000000000982000431725003	298	2022-05-03 08:24:49	2022-05-03 08:28:41	00:03:37	8.41361		5596.55	132.991	4702.87	39.5878	1	1.74726	70.1955	1.17473				''	0.0487799	18.8698	1.87426
000000000982000431725003	000000000982000431725003	298	2022-05-03 12:41:42	2022-05-03 12:46:01	00:04:03	12.695		6480.02	156.47	4534.55	41.0753	1	1.84866	352.582	1.18487				''	0.199247	24.6903	12.862
000000000982000431725003	000000000982000431725003	298	2022-05-03 17:06:41	2022-05-03 17:09:44	00:02:52	17.1114		4881.01	107.138	3792.57	39.972	1	2.55257	80.6033	1.25526				''	0.0342959	24.8978	14.593
000000000982000431725003	000000000982000431725003	298	2022-05-03 19:22:28	2022-05-03 19:24:56	00:02:27	19.3744		6320.72	164.963	5115.3	39.5518	1	1.80263	86.1914	1.18026				''	0.259919	23.6392	11.5871
000000000982000431725003	000000000982000431725003	298	2022-05-04 14:32:14	2022-05-04 14:37:25	00:05:05	14.5372		9730.17	303.987	6527.54	39.9523	1	0.257141	297.923	1.02571				''	0.307771	26.3994	16.2169
000000000982000431725003	000000000982000431725003	298	2022-05-04 17:39:09	2022-05-04 17:43:56	00:04:38	17.6525		7429.84	247.638	5583.24	40.2199	1	1.2042	297.651	1.12042				''	0.270813	25.2	14.882
000000000982000431725003	000000000982000431725003	298	2022-05-05 00:11:13	2022-05-05 00:16:35	00:05:13	0.186944		7277.23	225.615	5689.04	39.8653	1	0.28402	243.938	1.0284				''	1.01198	24.6792	9.60766
000000000982000431725003	000000000982000431725003	298	2022-05-05 05:25:32	2022-05-05 05:30:24	00:04:40	5.42556		6717.16	226.339	5251.25	39.2602	1	0.400056	137.821	1.04001				''	0.130933	24.6216	7.37743
000000000982000431725003	000000000982000431725003	298	2022-05-05 08:08:58	2022-05-05 08:13:18	00:04:16	8.14944		6787.42	203.304	4804.2	39.4425	1	0.50234	8.48482	1.05023				''	0.293977	26.1035	12.907
000000000982000431725003	000000000982000431725003	298	2022-05-05 13:17:35	2022-05-05 13:22:12	00:04:32	13.2931		6992.34	273.338	5076.85	40.1763	1	0.848615	45.1443	1.08486				''	0.183462	32.0704	26.3889
000000000982000431725003	000000000982000431725003	298	2022-05-06 05:15:03	2022-05-06 05:20:23	00:05:01	5.25083		8608.59	351.681	5913.07	39.0468	1	0.365231	116.872	1.03652				''	0.105613	24.0747	6.71375
000000000982000431725003	000000000982000431725003	298	2022-05-06 12:23:42	2022-05-06 12:28:41	00:04:53	12.395		9097.43	293.701	6537.86	39.5972	1	1.81114	67.1821	1.18111				''	0.26041	35.999	29.0518
000000000982000431725003	000000000982000431725003	298	2022-05-07 08:14:20	2022-05-07 08:17:35	00:03:12	8.23889		9272.7	287.331	6584.21	39.0171	1	0.488992	355.929	1.0489				''	0.366645	26.6	15.9142
000000000982000431725003	000000000982000431725003	298	2022-05-07 11:42:59	2022-05-07 11:47:32	00:04:27	11.7164		7031.37	236.226	5418.45	40.2235	1	0.834568	100.833	1.08346				''	0.100762	33.896	28.237
000000000982000431725003	000000000982000431725003	298	2022-05-08 10:01:51	2022-05-08 10:10:36	00:04:40	10.0308		6097.97	186.647	4548.08	39.0804	1	0.76681	259.691	1.07668				''	0.130129	32.3731	24.5622
000000000982000431725003	000000000982000431725003	298	2022-05-08 12:34:43	2022-05-08 12:38:57	00:04:04	12.5786		8294.31	239.054	5508.53	39.644	1	1.6978	228.958	1.16978				''	0.330546	35.2	26.4659
000000000982000431725003	000000000982000431725003	298	2022-05-09 02:06:10	2022-05-09 02:11:05	00:04:36	2.10278		7462.11	256.729	5762.89	36.503	1	3.38809	133.709	1.33881				''	0.00011582	24.5824	9.51764
000000000982000431725003	000000000982000431725003	298	2022-05-09 06:28:55	2022-05-09 06:33:45	00:04:39	6.48194		8524.39	261.27	6111.13	38.8048	1	1.2101	352.337	1.12101				''	0	24.5669	9.77849
000000000982000431725003	000000000982000431725003	298	2022-05-09 09:48:33	2022-05-09 09:52:18	00:03:42	9.80917		11221.2	389.473	7664.75	38.7593	1	1.66923	288.399	1.16692				''	0.108829	26.4	14.9418
000000000982000431725003	000000000982000431725003	298	2022-05-09 12:44:12	2022-05-09 12:49:24	00:05:04	12.7367		9132.66	278.596	6690.42	39.1784	1	2.48166	338.768	1.24817				''	0	27.0808	14.7144
000000000982000431725003	000000000982000431725003	298	2022-05-09 14:59:28	2022-05-09 15:04:08	00:04:31	14.9911		9413.82	335.475	6925.86	39.1932	1	1.26701	354.487	1.1267				''	0.00480106	27.4	20.3701
000000000982000431725003	000000000982000431725003	298	2022-05-10 06:27:24	2022-05-10 06:31:44	00:03:33	6.45667		7412	295.909	5328.46	39.5583	1	0.681992	250.045	1.0682				''	0.262768	24.6785	9.57078
000000000982000431725003	000000000982000431725003	298	2022-05-10 09:29:18	2022-05-10 09:32:53	00:03:31	9.48833		8085.67	258.425	5755.67	40.1883	1	1.67906	271.652	1.16791				''	0.335771	26.506	17.3987
000000000982000431725003	000000000982000431725003	298	2022-05-10 11:38:50	2022-05-10 11:42:52	00:03:53	11.6472		6412.6	173.516	5010.19	40.2234	1	0.818678	322.106	1.08187				''	0.127265	29.8802	22.841
000000000982000431725003	000000000982000431725003	298	2022-05-10 17:21:43	2022-05-10 17:26:30	00:04:39	17.3619		4345.52	149.866	3536.07	40.849	1	2.31118	335.436	1.23112				''	0.0521623	31.6666	23.6369
000000000982000431725003	000000000982000431725003	298	2022-05-11 07:44:59	2022-05-11 07:49:16	00:04:12	7.74972		5793.31	129.867	4755.34	39.7356	1	1.56163	91.471	1.15616				''	0.134157	24.8016	14.1074
000000000982000431725003	000000000982000431725003	298	2022-05-11 10:03:00	2022-05-11 10:07:36	00:04:30	10.05		5031.51	99.5413	4482.23	39.9973	1	1.79788	94.2979	1.17979				''	0.0843036	25.4815	17.5524
000000000982000431725003	000000000982000431725003	298	2022-05-11 12:58:52	2022-05-11 13:02:40	00:03:38	12.9811		10124.1	286.102	7032.22	39.9294	1	0.669813	336.929	1.06698				''	0.262608	32.1671	27.4383
000000000982000431725003	000000000982000431725003	298	2022-05-12 16:37:34	2022-05-12 16:40:55	00:02:55	16.6261		7823.67	177.914	5963.38	38.9952	1	2.52497	268.97	1.2525				''	0.0236142	26.7	17.2841
000000000982000431725003	000000000982000431725003	298	2022-05-12 19:26:56	2022-05-12 19:34:01	00:05:07	19.4489		7957.42	232.856	5575.71	39.2921	1	2.30278	245.854	1.23028				''	0.164097	26.2758	16.0526
000000000982000431725003	000000000982000431725003	298	2022-05-13 08:28:07	2022-05-13 08:31:34	00:03:20	8.46861		9186.82	291.251	6544.09	38.861	1	3.39964	241.631	1.33996				''	0.0208753	26.9995	17.0693
000000000982000431725003	000000000982000431725003	298	2022-05-13 13:19:17	2022-05-13 13:23:57	00:04:35	13.3214		9412.32	261.82	6956.89	40.4365	1	2.39934	257.8	1.23993				''	0.216676	32.4475	24.8849
000000000982000431725003	000000000982000431725003	298	2022-05-14 02:04:06	2022-05-14 02:08:43	00:04:34	2.06833		7804.66	230.384	5766.11	38.9956	1	0.115456	335.921	1.01155				''	0.388769	24.1477	5.76046
000000000982000431725003	000000000982000431725003	298	2022-05-14 05:20:11	2022-05-14 05:24:33	00:04:17	5.33639		7783.49	227.592	5890.39	39.1198	1	0.209089	265.628	1.02091				''	0.102028	24.5573	6.79013
000000000982000431725003	000000000982000431725003	298	2022-05-14 08:05:33	2022-05-14 08:10:22	00:04:42	8.0925		8516.67	216.993	6272.3	39.7706	1	1.89827	322.902	1.18983				''	0.00438541	27.1945	15.8739
000000000982000431725003	000000000982000431725003	298	2022-05-14 10:27:26	2022-05-14 10:30:55	00:03:25	10.4572		10264.6	243.442	6283.83	39.205	1	1.77833	309.516	1.17783				''	0	28.8254	19.2533
000000000982000431725003	000000000982000431725003	298	2022-05-15 00:25:30	2022-05-15 00:30:14	00:04:40	0.425		8555.03	260.366	6223.51	39.1723	1	0.250076	226.056	1.02501				''	0.41055	25.4	11.8937
000000000982000431725003	000000000982000431725003	298	2022-05-15 03:46:59	2022-05-15 03:52:10	00:05:06	3.78306		8368.63	300.664	6319.36	39.4313	1	0.44822	46.4511	1.04482				''	0.299865	25.4	11.5148
000000000982000431725003	000000000982000431725003	298	2022-05-15 07:37:18	2022-05-15 07:40:27	00:02:36	7.62167		6994.28	207.706	4857.34	40.1471	1	0.509675	300.947	1.05097				''	0.294421	25.3534	12.502
000000000982000431725003	000000000982000431725003	298	2022-05-15 09:44:16	2022-05-15 09:47:48	00:03:26	9.73778		8554.09	241.906	6489.91	40.7788	1	1.57113	320.85	1.15711				''	0.289949	28.2703	21.6909
000000000982000431725003	000000000982000431725003	298	2022-05-15 12:03:06	2022-05-15 12:07:14	00:04:04	12.0517		8417.5	205.104	6247.15	39.2408	1	2.17191	60.6785	1.21719				''	0.17695	32.0746	24.3227
000000000982000431725003	000000000982000431725003	298	2022-05-16 02:07:27	2022-05-16 02:12:56	00:04:17	2.12417		7378.44	223.943	5398.34	39.1517	1	0.227629	238.809	1.02276				''	0.410934	24.4653	6.69774
000000000982000431725003	000000000982000431725003	298	2022-05-16 05:21:31	2022-05-16 05:29:43	00:06:47	5.35861		6141.33	164.254	4452.49	39.1904	1	0.277442	241.259	1.02774				''	0.427047	24.1907	4.31595
000000000982000431725003	000000000982000431725003	298	2022-05-16 07:54:25	2022-05-16 07:58:06	00:03:34	7.90694		5513.3	126.006	4015.57	40.2523	1	0.730954	236.086	1.0731				''	0.223735	27.8575	18.9069
000000000982000431725003	000000000982000431725003	298	2022-05-16 10:22:17	2022-05-16 10:26:00	00:03:38	10.3714		7254.3	240.327	4897.48	39.5971	1	0.89604	349.431	1.0896				''	0.510907	33.8072	25.9165
000000000982000431725003	000000000982000431725003	298	2022-05-17 01:16:19	2022-05-17 01:24:51	00:08:20	1.27194		8399.89	269.082	5784.05	39.7429	1	1.19608	72.3935	1.11961				''	4.09619	26.9992	16.5528
000000000982000433976167	000000000982000433976167	298	2022-02-17 13:18:54	2022-02-17 13:28:24	00:06:57	13.315		6858.63	274.27	5000.35	40.1544	1	2.78365	240.46	1.27837				''	0.183902	24.4314	5.82107
000000000982000433976167	000000000982000433976167	298	2022-02-19 10:48:11	2022-02-19 10:51:43	00:03:28	10.8031		8964.15	299.98	6649.44	40.245	1	4.12231	243.695	1.41223				''	0.0145754	26.5802	10.2215
000000000982000433976167	000000000982000433976167	298	2022-02-20 11:57:14	2022-02-20 12:00:00	00:02:28	11.9539		7164.41	179.621	4718.47	39	1	1.51603	126.295	1.1516				''	0.362052	27	15.6007
000000000982000433976167	000000000982000433976167	298	2022-02-26 15:55:52	2022-02-26 16:08:38	00:06:13	15.9311		8874.45	302.554	6625.25	39.4748	1	1.11897	322.933	1.1119				''	0.314111	25.5702	5.20622
000000000982000433976167	000000000982000433976167	298	2022-02-26 19:08:30	2022-02-26 19:21:52	00:06:20	19.1417		8786.32	394.391	6447.05	39.6703	1	0.429276	233.489	1.04293				''	0.723766	22.1949	-4.78912
000000000982000433976167	000000000982000433976167	298	2022-02-26 21:32:56	2022-02-26 21:44:10	00:05:37	21.5489		7808.73	171.866	5829.03	39.6933	1	0.14924	326.973	1.01492				''	0.629807	18.6021	-8.78851
000000000982000433976167	000000000982000433976167	298	2022-02-27 09:30:03	2022-02-27 09:36:51	00:05:02	9.50083		6135.45	116.928	5034.69	40.1597	1	1.90339	243.252	1.19034				''	0.201247	23.4449	3.48977
000000000982000433976167	000000000982000433976167	298	2022-02-27 09:55:50	2022-02-27 10:12:15	00:06:25	9.93056		6845.03	143.535	5181	39.2267	1	1.43028	242.438	1.14303				''	0.0487669	24.7555	5.40594
000000000982000433976167	000000000982000433976167	298	2022-02-27 13:57:31	2022-02-27 14:05:13	00:06:11	13.9586		8248.01	261.064	5647.46	40.509	1	1.72276	239.229	1.17228				''	0.334118	26.3558	15.3224
000000000982000433976167	000000000982000433976167	298	2022-02-27 16:09:35	2022-02-27 16:22:09	00:04:12	16.1597		7004.47	136.1	5131.69	39.2479	1	0.644292	283.886	1.06443				''	0.801433	26.2338	13.6232
000000000982000433976167	000000000982000433976167	298	2022-02-28 12:00:25	2022-02-28 12:10:09	00:07:35	12.0069		7179.6	232.678	5328.93	40.9765	1	3.18789	243.403	1.31879				''	0.190494	26.7973	15.8986
000000000982000433976167	000000000982000433976167	298	2022-02-28 14:40:56	2022-02-28 14:47:57	00:05:06	14.6822		8281.96	289.264	5653.99	41.0435	1	1.22582	291.131	1.12258				''	0.163557	27.0012	20.2667
000000000982000433976167	000000000982000433976167	298	2022-03-02 03:17:13	2022-03-02 03:29:38	00:06:40	3.28694		8673.9	273.117	5993.48	40.4141	1	0.499025	315.892	1.0499				''	0.343145	23.4348	1.64859
000000000982000433976167	000000000982000433976167	298	2022-03-02 10:24:07	2022-03-02 10:27:04	00:02:54	10.4019		8098.14	235.625	6454.23	41.2809	1	1.17809	336.746	1.11781				''	0.12881	26.7887	18.571
000000000982000433976167	000000000982000433976167	298	2022-03-02 15:05:17	2022-03-02 15:09:26	00:03:55	15.0881		5027.4	139.011	3412.59	41.8481	1	3.38534	126.51	1.33853				''	0.501522	24.712	11.3085
000000000982000433976167	000000000982000433976167	298	2022-03-02 17:13:12	2022-03-02 17:20:26	00:04:35	17.22		3552.31	147.219	2501.82	41.6833	1	3.02951	112.468	1.30295				''	0.0204059	20.579	1.38279
000000000982000433976167	000000000982000433976167	298	2022-03-02 20:14:54	2022-03-02 20:26:57	00:05:57	20.2483		4236.07	141.603	3237.06	40.8315	1	1.68454	99.522	1.16845				''	0.100635	15.4046	-3.49853
000000000982000433976167	000000000982000433976167	298	2022-03-03 09:48:20	2022-03-03 09:52:58	00:03:27	9.80556		4646.03	171.019	3995.17	40.7354	1	1.96089	29.434	1.19609				''	0.0418336	11.0964	-6.72449
000000000982000433976167	000000000982000433976167	298	2022-03-03 19:54:11	2022-03-03 20:09:33	00:06:04	19.9031		7403.73	255.082	5161.97	39.8929	1	1.12873	73.1642	1.11287				''	0.204274	15.7467	-1.42961
000000000982000433976167	000000000982000433976167	298	2022-03-03 23:41:40	2022-03-03 23:49:15	00:05:32	23.6944		5799.92	178.539	4588.35	40.1894	1	1.64188	21.4899	1.16419				''	0.0689052	15.3231	-4.59152
000000000982000433976167	000000000982000433976167	298	2022-03-04 01:03:15	2022-03-04 01:14:02	00:06:27	1.05417		6345.29	186.353	4950.08	39.6444	1	0.951089	351.253	1.09511				''	0.18077	14.8255	-4.10241
000000000982000433976167	000000000982000433976167	298	2022-03-13 21:13:58	2022-03-13 21:16:55	00:02:45	21.2328		4243.64	150.315	3375.36	39.8503	1	1.90729	126.787	1.19073				''	0.00582228	22.5898	3.67086
000000000982000433976167	000000000982000433976167	298	2022-03-14 02:29:51	2022-03-14 02:32:48	00:02:52	2.4975		8029.58	252.901	5997.53	39.5692	1	2.03713	114.538	1.20371				''	0.00831506	21.3	-0.690234
000000000982000433976167	000000000982000433976167	298	2022-03-14 02:46:45	2022-03-14 02:54:10	00:05:25	2.77917		6503.57	217.225	4734.94	39.7062	1	1.78026	137.109	1.17803				''	0.224497	21.1996	-0.568508
000000000982000433976167	000000000982000433976167	298	2022-03-15 14:50:15	2022-03-15 14:56:32	00:05:22	14.8375		10065.2	403.409	6230.19	40.9615	1	2.56111	250.51	1.25611				''	0.242293	30.6016	24.9486
000000000982000433976167	000000000982000433976167	298	2022-03-16 02:11:19	2022-03-16 02:18:51	00:06:36	2.18861		8061.12	298.65	5901.63	39.7309	1	1.71324	49.1657	1.17132				''	0.778186	23.7369	3.70608
000000000982000433976167	000000000982000433976167	298	2022-03-16 10:06:27	2022-03-16 10:08:53	00:02:24	10.1075		8024.41	214.139	6532.38	39.5877	1	2.128	47.113	1.2128				''	0.0193894	26.5281	14.9554
000000000982000433976167	000000000982000433976167	298	2022-03-16 12:23:36	2022-03-16 12:27:04	00:03:14	12.3933		9644.07	397.914	5941.81	40.3568	1	2.49986	35.7574	1.24999				''	0.177239	27.0466	17.9695
000000000982000433976167	000000000982000433976167	298	2022-03-16 14:59:44	2022-03-16 15:06:38	00:06:45	14.9956		8996.74	400.825	5619.05	39.7294	1	2.81389	47.4519	1.28139				''	0.0799067	27.8019	17.1156
000000000982000433976167	000000000982000433976167	298	2022-03-16 19:13:46	2022-03-16 19:22:17	00:07:27	19.2294		9575.55	439.321	6512.29	39.944	1	1.25989	32.5639	1.12599				''	0.118077	25.7018	11.753
000000000982000433976167	000000000982000433976167	298	2022-03-17 11:37:04	2022-03-17 11:42:40	00:04:55	11.6178		5606.4	58.4348	4404.7	39.9476	1	1.56106	97.1081	1.15611				''	0.216969	26.3524	14.3729
000000000982000433976167	000000000982000433976167	298	2022-03-17 14:17:36	2022-03-17 14:23:33	00:05:28	14.2933		7849.29	329.039	5473.92	40.3048	1	1.49375	140.613	1.14938				''	0.0980785	26.1006	16.3119
000000000982000433976167	000000000982000433976167	298	2022-03-18 10:39:10	2022-03-18 10:46:06	00:05:29	10.6528		7879.17	310.844	5775.98	40.7651	1	0.853002	253.401	1.0853				''	0.03941	27.4762	15.1751
000000000982000433976167	000000000982000433976167	298	2022-03-18 14:09:14	2022-03-18 14:14:55	00:05:31	14.1539		7519.8	287.891	5238.58	40.7314	1	1.20472	232.645	1.12047				''	0.368449	28.3	20.5696
000000000982000433976167	000000000982000433976167	298	2022-03-18 17:53:21	2022-03-18 17:58:46	00:05:21	17.8892		8445.66	252.051	5961.59	40.7653	1	0.409402	311.225	1.04094				''	0.247184	27.9431	16.7407
000000000982000433976167	000000000982000433976167	298	2022-03-18 22:37:41	2022-03-18 22:43:24	00:05:37	22.6281		8612.25	340.298	6195.78	39.6139	1	0.763085	247.057	1.07631				''	0.435555	23.0551	0.464478
000000000982000433976167	000000000982000433976167	298	2022-03-19 05:52:19	2022-03-19 05:58:35	00:06:01	5.87194		8273.66	290.352	5658.45	39.5414	1	0.398398	253.985	1.03984				''	0	21.4	-2.03904
000000000982000433976167	000000000982000433976167	298	2022-03-19 10:07:21	2022-03-19 10:12:09	00:04:45	10.1225		7270.36	194.276	5277.73	40.9418	1	0.846656	59.1501	1.08467				''	0.00133262	28.2045	17.6328
000000000982000433976167	000000000982000433976167	298	2022-03-19 12:33:23	2022-03-19 12:38:53	00:05:24	12.5564		9442.97	383.99	5636.58	40.8528	1	0.953776	283.46	1.09538				''	0.275184	30.5012	21.927
000000000982000433976167	000000000982000433976167	298	2022-03-19 17:41:42	2022-03-19 17:48:09	00:06:21	17.695		7553.86	259.708	5263.23	41.019	1	0.934645	222.372	1.09346				''	0.887653	30.6964	19.3677
000000000982000433976167	000000000982000433976167	298	2022-03-19 20:51:01	2022-03-19 20:58:16	00:06:56	20.8503		7995.33	270.98	5524.64	39.9368	1	0.330569	266.716	1.03306				''	0.924725	24.2759	8.39732
000000000982000433976167	000000000982000433976167	298	2022-03-20 01:07:21	2022-03-20 01:14:56	00:06:18	1.1225		7648.75	222.729	5371.85	39.7487	1	0.238644	260.779	1.02386				''	0.648965	23.3892	3.00744
000000000982000433976167	000000000982000433976167	298	2022-03-20 11:26:44	2022-03-20 11:30:48	00:03:54	11.4456		8054.92	262.439	5877.71	41.0207	1	1.92272	245.169	1.19227				''	0.00999641	27.9221	21.6524
000000000982000433976167	000000000982000433976167	298	2022-03-20 15:53:48	2022-03-20 15:57:02	00:03:12	15.8967		11014.2	497.962	6453.69	41.0388	1	2.89474	242.984	1.28947				''	0.430314	34.4964	26.4104
000000000982000433976167	000000000982000433976167	298	2022-03-21 00:33:15	2022-03-21 00:37:32	00:04:13	0.554167		7925.04	328.866	5302.35	40.1452	1	3.34757	6.25242	1.33476				''	0.104705	24.5961	8.15129
000000000982000433976167	000000000982000433976167	298	2022-03-21 02:42:09	2022-03-21 02:44:30	00:02:18	2.7025		7985.68	237.554	6639.44	38.3975	1	3.05745	6.66697	1.30575				''	0.33882	23.8014	4.33006
000000000982000433976167	000000000982000433976167	298	2022-03-24 16:36:26	2022-03-24 16:38:56	00:02:28	16.6072		7643.36	187.435	5654.08	37.5223	1	3.66363	45.8638	1.36636				''	0.0941122	31.134	19.7808
000000000982000433976167	000000000982000433976167	298	2022-03-24 18:50:37	2022-03-24 18:55:45	00:05:05	18.8436		8372.43	290.353	6266.45	38.3547	1	2.97284	99.4324	1.29728				''	0	28.6094	15.5923
000000000982000433976167	000000000982000433976167	298	2022-03-25 10:50:20	2022-03-25 10:53:53	00:03:28	10.8389		8022.53	147.574	6581.69	40.5477	1	2.52209	14.4047	1.25221				''	0.00527617	27.1211	11.2102
000000000982000433976167	000000000982000433976167	298	2022-03-25 18:06:36	2022-03-25 18:09:36	00:02:58	18.11		6675.15	204.919	5102.02	39.8713	1	1.7508	122.096	1.17508				''	0.258843	25.7956	12.1888
000000000982000433976167	000000000982000433976167	298	2022-03-26 00:47:54	2022-03-26 00:53:23	00:05:10	0.798333		7129.27	214.843	5375.21	39.0913	1	0.0190034	231.964	1.0019				''	0.774843	20.4532	-5.48472
000000000982000433976167	000000000982000433976167	298	2022-03-26 10:51:41	2022-03-26 10:56:24	00:04:39	10.8614		6212.93	197.874	5637.07	39.7194	1	1.72904	119.706	1.1729				''	0.0270716	18.9138	3.68379
000000000982000433976167	000000000982000433976167	298	2022-03-26 12:58:19	2022-03-26 13:02:29	00:04:08	12.9719		8615.79	179.195	5986.83	40.8517	1	1.62132	110.391	1.16213				''	0.0540857	24.212	8.53121
000000000982000433976167	000000000982000433976167	298	2022-03-27 12:21:43	2022-03-27 12:29:02	00:06:14	12.3619		4454.41	107.064	3706.13	41.1258	1	2.40436	312.997	1.24044				''	0.137865	24.1175	12.1903
000000000982000433976167	000000000982000433976167	298	2022-03-27 16:46:18	2022-03-27 16:53:08	00:06:34	16.7717		4379.69	87.6978	3884.69	41.2579	1	1.97636	329.145	1.19764				''	0.417303	25.0483	16.2808
000000000982000433976167	000000000982000433976167	298	2022-03-27 17:57:49	2022-03-27 18:00:48	00:02:25	17.9636		3786.76	17.4225	3008.53	41.2415	1	2.21066	341.759	1.22107				''	0.271921	24.843	14.6686
000000000982000433976167	000000000982000433976167	298	2022-03-27 23:30:19	2022-03-27 23:38:26	00:08:03	23.5053		5518.98	94.8062	4886.22	39.4094	1	0.31692	57.7928	1.03169				''	1.39715e-06	20.4706	2.47197
000000000982000433976167	000000000982000433976167	298	2022-03-28 02:29:23	2022-03-28 02:36:43	00:07:20	2.48972		5230.53	20.3862	5092.35	39.5488	1	0.503164	337.063	1.05032				''	0.00879561	22.3	4.23145
000000000982000433976167	000000000982000433976167	298	2022-03-28 09:10:44	2022-03-28 09:16:39	00:05:34	9.17889		4260.63	17.446	3883.02	40.7347	1	2.36219	308.12	1.23622				''	0.000764506	22.5121	8.3149
000000000982000433976167	000000000982000433976167	298	2022-03-28 11:28:03	2022-03-28 11:30:57	00:02:52	11.4675		6090.44	139.568	5371.73	40.8743	1	1.86996	326.592	1.187				''	0.290214	25.177	14.6005
000000000982000433976167	000000000982000433976167	298	2022-03-28 11:50:23	2022-03-28 11:53:17	00:02:52	11.8397		5035.17	92.5908	4659.26	40.0587	1	2.02051	340.457	1.20205				''	0.275363	24.9006	14.9878
000000000982000433976167	000000000982000433976167	298	2022-03-28 12:08:59	2022-03-28 12:11:45	00:02:44	12.1497		3540.78	58.2776	3415.33	41.0564	1	2.16584	338.017	1.21658				''	0.0811071	24.9	15.0045
000000000982000433976167	000000000982000433976167	298	2022-03-28 19:00:42	2022-03-28 19:03:50	00:03:00	19.0117		4585.09	73.2491	3872.78	40.5574	1	1.55712	91.6151	1.15571				''	0.0120534	28.7952	19.4627
000000000982000433976167	000000000982000433976167	298	2022-03-29 02:47:40	2022-03-29 02:56:17	00:08:10	2.79444		6244.41	195.159	4707.99	39.8436	1	0.846867	328.889	1.08469				''	0.265961	23.7884	10.2025
000000000982000433976167	000000000982000433976167	298	2022-03-29 06:58:34	2022-03-29 07:02:08	00:03:32	6.97611		6061.12	103.747	4751.72	39.3295	1	0.127448	104.209	1.01274				''	0.45168	24.6902	9.62828
000000000982000433976167	000000000982000433976167	298	2022-03-29 07:08:20	2022-03-29 07:10:39	00:02:16	7.13889		5782.95	176.27	4199.95	39.5784	1	0.614589	233.194	1.06146				''	0.444139	24.5993	9.71428
000000000982000433976167	000000000982000433976167	298	2022-03-29 09:53:30	2022-03-29 10:00:14	00:06:34	9.89167		5430.87	103.51	4945.64	39.4299	1	1.66587	138.101	1.16659				''	0.277107	25.1463	12.7777
000000000982000433976167	000000000982000433976167	298	2022-03-29 13:35:56	2022-03-29 13:41:29	00:05:18	13.5989		6264.88	184.815	4912.81	34.4367	1	4.17621	133.663	1.41762				''	0.210541	25.3	11.4907
000000000982000433976167	000000000982000433976167	298	2022-03-29 17:29:10	2022-03-29 17:33:58	00:04:40	17.4861		6745.48	218.652	5503.87	35.3606	1	3.94796	56.237	1.3948				''	0.0274119	23.3	1.82915
000000000982000433976167	000000000982000433976167	298	2022-03-31 12:31:00	2022-03-31 12:34:50	00:03:31	12.5167		5591.66	114.785	4467.11	40.1565	1	0.433285	41.7475	1.04333				''	0.271026	26.4126	13.2949
000000000982000433976167	000000000982000433976167	298	2022-03-31 15:52:06	2022-03-31 15:58:08	00:05:26	15.8683		6990.76	197.978	5325.6	39.2895	1	0.297637	68.2876	1.02976				''	0.142232	25.2434	18.7527
000000000982000433976167	000000000982000433976167	298	2022-03-31 18:23:29	2022-03-31 18:28:28	00:04:41	18.3914		6825.8	215.498	5430.98	39.8726	1	0.754856	322.221	1.07549				''	0.337772	24.6	11.9302
000000000982000433976167	000000000982000433976167	298	2022-03-31 21:51:27	2022-03-31 21:58:04	00:06:09	21.8575		6451.76	202.888	5045.65	39.777	1	0.111226	92.7197	1.01112				''	0.248706	24.0952	4.54464
000000000982000433976167	000000000982000433976167	298	2022-04-01 00:53:07	2022-04-01 00:59:46	00:05:59	0.885278		6609.53	225.347	5040	39.0558	1	0.319726	319.185	1.03197				''	0.491841	24.0942	3.75975
000000000982000433976167	000000000982000433976167	298	2022-04-01 08:55:35	2022-04-01 09:01:24	00:05:40	8.92639		5894.77	145.498	5230.89	39.5432	1	1.1664	146.416	1.11664				''	0.00322969	23.6003	2.31295
000000000982000433976167	000000000982000433976167	298	2022-04-01 11:04:50	2022-04-01 11:10:16	00:05:16	11.0806		6065.88	153.154	5136.31	39.977	1	0.524871	123.127	1.05249				''	0.127406	23.4488	4.95634
000000000982000433976167	000000000982000433976167	298	2022-04-01 14:42:37	2022-04-01 14:49:16	00:05:46	14.7103		5873.65	188.823	4839.12	40.1188	1	0.538587	242.823	1.05386				''	0.708383	25.3028	15.4552
000000000982000433976167	000000000982000433976167	298	2022-04-01 16:22:51	2022-04-01 16:25:39	00:02:46	16.3808		5719.5	135.18	4334.88	40.1044	1	0.291675	225.01	1.02917				''	0.175927	25.6982	12.0553
000000000982000433976167	000000000982000433976167	298	2022-04-01 16:50:02	2022-04-01 16:56:02	00:05:26	16.8339		5575.11	124.785	4214.58	39.0467	1	1.72324	122.322	1.17232				''	0.157538	25.485	12.0181
000000000982000433976167	000000000982000433976167	298	2022-04-02 00:09:20	2022-04-02 00:13:33	00:04:09	0.155556		7919.99	263.773	5952.72	38.9603	1	0.306508	221.395	1.03065				''	0.306117	23.6949	0.57659
000000000982000433976167	000000000982000433976167	298	2022-04-02 09:22:30	2022-04-02 09:29:12	00:05:59	9.375		5663.29	124.84	4637.68	40.3061	1	0.286238	258.835	1.02862				''	0.301751	26.3726	11.7437
000000000982000433976167	000000000982000433976167	298	2022-04-02 11:35:33	2022-04-02 11:40:14	00:04:38	11.5925		5829.88	98.7957	4772.97	40.4898	1	0.629261	246.113	1.06293				''	0.00497972	27.8	15.5598
000000000982000433976167	000000000982000433976167	298	2022-04-02 14:41:18	2022-04-02 14:46:35	00:05:00	14.6883		6533.86	135.798	4860.53	40.5307	1	0.967928	291.136	1.09679				''	0.19018	27.2	20.0716
000000000982000433976167	000000000982000433976167	298	2022-04-02 17:12:20	2022-04-02 17:16:59	00:04:14	17.2056		6228.66	233.749	4404.04	40.3998	1	1.01967	358.533	1.10197				''	0.397609	27.1233	17.3797
000000000982000433976167	000000000982000433976167	298	2022-04-03 06:46:50	2022-04-03 06:55:22	00:07:55	6.78056		5223.18	153.043	4201.77	39.8983	1	1.25444	300.322	1.12544				''	3.92325	24.0666	4.96047
000000000982000433976167	000000000982000433976167	298	2022-04-03 09:20:37	2022-04-03 09:26:25	00:05:42	9.34361		8273.79	346.157	6107.46	39.4964	1	3.82908	336.343	1.38291				''	0.00637676	25.9293	12.0438
000000000982000433976167	000000000982000433976167	298	2022-04-03 15:52:37	2022-04-03 15:58:26	00:05:42	15.8769		6921.2	199.597	5367.9	38.8843	1	3.66131	36.7836	1.36613				''	0.348398	26.3023	15.5395
000000000982000433976167	000000000982000433976167	298	2022-04-03 19:33:58	2022-04-03 19:38:11	00:04:09	19.5661		7689.32	202.411	5949	39.7106	1	1.79795	140.769	1.17979				''	0.0168175	24.3854	5.1056
000000000982000433976167	000000000982000433976167	298	2022-04-04 08:34:11	2022-04-04 08:40:26	00:06:10	8.56972		6900.54	364.731	5724.08	39.9826	1	0.883497	278.301	1.08835				''	0.218598	21.5515	5.16851
000000000982000433976167	000000000982000433976167	298	2022-04-04 12:59:36	2022-04-04 13:02:47	00:03:07	12.9933		7736.32	259.859	5449.98	40.6846	1	3.61601	238.138	1.3616				''	0.0300618	27.7089	21.1568
000000000982000433976167	000000000982000433976167	298	2022-04-04 15:20:01	2022-04-04 15:25:05	00:04:59	15.3336		7654.83	251.915	5290.91	39.4492	1	2.20145	247.154	1.22015				''	0.220865	31.5405	24.9383
000000000982000433976167	000000000982000433976167	298	2022-04-04 17:57:48	2022-04-04 18:03:14	00:05:23	17.9633		7455.67	277.083	5442.29	39.9105	1	0.707605	245.448	1.07076				''	1.07033	31.3089	19.7751
000000000982000433976167	000000000982000433976167	298	2022-04-05 00:40:40	2022-04-05 00:46:41	00:05:55	0.677778		6376.75	243.614	4893.75	38.7384	1	1.14949	273.202	1.11495				''	0.233932	25.764	9.42905
000000000982000433976167	000000000982000433976167	298	2022-04-05 05:03:56	2022-04-05 05:08:36	00:04:35	5.06556		9377.98	398.144	6575.86	39.3751	1	3.11238	337.457	1.31124				''	0.00144702	24.0096	6.73236
000000000982000433976167	000000000982000433976167	298	2022-04-05 08:29:38	2022-04-05 08:34:55	00:05:11	8.49389		7938.71	282.982	6219.72	38.7005	1	3.0137	36.7438	1.30137				''	0	23.0073	3.62444
000000000982000433976167	000000000982000433976167	298	2022-04-05 08:45:09	2022-04-05 08:47:17	00:02:07	8.7525		5520.97	182.113	4662.04	39.0316	1	2.19361	30.5608	1.21936				''	0.0573348	23.1	3.76035
000000000982000433976167	000000000982000433976167	298	2022-04-05 10:50:23	2022-04-05 10:56:45	00:06:15	10.8397		7234.55	249.13	5611.39	39.4741	1	3.57405	341.629	1.35741				''	0.368829	24.2058	8.33168
000000000982000433976167	000000000982000433976167	298	2022-04-05 14:34:51	2022-04-05 14:39:57	00:04:14	14.5808		6243.43	139.562	4695.5	39.7985	1	3.41967	295.896	1.34197				''	0.375099	25.5	12.8853
000000000982000433976167	000000000982000433976167	298	2022-04-05 17:38:51	2022-04-05 17:41:19	00:02:13	17.6475		6905.55	180.293	5457.15	37.6912	1	3.38478	36.9233	1.33848				''	0.00243887	25.3473	8.34824
000000000982000433976167	000000000982000433976167	298	2022-04-06 00:32:10	2022-04-06 00:37:58	00:05:43	0.536111		7292.24	245.33	6290.87	38.7912	1	3.60719	345.8	1.36072				''	0.00374932	24.071	5.16313
000000000982000433976167	000000000982000433976167	298	2022-04-06 05:48:23	2022-04-06 06:00:28	00:07:47	5.80639		6189.21	176.831	5030.41	39.0809	1	3.66868	5.44163	1.36687				''	0.000387817	23.1043	3.33881
000000000982000433976167	000000000982000433976167	298	2022-04-06 08:55:37	2022-04-06 09:01:15	00:05:34	8.92694		6170.69	134.72	5508.45	37.1817	1	3.30998	53.0615	1.331				''	0.0011862	21.8	0.523871
000000000982000433976167	000000000982000433976167	298	2022-04-06 12:10:39	2022-04-06 12:15:46	00:05:02	12.1775		6482.53	171.828	5615.59	37.238	1	3.91887	48.245	1.39189				''	0.0275757	23.1736	6.51822
000000000982000433976167	000000000982000433976167	298	2022-04-06 15:31:36	2022-04-06 15:37:14	00:05:34	15.5267		7412.2	198.134	6570.55	38.2963	1	3.22936	332.194	1.32294				''	0.000117225	24.6041	6.20423
000000000982000433976167	000000000982000433976167	298	2022-04-07 11:48:57	2022-04-07 11:54:21	00:05:18	11.8158		4514.55	28.7022	4441.17	34.1421	1	2.58089	50.3824	1.25809				''	0.0419999	24.9	9.24835
000000000982000433976167	000000000982000433976167	298	2022-04-08 14:23:45	2022-04-08 14:27:53	00:03:24	14.3958		5153.25	97.6674	3546.74	40.4209	1	0.529451	86.9891	1.05295				''	0.00859868	26.3105	20.9577
000000000982000433976167	000000000982000433976167	298	2022-04-08 17:41:06	2022-04-08 17:48:17	00:02:55	17.685		4933.55	159.01	3824.36	40.3188	1	0.794452	296.53	1.07945				''	0.773877	25.7599	15.2172
000000000982000433976167	000000000982000433976167	298	2022-04-08 19:56:58	2022-04-08 20:02:00	00:04:51	19.9494		5102.91	156.063	3908.61	40.0708	1	0.734396	43.6972	1.07344				''	0.396531	24.0728	7.93255
000000000982000433976167	000000000982000433976167	298	2022-04-09 22:57:13	2022-04-09 23:01:21	00:03:58	22.9536		3622.7	95.1965	2960.54	39.7884	1	0.730354	85.2015	1.07304				''	0.288815	24.3875	6.3869
000000000982000433976167	000000000982000433976167	298	2022-04-15 03:11:04	2022-04-15 03:15:56	00:04:47	3.18444		8430.53	240.476	6428.65	39.075	1	0.699079	5.95807	1.06991				''	0.910287	16.7966	-7.9621
000000000982000433976167	000000000982000433976167	298	2022-04-15 12:31:59	2022-04-15 12:34:57	00:02:56	12.5331		8448.28	260.064	6799.62	39.6242	1	1.39559	357.553	1.13956				''	0.105508	22.6281	4.17837
000000000982000433976167	000000000982000433976167	298	2022-04-15 15:37:34	2022-04-15 15:43:14	00:05:35	15.6261		7843.24	359.926	6149.31	39.0147	1	2.02951	31.7086	1.20295				''	0.0144067	26.0415	8.2402
000000000982000433976167	000000000982000433976167	298	2022-04-17 00:04:39	2022-04-17 00:10:44	00:05:38	0.0775		4680.78	172.495	3795.61	40.8319	1	3.11748	337.874	1.31175				''	0.0747335	17.8	1.68121
000000000982000433976167	000000000982000433976167	298	2022-04-17 02:46:13	2022-04-17 02:51:42	00:05:22	2.77028		5440.37	185.126	4121.86	40.3679	1	2.47954	278.65	1.24795				''	0.0330776	19.1389	3.41238
000000000982000433976167	000000000982000433976167	298	2022-04-17 06:34:54	2022-04-17 06:40:54	00:05:53	6.58167		7553.44	330.308	5627.2	38.894	1	0.924501	226.456	1.09245				''	0.160827	22.5597	3.8213
000000000982000433976167	000000000982000433976167	298	2022-04-17 12:40:34	2022-04-17 12:45:22	00:04:43	12.6761		6290.73	260.461	4461.56	35.1942	1	3.44387	45.3415	1.34439				''	0.048249	26.0774	13.2674
000000000982000433976167	000000000982000433976167	298	2022-04-18 13:21:37	2022-04-18 13:26:15	00:04:34	13.3603		7454.55	251.484	5501.19	40.6939	1	0.971712	26.069	1.09717				''	0.0027676	27.064	17.5662
000000000982000433976167	000000000982000433976167	298	2022-04-18 16:33:17	2022-04-18 16:37:58	00:04:38	16.5547		7331.2	282.973	5491.54	39.4981	1	0.774207	96.8086	1.07742				''	1.22582	26.3922	15.5672
000000000982000433976167	000000000982000433976167	298	2022-04-19 00:00:03	2022-04-19 00:02:26	00:02:21	0.000833333		7289.38	177.746	6210.92	38.5204	1	1.38946	44.0192	1.13895				''	0.00247196	18.8	1.31103
000000000982000433976167	000000000982000433976167	298	2022-04-20 10:56:45	2022-04-20 11:01:33	00:04:44	10.9458		5308.27	70.6743	4719.68	40.2199	1	0.905565	304.969	1.09056				''	0.00281149	30.0253	20.6161
000000000982000433976167	000000000982000433976167	298	2022-04-21 01:57:50	2022-04-21 02:02:39	00:04:45	1.96389		7445.8	257.033	5200.81	39.727	1	0.203645	101.054	1.02036				''	0.130009	23.7505	1.46093
000000000982000433976167	000000000982000433976167	298	2022-04-21 23:59:05	2022-04-22 00:05:47	00:06:33	23.9847		5549.53	179.291	4618.01	40.6518	1	1.76689	349.977	1.17669				''	0.211118	24.9299	15.1365
000000000982000433976167	000000000982000433976167	298	2022-04-21 23:59:05	2022-04-22 00:05:47	00:06:33	23.9847		5549.53	179.291	4618.01	40.6518	1	1.76689	349.977	1.17669				''	0.199343	24.9299	15.1365
000000000982000433976167	000000000982000433976167	298	2022-04-23 23:55:32	2022-04-24 00:04:29	00:08:45	23.9256		11320	429.679	8241.12	39.0179	1	3.28227	12.0876	1.32823				''	0	20.5918	1.02504
000000000982000433976167	000000000982000433976167	298	2022-04-24 11:07:58	2022-04-24 11:13:19	00:05:15	11.1328		9841.33	343.287	6928.25	38.7385	1	3.64837	29.0359	1.36484				''	0.00585637	21.7841	2.75987
000000000982000433976167	000000000982000433976167	298	2022-04-25 07:29:09	2022-04-25 07:34:47	00:05:34	7.48583		8736.64	228.537	6765.65	40.1416	1	0.537792	284.216	1.05378				''	1.59733	21.2633	1.87941
000000000982000433976167	000000000982000433976167	298	2022-04-25 10:03:55	2022-04-25 10:08:58	00:04:59	10.0653		8542.34	243.416	6736.18	40.7931	1	1.16463	351.002	1.11646				''	0.0116953	27.5373	12.148
000000000982000433976167	000000000982000433976167	298	2022-04-25 16:58:03	2022-04-25 17:03:38	00:05:30	16.9675		8757.06	363.268	6537.85	40.6173	1	0.982609	69.7301	1.09826				''	0.164292	26.0988	15.8455
000000000982000433976167	000000000982000433976167	298	2022-04-25 21:39:51	2022-04-25 21:45:12	00:05:16	21.6642		9594.39	430.611	6962.45	40.4021	1	0.421844	14.1062	1.04218		After Last Baseline		''	0.200274	23.0944	4.3268
000000000982000433976167	000000000982000433976167	298	2022-04-26 15:08:02	2022-04-26 15:12:43	00:04:35	15.1339		6959.18	255.816	4898.1	41.6614	1	2.57095	110.673	1.2571				''	0.0651274	29.4	24.095
000000000982000433976167	000000000982000433976167	298	2022-04-26 18:05:12	2022-04-26 18:10:46	00:05:29	18.0867		7425.98	313.142	5416.29	41.8469	1	3.33081	102.107	1.33308				''	0.0851759	27.0069	17.5503
000000000982000433976167	000000000982000433976167	298	2022-04-27 13:53:22	2022-04-27 13:56:13	00:02:49	13.8894		7474.83	296.975	4949.94	40.5898	1	1.18117	122.558	1.11812				''	0.238943	26.1561	16.6898
000000000982000433976167	000000000982000433976167	298	2022-04-27 17:02:46	2022-04-27 17:08:49	00:04:51	17.0461		6038.86	191.719	4377.62	40.3088	1	1.8758	110.662	1.18758				''	0.135973	25.4479	16.8918
000000000982000433976167	000000000982000433976167	298	2022-04-27 20:18:26	2022-04-27 20:20:33	00:02:06	20.3072		9511.04	336.027	6189.6	40.1856	1	0.66294	145.809	1.06629				''	0.649755	24.5142	11.2732
000000000982000433976167	000000000982000433976167	298	2022-04-28 16:24:53	2022-04-28 16:28:56	00:03:58	16.4147		7542.82	307.339	5071.87	40.714	1	1.55636	117.857	1.15564				''	0.0631329	30.4	22.5252
000000000982000433976167	000000000982000433976167	298	2022-04-29 02:09:20	2022-04-29 02:14:36	00:05:10	2.15556		5201.7	192.043	3773.13	40.6516	1	2.30144	12.9499	1.23014				''	0.207254	23.0013	8.994
000000000982000433976167	000000000982000433976167	298	2022-04-29 16:42:50	2022-04-29 16:47:31	00:04:36	16.7139		8812.83	378.267	5659.12	37.9044	1	2.7307	133.41	1.27307				''	0.0664588	25.3046	11.0047
000000000982000433976167	000000000982000433976167	298	2022-04-30 10:26:10	2022-04-30 10:31:03	00:04:47	10.4361		8197.85	287.062	6319.36	38.1094	1	3.82582	41.7428	1.38258				''	0.0154269	24.5966	9.15804
000000000982000433976167	000000000982000433976167	298	2022-04-30 14:49:41	2022-04-30 14:55:04	00:05:19	14.8281		7753.27	246.036	5875.18	35.3933	1	4.09447	89.002	1.40945				''	0.0464861	26.0251	15.1575
000000000982000433976167	000000000982000433976167	298	2022-05-01 11:26:22	2022-05-01 11:30:21	00:03:56	11.4394		6703.52	252.926	5162.74	39.7933	1	2.2755	102.114	1.22755				''	0.00329269	27.7	16.6101
000000000982000433976167	000000000982000433976167	298	2022-05-01 13:47:43	2022-05-01 13:50:45	00:03:02	13.7953		6344.07	39.4325	5042.5	40.4441	1	1.72934	133.834	1.17293				''	0.0253552	28.6	20.5993
000000000982000433976167	000000000982000433976167	298	2022-05-02 01:40:32	2022-05-02 01:45:18	00:04:42	1.67556		9463.91	377.575	6580.81	39.8939	1	0.0298022	214.132	1.00298				''	1.10523	23.7951	2.25097
000000000982000433976167	000000000982000433976167	298	2022-05-02 15:09:42	2022-05-02 15:14:51	00:05:04	15.1617		7392.2	260.511	5263.02	40.8167	1	1.44149	65.5524	1.14415				''	0.0239674	25.4	17.7774
000000000982000433976167	000000000982000433976167	298	2022-05-03 01:33:53	2022-05-03 01:38:26	00:04:29	1.56472		9218.97	384.318	6545.4	39.0073	1	0.908916	142.895	1.09089				''	0.000220111	22.4	2.02046
000000000982000433976167	000000000982000433976167	298	2022-05-03 16:15:17	2022-05-03 16:18:13	00:02:52	16.2547		4457.43	164.75	2959.27	41.2648	1	2.51164	27.4427	1.25116				''	0.0464729	25.0614	15.77
000000000982000433976167	000000000982000433976167	298	2022-05-04 13:26:02	2022-05-04 13:30:35	00:04:29	13.4339		8019.08	325.302	5631.71	40.4435	1	0.665582	244.54	1.06656				''	0.35498	26.5755	16.2507
000000000982000433976167	000000000982000433976167	298	2022-05-04 18:43:13	2022-05-04 18:48:33	00:05:15	18.7203		8262.33	299.52	6196.05	40.6026	1	0.846003	303.382	1.0846				''	0.380578	25.4	14.4498
000000000982000433976167	000000000982000433976167	298	2022-05-04 21:19:22	2022-05-04 21:22:20	00:02:55	21.3228		8579.67	315.854	5961.05	39.5636	1	0.906198	242.282	1.09062				''	0.286917	25.0916	11.29
000000000982000433976167	000000000982000433976167	298	2022-05-05 03:04:55	2022-05-05 03:09:23	00:04:25	3.08194		7684.06	333.633	6024.63	39.1903	1	0.322493	144.528	1.03225				''	0.457939	24.6	8.71253
000000000982000433976167	000000000982000433976167	298	2022-05-05 10:54:07	2022-05-05 10:58:11	00:04:01	10.9019		8790.68	344.037	6723.76	40.3795	1	0.393072	125.499	1.03931				''	0.121042	29.534	20.9173
000000000982000433976167	000000000982000433976167	298	2022-05-05 13:25:10	2022-05-05 13:30:10	00:04:54	13.4194		6234.87	230.737	4615.91	40.7895	1	1.24152	93.9925	1.12415				''	0.182346	32.1683	24.0678
000000000982000433976167	000000000982000433976167	298	2022-05-05 15:34:37	2022-05-05 15:38:52	00:04:10	15.5769		8089.75	271.557	5463.33	39.5805	1	0.647573	169.519	1.06476				''	0.66235	33.3569	28.1995
000000000982000433976167	000000000982000433976167	298	2022-05-07 14:40:21	2022-05-07 14:45:01	00:04:34	14.6725		7962.1	258.896	5728.13	39.3553	1	1.69064	69.8954	1.16906				''	0	38.8111	33.1591
000000000982000433976167	000000000982000433976167	298	2022-05-07 20:51:53	2022-05-07 20:56:29	00:04:33	20.8647		9037.8	330.978	6195.52	39.4308	1	0.210071	0.433598	1.02101				''	0.434803	29.3547	17.4553
000000000982000433976167	000000000982000433976167	298	2022-05-08 02:08:21	2022-05-08 02:12:54	00:04:29	2.13917		9230.54	418.883	6728.4	39.7746	1	0.636538	312.154	1.06365				''	0.190269	26.0242	13.7651
000000000982000433976167	000000000982000433976167	298	2022-05-08 13:13:15	2022-05-08 13:17:43	00:04:24	13.2208		8087.58	234.271	5962.36	39.6898	1	1.92158	229.331	1.19216				''	0.353577	35.2183	27.6772
000000000982000433976167	000000000982000433976167	298	2022-05-08 16:47:00	2022-05-08 16:49:44	00:02:41	16.7833		8343.92	302.653	6044.93	38.7723	1	0.510436	24.7171	1.05104				''	0.296966	36.2043	25.0691
000000000982000433976167	000000000982000433976167	298	2022-05-08 19:08:57	2022-05-08 19:12:03	00:03:04	19.1492		9063.03	228.252	7016.88	40.1402	1	0.292071	129.982	1.02921				''	0.0428925	32.1656	18.3501
000000000982000433976167	000000000982000433976167	298	2022-05-09 13:59:23	2022-05-09 14:02:44	00:03:19	13.9897		9548.39	410.972	6601.67	39.0407	1	1.84402	334.245	1.1844				''	0.0030268	26.7134	19.3711
000000000982000433976167	000000000982000433976167	298	2022-05-09 21:05:04	2022-05-09 21:09:17	00:04:09	21.0844		10669.7	386.881	7151.81	38.9114	1	0.0608208	212.197	1.00608				''	0.294236	26.0688	13.2886
000000000982000433976167	000000000982000433976167	298	2022-05-10 07:45:18	2022-05-10 07:50:17	00:04:54	7.755		7481.48	282.371	5683.87	39.6547	1	1.52798	222.82	1.1528				''	0.309949	25.1702	13.586
000000000982000433976167	000000000982000433976167	298	2022-05-10 12:53:37	2022-05-10 12:57:11	00:03:31	12.8936		7046.57	301.508	5597.07	40.0282	1	1.12847	249.901	1.11285				''	0.271027	31.4738	24.8657
000000000982000433976167	000000000982000433976167	298	2022-05-10 13:48:55	2022-05-10 13:51:14	00:02:16	13.8153		5056.23	170.699	4017.36	39.3238	1	2.31716	308.531	1.23172				''	0.162456	32.2396	26.9714
000000000982000433976167	000000000982000433976167	298	2022-05-10 16:07:10	2022-05-10 16:10:59	00:03:45	16.1194		6813.38	220.725	4815.14	40.1744	1	1.99263	286.76	1.19926				''	0.208344	32.9	26.0367
000000000982000433976167	000000000982000433976167	298	2022-05-10 20:05:42	2022-05-10 20:09:27	00:03:42	20.095		7584.84	264.012	5240.64	40.6773	1	1.21084	91.9584	1.12108				''	0.0565634	28.2973	18.5825
000000000982000433976167	000000000982000433976167	298	2022-05-10 23:10:37	2022-05-10 23:12:54	00:02:16	23.1769		7229.25	289.883	5586.01	38.8994	1	1.11947	37.8985	1.11195				''	0.0712642	25.1869	14.6574
000000000982000433976167	000000000982000433976167	298	2022-05-10 23:49:41	2022-05-10 23:52:03	00:02:20	23.8281		7960.59	237.03	6122.16	39.3357	1	0.951343	39.8911	1.09513				''	0.0769366	24.8986	13.2908
000000000982000433976167	000000000982000433976167	298	2022-05-11 11:18:02	2022-05-11 11:22:47	00:04:43	11.3006		6289.07	126.497	5406.28	39.8417	1	0.498751	53.1621	1.04988				''	0.122054	27.106	22.9467
000000000982000433976167	000000000982000433976167	298	2022-05-12 21:02:21	2022-05-12 21:08:02	00:05:36	21.0392		10227.3	442.67	6949.75	39.2597	1	2.87757	257.23	1.28776				''	0.310864	25.7	12.7191
000000000982000433976167	000000000982000433976167	298	2022-05-13 19:15:58	2022-05-13 19:18:36	00:02:35	19.2661		8488.62	210.194	6718.76	39.8094	1	1.81155	264.456	1.18115				''	1.22554	32.4816	19.7447
000000000982000433976167	000000000982000433976167	298	2022-05-14 00:13:35	2022-05-14 00:18:37	00:04:59	0.226389		8267.06	303.712	5902.73	38.8424	1	0.428288	224.303	1.04283				''	0.277204	24.5026	7.48679
000000000982000433976167	000000000982000433976167	298	2022-05-14 12:26:11	2022-05-14 12:29:14	00:03:00	12.4364		8414.81	302.615	5940.06	40.4558	1	1.82817	300.179	1.18282				''	0.142126	30.2464	22.1731
000000000982000433976167	000000000982000433976167	298	2022-05-14 16:26:00	2022-05-14 16:31:42	00:05:37	16.4333		6595.11	143.864	5095.65	39.7873	1	0.623023	242.395	1.0623				''	0.0490823	33.2152	25.6293
000000000982000433976167	000000000982000433976167	298	2022-05-14 19:59:08	2022-05-14 20:04:00	00:04:48	19.9856		9267.64	318.399	6283.6	39.6202	1	0.589822	348.901	1.05898				''	0.112768	30.2178	17.3274
000000000982000433976167	000000000982000433976167	298	2022-05-15 10:28:50	2022-05-15 10:35:29	00:05:39	10.4806		7571.67	208.911	5991.76	39.9705	1	2.22887	44.7474	1.22289				''	0.160574	30.2048	22.0962
000000000982000433976167	000000000982000433976167	298	2022-05-15 12:37:19	2022-05-15 12:41:44	00:04:22	12.6219		8641.45	352.322	6316.78	39.7259	1	1.65585	322.467	1.16559				''	0.0304452	32.5977	24.7904
000000000982000433976167	000000000982000433976167	298	2022-05-15 17:41:15	2022-05-15 17:46:32	00:05:13	17.6875		8583.99	356.538	6180.54	39.519	1	1.17184	33.9834	1.11718				''	0.384435	34.1	25.227
000000000982000433976167	000000000982000433976167	298	2022-05-15 21:51:39	2022-05-15 21:55:02	00:03:20	21.8608		8662	336.304	6713.54	39.3128	1	0.246659	243.221	1.02467				''	1.13655	28.2409	13.5648
000000000982000433976167	000000000982000433976167	298	2022-05-16 10:15:26	2022-05-16 10:18:41	00:03:11	10.2572		5722.49	246.466	4027.07	39.2268	1	0.913365	49.7035	1.09134				''	0.473209	33.5615	26.1319
000000000982000433976167	000000000982000433976167	298	2022-05-16 10:40:29	2022-05-16 10:42:39	00:02:08	10.6747		7702.55	316.723	5171.09	40.5311	1	0.854385	253.745	1.08544				''	0.411983	34.2969	25.9966
000000000982000433976224	000000000982000433976224	298	2022-03-02 11:45:55	2022-03-02 11:49:36	00:02:24	11.7653		7342.85	218.454	5003.21	41.1397	1	0.711057	129.357	1.07111				''	0.733374	27.5109	21.5836
000000000982000433976224	000000000982000433976224	298	2022-03-14 00:16:07	2022-03-14 00:26:06	00:05:44	0.268611		7449	262.217	5166.96	39.7498	1	1.74816	104.015	1.17482				''	0.0100612	21.5543	-0.00573671
000000000982000433976224	000000000982000433976224	298	2022-03-14 03:02:32	2022-03-14 03:15:34	00:07:52	3.04222		7100.81	222.551	4859.08	39.1874	1	2.13381	146.362	1.21338				''	0.222688	21.0774	-0.53475
000000000982000433976224	000000000982000433976224	298	2022-03-15 12:41:58	2022-03-15 12:47:09	00:03:38	12.6994		6367.77	183.291	3426.18	41.3458	1	3.21962	242.403	1.32196				''	0.0628754	28.8987	20.6768
000000000982000433976224	000000000982000433976224	298	2022-03-17 11:20:33	2022-03-17 11:24:44	00:03:50	11.3425		8372.73	324.804	5569.61	40.718	1	1.71256	87.3941	1.17126				''	0.0236574	26.6	13.2754
000000000982000433976224	000000000982000433976224	298	2022-03-18 12:09:30	2022-03-18 12:15:13	00:04:19	12.1583		6370.32	199.647	4211.97	40.7378	1	0.938183	269.437	1.09382				''	0.030873	27.9003	18.4503
000000000982000433976224	000000000982000433976224	298	2022-03-18 15:04:08	2022-03-18 15:09:44	00:04:43	15.0689		7628.38	224.114	4665.24	41.0929	1	1.05067	251.207	1.10507				''	0.102074	28.5985	20.9153
000000000982000433976224	000000000982000433976224	298	2022-03-18 18:45:13	2022-03-18 18:48:02	00:02:18	18.7536		8908.85	215.133	5523.94	39.7565	1	0.279503	214.188	1.02795				''	0.72713	27.1982	12.9883
000000000982000433976224	000000000982000433976224	298	2022-03-19 01:47:24	2022-03-19 01:54:27	00:05:32	1.79		8303.52	220.508	5624.53	39.5163	1	0.248209	243.362	1.02482				''	0.461136	21.9662	-1.3087
000000000982000433976224	000000000982000433976224	298	2022-03-19 07:22:32	2022-03-19 07:28:56	00:05:22	7.37556		7296.28	295.134	4756.44	39.5427	1	0.50911	254.292	1.05091				''	0.383238	21.1	-1.17115
000000000982000433976224	000000000982000433976224	298	2022-03-20 00:32:34	2022-03-20 00:38:45	00:05:20	0.542778		6998.39	314.445	4388.17	39.7821	1	0.296131	300.56	1.02961				''	0.239359	23.5749	3.72958
000000000982000433976224	000000000982000433976224	298	2022-03-20 10:30:31	2022-03-20 10:36:28	00:02:35	10.5086		5168.37	39.5419	3152.19	40.8142	1	2.25663	235.257	1.22566				''	0.0473355	26.5218	18.336
000000000982000433976224	000000000982000433976224	298	2022-03-20 14:13:59	2022-03-20 14:19:24	00:04:57	14.2331		7430.05	246.199	4577.73	40.5921	1	2.98426	242.632	1.29843				''	0.212691	33.0046	27.7748
000000000982000433976224	000000000982000433976224	298	2022-03-24 12:19:01	2022-03-24 12:21:57	00:02:44	12.3169		6862.53	217.447	5024.15	39.8804	1	2.24033	5.4075	1.22403				''	0.0949031	29.8386	22.3498
000000000982000433976224	000000000982000433976224	298	2022-03-24 17:15:38	2022-03-24 17:19:16	00:03:27	17.2606		6294.34	173.822	4048.64	37.6883	1	3.774	104.965	1.3774				''	0.247948	30.4381	19.8615
000000000982000433976224	000000000982000433976224	298	2022-03-27 18:19:44	2022-03-27 18:24:55	00:04:04	18.3289		4076.33	122.92	2637.74	41.0907	1	1.8735	343.336	1.18735				''	0.24793	24.409	13.722
000000000982000433976224	000000000982000433976224	298	2022-03-28 03:35:46	2022-03-28 03:46:44	00:03:35	3.59611		4612.7	117.102	3526.06	39.6011	1	1.43908	295.829	1.14391				''	0.288047	22.2986	2.6592
000000000982000433976224	000000000982000433976224	298	2022-03-28 13:23:19	2022-03-28 13:26:16	00:02:22	13.3886		4172.85	130.654	2927.61	40.4673	1	2.24804	345.619	1.2248				''	0.0471031	25.1356	17.183
000000000982000433976224	000000000982000433976224	298	2022-03-28 17:40:44	2022-03-28 17:46:06	00:04:54	17.6789		4762.29	155.992	3392.79	41.0358	1	2.59645	90.9767	1.25964				''	0.206034	29.9	22.1833
000000000982000433976224	000000000982000433976224	298	2022-03-29 02:38:23	2022-03-29 02:44:29	00:05:32	2.63972		6279.27	295.38	4220.88	39.1832	1	0.715991	308.282	1.0716				''	0.162395	23.7997	10.1906
000000000982000433976224	000000000982000433976224	298	2022-03-31 18:10:24	2022-03-31 18:12:54	00:02:20	18.1733		7857.51	308.627	5240.71	40.2945	1	0.896651	307.974	1.08967				''	0.3483	24.7947	12.6707
000000000982000433976224	000000000982000433976224	298	2022-04-01 08:04:13	2022-04-01 08:07:18	00:02:35	8.07028		7461.07	277.535	5107.24	38.7967	1	1.82436	146.206	1.18244				''	0.00848138	24.0919	2.31327
000000000982000433976224	000000000982000433976224	298	2022-04-01 10:15:56	2022-04-01 10:20:37	00:04:24	10.2656		8490.94	258.44	6092.43	39.3287	1	0.701427	135.956	1.07014				''	0.00348601	23.6	3.93823
000000000982000433976224	000000000982000433976224	298	2022-04-01 18:27:21	2022-04-01 18:32:16	00:04:45	18.4558		7878.28	309.261	5659.21	39.2124	1	0.634947	359.126	1.06349				''	0.213996	25.5	12.1389
000000000982000433976224	000000000982000433976224	298	2022-04-02 11:09:26	2022-04-02 11:12:28	00:02:33	11.1572		4751.22	114.044	3484.64	39.3618	1	1.14034	224.067	1.11403				''	0.131418	27.9016	15.8071
000000000982000433976224	000000000982000433976224	298	2022-04-02 12:52:20	2022-04-02 12:54:23	00:02:02	12.8722		5196.87	146.659	4011.31	39.0941	1	1.34015	249.196	1.13401				''	0.0894347	27.3008	18.2255
000000000982000433976224	000000000982000433976224	298	2022-04-03 08:23:48	2022-04-03 08:29:56	00:04:34	8.39667		7449.75	343.837	5175.04	40.3049	1	3.06663	330.505	1.30666				''	0.158573	25.1647	11.4512
000000000982000433976224	000000000982000433976224	298	2022-04-07 10:47:07	2022-04-07 10:52:57	00:05:12	10.7853		4587.65	156.505	3768.07	34.477	1	2.71425	52.9449	1.27142				''	0.281849	24.2951	7.96782
000000000982000433976224	000000000982000433976224	298	2022-04-13 15:52:46	2022-04-13 16:05:39	00:04:12	15.8794		7082.05	267.019	5082.51	37.997	1	3.8271	350.627	1.38271				''	0.0012655	20.0097	-1.18763
000000000982000433976224	000000000982000433976224	298	2022-04-14 14:06:24	2022-04-14 14:13:28	00:04:30	14.1067		5885.15	266.898	4634.67	37.5195	1	3.98167	34.9742	1.39817				''	0.00432814	24.8196	4.30182
000000000982000433976224	000000000982000433976224	298	2022-04-14 18:14:04	2022-04-14 18:19:19	00:03:45	18.2344		7054.69	167.612	5110.67	37.589	1	3.60123	40.3562	1.36012				''	0.0238639	23.3137	0.00512121
000000000982000433976224	000000000982000433976224	298	2022-04-15 11:32:53	2022-04-15 11:37:47	00:04:18	11.5481		6772.78	212.831	5032.42	38.4302	1	1.86447	69.8161	1.18645				''	0.000353888	20.5473	0.60016
000000000982000433976224	000000000982000433976224	298	2022-04-15 15:30:08	2022-04-15 15:35:16	00:04:38	15.5022		6252.96	181.183	4422.97	38.7779	1	2.1613	72.7205	1.21613				''	0.00376905	26.136	9.14596
000000000982000433976224	000000000982000433976224	298	2022-04-15 18:08:33	2022-04-15 18:14:26	00:04:47	18.1425		7636.43	254.242	5710.76	38.1817	1	2.45138	74.5662	1.24514				''	0.0207754	24.5408	2.50645
000000000982000433976224	000000000982000433976224	298	2022-04-17 08:25:23	2022-04-17 08:31:39	00:04:51	8.42306		7069	214.468	5390.42	39.4684	1	3.00458	324.292	1.30046				''	0.127588	25.5992	11.2542
000000000982000433976224	000000000982000433976224	298	2022-04-17 12:02:34	2022-04-17 12:08:58	00:05:08	12.0428		6592.1	231.665	4659.65	38.0354	1	3.84248	28.495	1.38425				''	0.0575164	27.0078	12.7382
000000000982000433976224	000000000982000433976224	298	2022-04-17 19:27:20	2022-04-17 19:32:32	00:04:35	19.4556		7200.59	221.11	5666.24	38.4774	1	2.16793	102.012	1.21679				''	0	24.5962	5.09737
000000000982000433976224	000000000982000433976224	298	2022-04-20 16:31:15	2022-04-20 16:36:53	00:04:08	16.5208		8291.72	211.246	5117.76	39.3031	1	1.08258	324.601	1.10826				''	0.161571	30.6219	20.1916
000000000982000433976224	000000000982000433976224	298	2022-04-22 08:56:22	2022-04-22 09:02:24	00:04:30	8.93944		5519.03	201.431	4327.38	40.8	1	2.05227	303.034	1.20523				''	0.132006	26.1376	20.8214
000000000982000433976224	000000000982000433976224	298	2022-04-22 11:45:34	2022-04-22 11:50:28	00:04:39	11.7594		7278.28	281.395	5318.98	40.4514	1	0.527453	236.5	1.05275				''	0.455417	32.0044	28.3397
000000000982000433976224	000000000982000433976224	298	2022-04-23 15:42:15	2022-04-23 15:47:37	00:04:43	15.7042		7806.72	245.058	5982.48	38.7726	1	3.31888	319.304	1.33189				''	0	20.1811	0.686608
000000000982000433976224	000000000982000433976224	298	2022-04-23 21:23:49	2022-04-23 21:29:06	00:05:05	21.3969		8495.96	338.284	6612.6	38.4112	1	3.49174	10.7884	1.34917				''	0	20.1347	0.550348
000000000982000433976224	000000000982000433976224	298	2022-04-24 02:13:34	2022-04-24 02:18:36	00:04:42	2.22611		8715.37	329.443	6838.82	38.4442	1	3.61419	14.7656	1.36142				''	0.00285581	20.9036	1.19991
000000000982000433976224	000000000982000433976224	298	2022-04-24 11:05:09	2022-04-24 11:07:43	00:02:20	11.0858		8971.85	255.015	6667.9	38.0508	1	3.67987	26.1211	1.36799				''	0.00597688	21.7409	2.36603
000000000982000433976224	000000000982000433976224	298	2022-04-24 12:34:21	2022-04-24 12:37:32	00:03:04	12.5725		9161.61	336.254	6339.16	37.3768	1	3.66369	32.0192	1.36637				''	0	22.2141	3.84707
000000000982000433976224	000000000982000433976224	298	2022-04-25 09:59:45	2022-04-25 10:02:44	00:02:35	9.99583		6757.32	223.27	4999.38	39.9188	1	0.814538	330.418	1.08145				''	0.0159787	27.4994	10.8907
000000000982000433976224	000000000982000433976224	298	2022-04-26 09:03:13	2022-04-26 09:10:16	00:05:25	9.05361		5750.4	168.938	4097.55	40.3357	1	0.851783	303.627	1.08518				''	0.395861	26.3035	14.3252
000000000982000433976224	000000000982000433976224	298	2022-04-26 17:34:53	2022-04-26 17:39:48	00:04:41	17.5814		6021.05	218.572	3994.45	41.0644	1	3.84099	108.597	1.3841				''	0	27.8692	18.9787
000000000982000433976224	000000000982000433976224	298	2022-04-27 11:18:01	2022-04-27 11:23:18	00:03:00	11.3003		6976.31	154.786	4180.79	40.3894	1	0.689357	119.751	1.06894				''	0.0524503	27.6609	13.0575
000000000982000433976224	000000000982000433976224	298	2022-04-27 14:01:14	2022-04-27 14:06:28	00:05:08	14.0206		8404.32	310.088	5480.71	39.9545	1	1.04387	108.951	1.10439				''	0.386805	26.1	16.4322
000000000982000433976224	000000000982000433976224	298	2022-04-28 00:04:01	2022-04-28 00:08:01	00:03:56	0.0669444		9323.39	375.68	6642.72	39.6789	1	1.34176	119.39	1.13418				''	0.160003	23.1025	7.86985
000000000982000433976224	000000000982000433976224	298	2022-04-28 11:34:33	2022-04-28 11:39:08	00:04:30	11.5758		6356.43	235.9	4789.84	40.6057	1	0.846263	91.769	1.08463				''	0.018647	28.8945	18.871
000000000982000433976224	000000000982000433976224	298	2022-04-29 15:50:56	2022-04-29 15:55:50	00:04:48	15.8489		9120.98	335.12	6194.16	37.859	1	2.86885	66.5778	1.28688				''	0.0796662	25.7	11.6457
000000000982000433976224	000000000982000433976224	298	2022-05-01 09:37:01	2022-05-01 09:42:04	00:04:44	9.61694		7317.95	205.908	5630.53	39.3136	1	2.09267	72.8957	1.20927				''	0.00438341	27.6	15.0671
000000000982000433976224	000000000982000433976224	298	2022-05-01 18:07:55	2022-05-01 18:12:22	00:04:22	18.1319		7736.23	255.506	5551.61	39.3391	1	1.54899	143.947	1.1549				''	0.0977343	28.4004	19.3935
000000000982000433976224	000000000982000433976224	298	2022-05-02 13:15:18	2022-05-02 13:19:46	00:04:13	13.255		7236.96	233.39	4732.45	40.4947	1	1.82127	67.8695	1.18213				''	0.0635336	25.3769	16.5908
000000000982000433976224	000000000982000433976224	298	2022-05-02 15:51:04	2022-05-02 15:56:46	00:05:13	15.8511		7306.69	272.048	5156.42	40.2126	1	1.03676	358.186	1.10368				''	0.159371	25.3211	16.5061
000000000982000433976224	000000000982000433976224	298	2022-05-03 07:13:46	2022-05-03 07:17:08	00:03:06	7.22944		6569.46	175.834	5336.45	39.7546	1	1.52861	62.4288	1.15286				''	0.069201	19.1376	0.732752
000000000982000433976224	000000000982000433976224	298	2022-05-04 13:10:01	2022-05-04 13:13:58	00:03:53	13.1669		8599.54	305.242	5767.89	39.5119	1	0.476357	229.017	1.04764				''	0.353023	26.5578	16.3665
000000000982000433976224	000000000982000433976224	298	2022-05-05 08:22:55	2022-05-05 08:27:03	00:04:02	8.38194		7114.48	267.753	5348.49	39.942	1	0.749016	356.738	1.0749				''	0.263815	26.5153	14.7868
000000000982000433976224	000000000982000433976224	298	2022-05-05 13:39:08	2022-05-05 13:44:01	00:03:57	13.6522		9302.16	367.363	5935.79	40.5106	1	0.668937	80.3921	1.06689				''	0.116904	32.2601	24.0333
000000000982000433976224	000000000982000433976224	298	2022-05-06 14:34:33	2022-05-06 14:39:18	00:04:40	14.5758		8708.91	308.606	6105.61	39.873	1	1.75593	51.2013	1.17559				''	0.0482827	37.8965	33.0651
000000000982000433976224	000000000982000433976224	298	2022-05-06 18:46:55	2022-05-06 18:51:20	00:04:22	18.7819		8488.16	307.889	6041.59	39.3591	1	1.33792	116.563	1.13379				''	0.015372	36.7649	27.2307
000000000982000433976224	000000000982000433976224	298	2022-05-07 09:03:20	2022-05-07 09:08:04	00:04:39	9.05556		8187.92	279.906	5765.4	40.3754	1	1.08665	279.198	1.10867				''	0.752287	28.0201	22.9411
000000000982000433976224	000000000982000433976224	298	2022-05-07 11:37:07	2022-05-07 11:42:31	00:05:17	11.6186		6680.01	225.57	4858.91	39.8444	1	0.941435	86.9722	1.09414				''	0.11133	33.7534	29.2702
000000000982000433976224	000000000982000433976224	298	2022-05-08 11:49:06	2022-05-08 11:52:02	00:02:53	11.8183		5480.61	190.23	3850.69	40.5937	1	1.23756	335.25	1.12376				''	0.233941	35.1983	25.3315
000000000982000433976224	000000000982000433976224	298	2022-05-09 11:03:06	2022-05-09 11:07:19	00:04:09	11.0517		11208	347.802	7494.88	40.0987	1	2.71431	246.123	1.27143				''	0.011583	27.7992	18.3608
000000000982000433976224	000000000982000433976224	298	2022-05-09 22:39:41	2022-05-09 22:45:16	00:05:30	22.6614		10214.3	435.779	6517.38	38.9939	1	0.913997	48.8141	1.0914		After Last Baseline		''	0.867036	25.5893	12.137
000000000982000433976224	000000000982000433976224	298	2022-05-10 08:46:30	2022-05-10 08:51:34	00:03:25	8.775		6674.68	145.783	4164.24	40.0165	1	1.49156	240.702	1.14916				''	0.36492	26.3944	16.6845
000000000982000433976224	000000000982000433976224	298	2022-05-10 12:06:32	2022-05-10 12:11:27	00:04:49	12.1089		6983.69	209.29	4881.08	39.844	1	1.22815	275.09	1.12281				''	0.326228	30.5434	23.7028
000000000982000433976224	000000000982000433976224	298	2022-05-10 19:33:06	2022-05-10 19:38:13	00:05:00	19.5517		6082.28	226.752	4117.4	40.1736	1	1.54906	69.0629	1.15491				''	0.090507	29.0124	21.4114
000000000982000433976224	000000000982000433976224	298	2022-05-11 00:10:26	2022-05-11 00:15:17	00:04:34	0.173889		8048.87	308.197	5093.16	39.7858	1	1.01384	341.995	1.10138				''	0.0937206	24.8316	12.7369
000000000982000433976224	000000000982000433976224	298	2022-05-12 18:53:57	2022-05-12 18:56:04	00:02:04	18.8992		7782.63	251.963	5300.94	38.1024	1	2.04463	250.821	1.20446				''	0.426743	26.322	16.1768
000000000982000433976224	000000000982000433976224	298	2022-05-13 08:20:38	2022-05-13 08:24:42	00:03:39	8.34389		8217.27	291.637	5753.28	40.3135	1	3.47439	243.409	1.34744				''	0.020284	26.9	17.0158
000000000982000433976224	000000000982000433976224	298	2022-05-13 11:03:15	2022-05-13 11:09:29	00:04:52	11.0542		8813.4	251.714	6027.25	39.9047	1	3.17271	261.463	1.31727				''	0.16705	30.2676	22.4249
000000000982000433976224	000000000982000433976224	298	2022-05-13 19:33:08	2022-05-13 19:36:48	00:03:30	19.5522		9018.99	345.678	5964.02	39.0314	1	1.05788	298.248	1.10579				''	1.20968	31.9636	18.738
000000000982000433976224	000000000982000433976224	298	2022-05-14 10:58:37	2022-05-14 11:04:01	00:05:15	10.9769		7998.9	234.551	5421.31	40.3502	1	1.82494	272.258	1.18249				''	0	29.271	19.5257
000000000982000433976224	000000000982000433976224	298	2022-05-14 17:23:03	2022-05-14 17:25:39	00:02:03	17.3842		6937.92	254.789	4651.79	39.9038	1	0.500933	69.2363	1.05009				''	0.106328	33.1532	23.7868
000000000982000433976224	000000000982000433976224	298	2022-05-15 10:04:18	2022-05-15 10:11:48	00:04:19	10.0717		7044.1	290.476	5477.75	39.2674	1	1.46635	8.5537	1.14664				''	0.276772	29.3411	21.6739
000000000982000433976224	000000000982000433976224	298	2022-05-15 12:08:12	2022-05-15 12:14:02	00:05:44	12.1367		7752.44	308.491	5398.61	40.5483	1	1.25124	345.971	1.12512				''	0.167172	32.162	24.6993
000000000982000433976224	000000000982000433976224	298	2022-05-15 15:50:49	2022-05-15 15:56:41	00:04:57	15.8469		6867.68	235.839	4717.66	39.716	1	1.74423	326.051	1.17442				''	0.00762248	34.3	26.645
000000000982000433976224	000000000982000433976224	298	2022-05-16 09:29:56	2022-05-16 09:35:05	00:04:25	9.49889		7227.77	252.087	4591.45	40.62	1	0.766367	239.056	1.07664				''	0.432029	31.5896	25.6238
000000000982000433976224	000000000982000433976224	298	2022-05-16 18:05:55	2022-05-16 18:10:48	00:04:48	18.0986		5271.75	175.795	4006.38	40.4562	1	2.13732	90.7045	1.21373				''	0.00862668	38.4038	32.7244
000000000982000433976235	000000000982000433976235	298	2022-03-13 14:17:12	2022-03-13 14:25:44	00:03:50	14.2867		7823.71	256.004	4301.93	40.4125	1	0.643246	292.01	1.06432				''	0.395715	25.4666	18.985
000000000982000433976235	000000000982000433976235	298	2022-03-14 11:53:41	2022-03-14 11:56:15	00:02:32	11.8947		11780.2	419.135	6442.65	40.9929	1	0.764415	274.393	1.07644				''	0.0125719	25.3032	11.3562
000000000982000433976235	000000000982000433976235	298	2022-03-14 15:18:21	2022-03-14 15:24:30	00:05:27	15.3058		7655.4	279.196	5007.51	40.642	1	1.02519	237.951	1.10252				''	1.952	25.8997	17.3676
000000000982000433976235	000000000982000433976235	298	2022-03-15 12:35:58	2022-03-15 12:41:18	00:03:38	12.5994		8938.11	314.316	5417.53	41.085	1	2.7574	238.15	1.27574				''	0.0473856	28.8341	20.5798
000000000982000433976235	000000000982000433976235	298	2022-03-15 17:12:35	2022-03-15 17:15:55	00:03:18	17.2097		8453.48	322.007	5563.84	40.3422	1	0.760849	266.926	1.07608				''	1.88213	32.3885	24.0328
000000000982000433976235	000000000982000433976235	298	2022-03-15 17:21:01	2022-03-15 17:27:52	00:03:16	17.3503		8963.33	259.45	5652.75	40.986	1	1.07388	265.194	1.10739				''	1.89472	32.4	23.1408
000000000982000433976235	000000000982000433976235	298	2022-03-16 11:04:59	2022-03-16 11:08:48	00:03:31	11.0831		7895.69	278.297	5154.51	39.6056	1	3.02564	71.4424	1.30256				''	0.0256317	26.9	16.6722
000000000982000433976235	000000000982000433976235	298	2022-03-16 14:40:07	2022-03-16 14:44:29	00:04:19	14.6686		9451.78	401.311	5314.13	38.7593	1	2.99409	57.4412	1.29941				''	0.0607201	27.9305	17.7885
000000000982000433976235	000000000982000433976235	298	2022-03-16 17:06:19	2022-03-16 17:11:38	00:04:27	17.1053		7633.93	288.532	5121.64	40.328	1	2.07629	38.7718	1.20763				''	0.0313834	26.3768	14.0241
000000000982000433976235	000000000982000433976235	298	2022-03-17 11:16:17	2022-03-17 11:19:30	00:02:39	11.2714		10610.2	455.967	6004.94	40.629	1	1.76578	74.5915	1.17658				''	0.0236872	26.6	12.9581
000000000982000433976235	000000000982000433976235	298	2022-03-17 15:23:26	2022-03-17 15:26:11	00:02:02	15.3906		6654.29	220.105	4438.04	39.3536	1	0.992158	9.71942	1.09922				''	0.187149	25.9939	15.3017
000000000982000433976235	000000000982000433976235	298	2022-03-17 15:34:09	2022-03-17 15:37:49	00:02:43	15.5692		6482.46	224.565	4492.04	40.2198	1	0.82481	6.06286	1.08248				''	0.187601	25.9	14.4989
000000000982000433976235	000000000982000433976235	298	2022-03-18 09:01:12	2022-03-18 09:09:15	00:04:58	9.02		6809.81	219.456	4758.02	40.7308	1	0.760188	262.36	1.07602				''	0.124314	21.218	5.96653
000000000982000433976235	000000000982000433976235	298	2022-03-18 13:31:37	2022-03-18 13:35:09	00:03:28	13.5269		7200.34	244.251	4154.49	40.1768	1	0.948655	302.378	1.09487				''	0.182895	28.2	19.6555
000000000982000433976235	000000000982000433976235	298	2022-03-18 16:36:47	2022-03-18 16:46:10	00:06:11	16.6131		7828.39	297.631	4788.84	40.8333	1	0.826066	302.073	1.08261				''	0.654021	28.5032	18.3229
000000000982000433976235	000000000982000433976235	298	2022-03-19 11:28:00	2022-03-19 11:34:02	00:04:50	11.4667		8593.58	271.493	5180.82	40.0249	1	0.755473	7.19126	1.07555				''	0.0653231	29.4876	20.5816
000000000982000433976235	000000000982000433976235	298	2022-03-20 17:38:14	2022-03-20 17:43:04	00:04:42	17.6372		9325.58	347.509	5543.59	40.6606	1	1.95332	248.95	1.19533				''	0.0529742	34.6672	25.1563
000000000982000433976235	000000000982000433976235	298	2022-03-25 12:03:34	2022-03-25 12:05:37	00:02:01	12.0594		8378.05	242.484	6034.21	38.6879	1	3.78602	56.9225	1.3786				''	0.203265	27.0943	12.8957
000000000982000433976235	000000000982000433976235	298	2022-03-25 12:46:42	2022-03-25 12:50:04	00:02:20	12.7783		6375.66	165.146	4117.13	40.0582	1	2.50765	42.1176	1.25077				''	0.189811	26.2025	13.6484
000000000982000433976235	000000000982000433976235	298	2022-03-26 16:56:24	2022-03-26 17:02:07	00:03:56	16.94		4652.3	223.912	2808.56	40.1388	1	2.13296	95.347	1.2133				''	0.197367	24.1603	9.45741
000000000982000433976235	000000000982000433976235	298	2022-03-28 04:19:35	2022-03-28 04:24:59	00:04:47	4.32639		2528.04	68.3627	2105.26	39.7493	1	1.32535	318.951	1.13253				''	0.0149651	21.1824	1.29434
000000000982000433976235	000000000982000433976235	298	2022-03-28 13:47:02	2022-03-28 13:50:21	00:03:15	13.7839		3576.9	142.161	2158.94	40.9888	1	1.68745	322.476	1.16875				''	0.0501579	25.2176	18.3553
000000000982000433976235	000000000982000433976235	298	2022-03-29 11:49:27	2022-03-29 11:54:32	00:04:44	11.8242		5417.03	142.021	3834.22	36.479	1	4.05181	74.6048	1.40518				''	0.173573	25.7043	13.4984
000000000982000433976235	000000000982000433976235	298	2022-03-29 15:32:15	2022-03-29 15:35:07	00:02:48	15.5375		4635.31	154.048	3418.03	32.8878	1.01557	3.50762	48.3468	1.35076				''	0.174037	24.7988	6.82282
000000000982000433976235	000000000982000433976235	298	2022-04-01 10:59:48	2022-04-01 11:04:16	00:02:51	10.9967		8681.48	220.602	5729.15	39.9751	1	0.607556	121.594	1.06076				''	0.126728	23.5593	4.66879
000000000982000433976235	000000000982000433976235	298	2022-04-01 14:12:01	2022-04-01 14:15:53	00:03:47	14.2003		6244.65	187.065	4488.3	39.4898	1	0.442726	303.668	1.04427				''	0.362564	25.0763	14.0496
000000000982000433976235	000000000982000433976235	298	2022-04-02 13:47:21	2022-04-02 13:50:32	00:03:07	13.7892		6975.7	410.216	4690.68	39.3133	1	0.717109	242.06	1.07171				''	0.922286	27.1	18.8394
000000000982000433976235	000000000982000433976235	298	2022-04-02 15:28:46	2022-04-02 15:31:24	00:02:28	15.4794		9288.29	327.175	5696.3	38.9938	1	1.03903	251.254	1.1039				''	0.242333	27.3975	19.5189
000000000982000433976235	000000000982000433976235	298	2022-04-02 20:10:48	2022-04-02 20:16:59	00:05:08	20.18		3764.02	144.014	2647.46	40.1679	1	1.84684	78.0606	1.18468				''	0.356088	23.5865	9.22639
000000000982000433976235	000000000982000433976235	298	2022-04-03 12:06:00	2022-04-03 12:11:58	00:04:50	12.1		7615.25	207.155	5415.88	40.1176	1	3.38692	346.979	1.33869				''	0.147735	26.3693	14.462
000000000982000433976235	000000000982000433976235	298	2022-04-04 11:42:05	2022-04-04 11:47:28	00:04:31	11.7014		6777.06	223.264	4712.69	39.6576	1	2.73191	225.666	1.27319				''	0.0741425	26.0276	17.613
000000000982000433976235	000000000982000433976235	298	2022-04-04 17:41:38	2022-04-04 17:46:41	00:04:12	17.6939		5694.53	152.308	3727.17	39.1588	1	0.653024	241.387	1.0653				''	1.00759	31.6132	20.5631
000000000982000433976235	000000000982000433976235	298	2022-04-05 00:59:13	2022-04-05 01:03:59	00:04:42	0.986944		9445.06	310.621	6460.11	39.4012	1	1.28367	274.034	1.12837				''	0.229308	25.3105	8.03029
000000000982000433976235	000000000982000433976235	298	2022-04-06 12:05:57	2022-04-06 12:10:24	00:04:21	12.0992		7037.05	213.567	5307.26	37.8318	1	3.79402	47.5556	1.3794				''	0.0275757	23.1004	6.04318
000000000982000433976235	000000000982000433976235	298	2022-04-13 21:56:47	2022-04-13 22:01:45	00:04:39	21.9464		9821.55	322.874	7531.6	39.0922	1	3.83733	310.824	1.38373				''	0.109703	14.5762	-8.00108
000000000982000433976235	000000000982000433976235	298	2022-04-14 15:43:02	2022-04-14 15:46:17	00:03:04	15.7172		8517.81	285.013	6272.69	38.4052	1	3.27838	32.0756	1.32784				''	0.000490248	24.2938	3.76091
000000000982000433976235	000000000982000433976235	298	2022-04-15 14:03:05	2022-04-15 14:05:17	00:02:11	14.0514		7503.09	197.71	5378.15	39.386	1	1.90745	49.5205	1.19075				''	0.0538912	25.4742	7.20034
000000000982000433976235	000000000982000433976235	298	2022-04-15 18:15:07	2022-04-15 18:19:56	00:04:45	18.2519		7485.85	206.048	5658.99	38.8681	1	2.18566	75.9113	1.21857				''	0.0207048	24.3772	2.50045
000000000982000433976235	000000000982000433976235	298	2022-04-16 15:08:45	2022-04-16 15:10:52	00:02:04	15.1458		3981.41	113.625	2895.7	40.3262	1	1.79176	60.8498	1.17918				''	0.147061	24.026	10.344
000000000982000433976235	000000000982000433976235	298	2022-04-16 18:10:26	2022-04-16 18:14:54	00:03:32	18.1739		2831.11	84.7102	2150.74	39.9057	1	2.3725	53.5641	1.23725				''	0.0260815	22.4578	7.03023
000000000982000433976235	000000000982000433976235	298	2022-04-17 21:42:46	2022-04-17 21:46:26	00:03:37	21.7128		9064.53	259.851	7064.6	38.791	1	1.48003	67.6105	1.148				''	0.00203866	23.1936	0.0580265
000000000982000433976235	000000000982000433976235	298	2022-04-19 15:03:49	2022-04-19 15:08:40	00:04:15	15.0636		3951.84	129.331	2149.14	40.6769	1	2.44055	267.546	1.24406				''	0.325705	29.5577	25.1909
000000000982000433976235	000000000982000433976235	298	2022-04-21 13:37:11	2022-04-21 13:40:43	00:02:04	13.6197		3015.31	76.1924	1892.11	41.2334	1	3.26796	4.9895	1.3268				''	0.104977	25.1915	16.9401
000000000982000433976235	000000000982000433976235	298	2022-04-21 16:52:14	2022-04-21 16:56:44	00:02:44	16.8706		2785.44	97.0704	1793.86	41.3414	1	3.61838	27.5885	1.36184				''	0.13436	27.0537	21.7914
000000000982000433976235	000000000982000433976235	298	2022-04-22 11:32:50	2022-04-22 11:38:11	00:05:16	11.5472		7318.24	373.744	5096.57	39.4719	1	0.648084	248.451	1.06481				''	0.338038	31.3801	27.9096
000000000982000433976235	000000000982000433976235	298	2022-04-22 15:10:01	2022-04-22 15:14:50	00:04:44	15.1669		5910	266.645	4313.9	41.5405	1	2.22095	104.346	1.22209				''	0.113456	37.6692	32.1543
000000000982000433976235	000000000982000433976235	298	2022-04-24 01:18:35	2022-04-24 01:22:54	00:04:14	1.30972		10118	403.598	7264.02	38.1609	1	3.66061	15.5691	1.36606				''	0.0028562	20.9	1.20855
000000000982000433976235	000000000982000433976235	298	2022-04-24 11:17:55	2022-04-24 11:22:38	00:04:38	11.2986		10247.2	348.059	6711.87	38.5701	1	3.78007	36.6112	1.37801				''	0.00491395	21.8	2.94647
000000000982000433976235	000000000982000433976235	298	2022-04-25 11:01:45	2022-04-25 11:04:12	00:02:25	11.0292		9727.01	450.616	6734.43	40.8276	1	0.333569	118.039	1.03336				''	0.124585	27.2007	12.7355
000000000982000433976235	000000000982000433976235	298	2022-04-25 16:51:59	2022-04-25 16:55:51	00:03:48	16.8664		8132.75	295.654	6341.32	40.6863	1	0.958429	127.88	1.09584				''	0.00881046	26.1	16.5762
000000000982000433976235	000000000982000433976235	298	2022-04-26 12:16:26	2022-04-26 12:19:37	00:03:07	12.2739		6216.08	245.363	4146.19	41.3485	1	1.80877	63.2065	1.18088				''	0.000471112	28.0963	19.9029
000000000982000433976235	000000000982000433976235	298	2022-04-26 16:08:18	2022-04-26 16:16:59	00:05:11	16.1383		5356.05	210.777	3757.24	41.231	1	2.94501	111.252	1.2945				''	0.0966442	29.4029	21.873
000000000982000433976235	000000000982000433976235	298	2022-04-26 19:30:21	2022-04-26 19:34:27	00:03:59	19.5058		5419.55	164.271	3607.2	41.551	1	3.67109	108.612	1.36711				''	0.021116	24.8313	13.8763
000000000982000433976235	000000000982000433976235	298	2022-04-27 09:09:50	2022-04-27 09:13:57	00:04:02	9.16389		8660.56	276.86	7055.84	40.3163	1	0.762365	115.927	1.07624				''	0.0232612	24.447	8.97204
000000000982000433976235	000000000982000433976235	298	2022-04-27 14:08:11	2022-04-27 14:12:32	00:04:16	14.1364		5540.06	214.837	3805.17	39.8123	1	1.23341	102.383	1.12334				''	0.502878	26.0602	15.501
000000000982000433976235	000000000982000433976235	298	2022-04-27 17:23:25	2022-04-27 17:28:20	00:04:50	17.3903		6023.63	274.767	4131.29	39.728	1	1.95672	119.322	1.19567				''	0.254123	25.3064	16.0607
000000000982000433976235	000000000982000433976235	298	2022-04-27 19:54:24	2022-04-27 19:57:44	00:03:17	19.9067		7575.68	270.08	5114.56	39.3326	1	1.02462	118.521	1.10246				''	0.153352	24.8	12.5917
000000000982000433976235	000000000982000433976235	298	2022-04-28 12:17:31	2022-04-28 12:20:33	00:02:54	12.2919		8524.67	280.527	5628.09	40.6575	1	1.29252	106.39	1.12925				''	0.00656994	29.0005	20.0402
000000000982000433976235	000000000982000433976235	298	2022-04-28 15:54:48	2022-04-28 15:59:30	00:04:35	15.9133		6373.15	258.324	4483.31	39.9333	1	1.30129	98.397	1.13013				''	0.141831	30.7188	24.3901
000000000982000433976235	000000000982000433976235	298	2022-04-28 19:17:11	2022-04-28 19:21:09	00:03:54	19.2864		7056.39	254.835	4538.85	39.5902	1	0.930343	89.1946	1.09303				''	0.000664674	26.958	17.6951
000000000982000433976235	000000000982000433976235	298	2022-04-29 12:21:42	2022-04-29 12:27:40	00:04:48	12.3617		8605.58	298.125	5940.8	38.6866	1	2.1998	133.044	1.21998				''	0.313855	25.8	14.7984
000000000982000433976235	000000000982000433976235	298	2022-04-29 14:43:28	2022-04-29 14:47:21	00:03:50	14.7244		9750.37	348.931	6823.75	39.2121	1	2.353	98.4875	1.2353				''	0.0575913	26.197	12.9486
000000000982000433976235	000000000982000433976235	298	2022-04-30 10:53:42	2022-04-30 10:59:01	00:03:53	10.895		5380.34	119.628	4203.95	36.2666	1	4.01112	48.6554	1.40111				''	0.400695	24.5994	10.0868
000000000982000433976235	000000000982000433976235	298	2022-04-30 16:51:41	2022-04-30 16:56:26	00:04:39	16.8614		8137.36	281.098	5806.98	36.607	1	4.105	48.0885	1.4105				''	0.0221269	26.2954	15.5305
000000000982000433976235	000000000982000433976235	298	2022-05-01 12:07:19	2022-05-01 12:10:50	00:03:28	12.1219		9827.13	328.441	6984.92	39.9428	1	2.22198	137.599	1.2222				''	0.00377868	27.7	18.2268
000000000982000433976235	000000000982000433976235	298	2022-05-02 11:31:57	2022-05-02 11:36:05	00:04:04	11.5325		4458.98	205.203	3163.8	39.5151	1	1.41125	348.564	1.14112				''	0.109869	25.5	14.5626
000000000982000433976235	000000000982000433976235	298	2022-05-03 13:48:10	2022-05-03 13:53:11	00:04:39	13.8028		3241.18	140.236	2246	40.8665	1	2.46869	17.676	1.24687				''	0.760651	24.8	15.691
000000000982000433976235	000000000982000433976235	298	2022-05-04 12:24:26	2022-05-04 12:26:53	00:02:26	12.4072		10568.7	423.261	6511.48	40.5342	1	0.31378	256.078	1.03138				''	0.0300945	26.7	15.9762
000000000982000433976235	000000000982000433976235	298	2022-05-04 18:53:32	2022-05-04 18:57:01	00:03:27	18.8922		5487.3	189.699	4225.96	40.4981	1	0.722551	265.34	1.07226				''	0.517667	25.2971	14.073
000000000982000433976235	000000000982000433976235	298	2022-05-05 01:50:02	2022-05-05 01:55:44	00:05:01	1.83389		7594.75	305.309	5175.04	39.504	1	0.178397	256.544	1.01784				''	0.489162	24.5228	8.58033
000000000982000433976235	000000000982000433976235	298	2022-05-05 09:50:06	2022-05-05 09:54:04	00:03:54	9.835		9439.25	429.708	6545.68	40.5708	1	0.363274	87.8166	1.03633				''	0.0584894	28.3076	19.6013
000000000982000433976235	000000000982000433976235	298	2022-05-05 15:01:30	2022-05-05 15:05:41	00:04:08	15.025		6890.41	224.043	4462.71	40.5186	1	0.541658	291.932	1.05417				''	0.482013	32.9032	29.7447
000000000982000433976235	000000000982000433976235	298	2022-05-05 17:23:53	2022-05-05 17:27:32	00:03:34	17.3981		4528.41	165.549	3250.69	39.6321	1	1.06274	312.541	1.10627				''	0.234144	33.2	25.1669
000000000982000433976235	000000000982000433976235	298	2022-05-06 11:15:07	2022-05-06 11:19:47	00:04:35	11.2519		7014.48	294.399	4412.5	40.2397	1	0.4126	79.8568	1.04126				''	0.287092	33.8846	27.0264
000000000982000433976235	000000000982000433976235	298	2022-05-06 17:55:29	2022-05-06 17:59:50	00:04:17	17.9247		10888.6	470.935	7187.13	39.4502	1	1.44446	40.7101	1.14445				''	0.00285618	37.3877	27.4599
000000000982000433976235	000000000982000433976235	298	2022-05-07 09:00:08	2022-05-07 09:02:20	00:02:10	9.00222		6292.15	215.753	4410.58	38.7131	1	1.12814	259.771	1.11281				''	0.756497	27.8273	22.1369
000000000982000433976235	000000000982000433976235	298	2022-05-07 18:31:54	2022-05-07 18:37:42	00:04:49	18.5317		12281	469.15	7940.24	39.1237	1	3.07979	264.78	1.30798				''	0.00718642	33.8621	22.9667
000000000982000433976235	000000000982000433976235	298	2022-05-08 12:38:58	2022-05-08 12:41:48	00:02:47	12.6494		6292.09	273.894	4138.17	40.408	1	1.659	225.935	1.1659				''	0.309051	35.2	26.1623
000000000982000433976235	000000000982000433976235	298	2022-05-08 16:05:56	2022-05-08 16:09:33	00:03:33	16.0989		7944.37	316.652	5480.92	39.1112	1	1.60019	229.83	1.16002				''	0.299929	36.6023	29.181
000000000982000433976235	000000000982000433976235	298	2022-05-08 19:54:19	2022-05-08 19:58:30	00:04:09	19.9053		9178.39	357.342	5996.04	39.0928	1	0.504399	222.257	1.05044		After Last Baseline		''	0.737386	29.9988	15.9859
000000000982000433976235	000000000982000433976235	298	2022-05-09 15:56:09	2022-05-09 16:00:48	00:04:32	15.9358		8424.35	274.772	5970.11	39.0982	1	1.51336	297.508	1.15134				''	0	28.1875	21.7347
000000000982000433976235	000000000982000433976235	298	2022-05-09 18:01:14	2022-05-09 18:04:16	00:02:59	18.0206		10423.4	352.053	7015.44	38.0574	1	2.32308	53.0343	1.23231				''	0.050236	28.5104	19.265
000000000982000433976235	000000000982000433976235	298	2022-05-10 01:57:22	2022-05-10 02:02:23	00:04:58	1.95611		8857.33	327.199	6325.78	39.2544	1	0.804676	247.699	1.08047				''	0.104905	25.2	10.8213
000000000982000433976235	000000000982000433976235	298	2022-05-10 08:09:31	2022-05-10 08:13:49	00:04:14	8.15861		8735.54	373.454	5412.74	39.2301	1	1.48365	225.848	1.14837				''	0.304729	25.6554	14.8243
000000000982000433976235	000000000982000433976235	298	2022-05-10 20:02:48	2022-05-10 20:05:11	00:02:21	20.0467		4949.4	164.587	3368.67	39.1091	1	1.0836	91.106	1.10836				''	0.0565634	28.3769	19.3619
000000000982000433976235	000000000982000433976235	298	2022-05-11 10:25:03	2022-05-11 10:29:54	00:04:43	10.4175		3188.08	129.304	2427.72	39.4851	1	1.18054	351.654	1.11805				''	0.0534385	25.6653	18.4952
000000000982000433976235	000000000982000433976235	298	2022-05-11 12:27:58	2022-05-11 12:31:28	00:02:57	12.4661		9129.38	286.556	6552.66	40.4395	1	0.872688	33.608	1.08727				''	0.204568	30.7543	27.5481
000000000982000433976235	000000000982000433976235	298	2022-05-11 12:35:03	2022-05-11 12:37:12	00:02:08	12.5842		6394.68	201.237	4904.81	40.5357	1	0.694081	6.51153	1.06941				''	0.215895	31.0651	26.5899
000000000982000433976235	000000000982000433976235	298	2022-05-12 17:39:28	2022-05-12 17:44:30	00:04:58	17.6578		9320.48	330.786	6215.83	40.1525	1	2.86695	254.151	1.28669				''	0.491416	26.5007	17.4444
000000000982000433976235	000000000982000433976235	298	2022-05-12 20:32:35	2022-05-12 20:37:21	00:04:42	20.5431		9951.19	338.746	6826.48	39.2237	1	3.47933	256.351	1.34793				''	0.184014	25.8294	13.161
000000000982000433976235	000000000982000433976235	298	2022-05-13 00:34:12	2022-05-13 00:39:21	00:04:32	0.57		8438.55	259.674	6283.96	39.6828	1	1.43843	232.925	1.14384				''	0.368498	24.6392	9.22762
000000000982000433976235	000000000982000433976235	298	2022-05-13 08:18:01	2022-05-13 08:20:05	00:02:03	8.30028		9820.74	305.446	6958.39	40.5527	1	3.37679	241.787	1.33768				''	0.0174797	26.8895	16.0821
000000000982000433976235	000000000982000433976235	298	2022-05-13 09:12:12	2022-05-13 09:14:56	00:02:43	9.20333		7583.44	232.925	5900.83	40.379	1	3.48529	241.716	1.34853				''	0.0207111	27.3982	19.4975
000000000982000433976235	000000000982000433976235	298	2022-05-13 14:33:36	2022-05-13 14:37:55	00:04:14	14.56		9915.15	417.78	6328.65	39.5782	1	2.60713	255.474	1.26071				''	0.101759	33.5691	26.8813
000000000982000433976235	000000000982000433976235	298	2022-05-14 01:46:21	2022-05-14 01:52:47	00:05:11	1.7725		7989.28	204.188	5830.3	39.1019	1	0.420977	268.974	1.0421				''	0.414883	24.279	6.02344
000000000982000433976235	000000000982000433976235	298	2022-05-14 10:15:55	2022-05-14 10:19:21	00:03:10	10.2653		7893.74	253.536	4767.52	40.3355	1	1.69329	282.304	1.16933				''	0	28.6816	19.4083
000000000982000433976235	000000000982000433976235	298	2022-05-15 00:12:40	2022-05-15 00:17:38	00:04:55	0.211111		8512.66	310.783	5901.63	39.9021	1	0.393943	137.773	1.03939				''	0.387198	25.5138	11.9069
000000000982000433976235	000000000982000433976235	298	2022-05-15 03:52:32	2022-05-15 03:57:15	00:04:39	3.87556		8883.76	286.855	6008.09	40.0121	1	0.243337	299.064	1.02433				''	0.304886	25.3707	11.7539
000000000982000433976235	000000000982000433976235	298	2022-05-15 11:19:44	2022-05-15 11:23:36	00:03:49	11.3289		8899.83	242.351	6410.65	39.3385	1	2.18174	17.4123	1.21817				''	0.238012	31.3647	22.9572
000000000982000433976261	000000000982000433976261	298	2022-02-27 11:20:34	2022-02-27 11:29:14	00:07:05	11.3428		9378.28	221.739	7018.63	40.8651	1	1.83878	244.221	1.18388				''	0.200408	26.2006	9.67387
000000000982000433976261	000000000982000433976261	298	2022-02-28 13:26:35	2022-02-28 13:35:51	00:06:39	13.4431		7357.94	202.185	6173.44	41.065	1	1.02097	285.641	1.1021				''	0.0533899	26.4826	18.8025
000000000982000433976261	000000000982000433976261	298	2022-03-01 13:59:49	2022-03-01 14:04:13	00:03:50	13.9969		8613.05	156.901	6914.5	40.9635	1	1.13224	239.2	1.11322				''	0.00578191	29.4508	20.5212
000000000982000433976261	000000000982000433976261	298	2022-03-01 17:26:51	2022-03-01 17:29:24	00:02:12	17.4475		9801.67	244.557	7350.97	39.7553	1	0.0420323	244.091	1.0042				''	0.6563	27.719	14.1978
000000000982000433976261	000000000982000433976261	298	2022-03-02 00:53:51	2022-03-02 01:04:39	00:07:08	0.8975		9691.73	413.133	6881.74	40.3841	1	0.542137	242.836	1.05421				''	0.032958	24.1736	2.49474
000000000982000433976261	000000000982000433976261	298	2022-03-02 06:35:58	2022-03-02 06:43:50	00:04:44	6.59944		8752.82	366.501	6485.09	39.7974	1	0.535893	236.676	1.05359				''	0.00203944	23.4044	1.40912
000000000982000433976261	000000000982000433976261	298	2022-03-02 10:48:52	2022-03-02 10:51:16	00:02:17	10.8144		8199.6	206.829	6748.64	40.7263	1	1.997	100.909	1.1997				''	0.0420514	26.9653	18.5949
000000000982000433976261	000000000982000433976261	298	2022-03-02 14:40:26	2022-03-02 14:53:31	00:06:58	14.6739		4200.14	133.441	2811.45	41.6171	1	3.19842	124.587	1.31984				''	0.0140722	25.8684	14.0567
000000000982000433976261	000000000982000433976261	298	2022-03-02 16:43:58	2022-03-02 16:55:23	00:05:52	16.7328		4809.18	183.719	3288.08	41.5023	1	2.88663	119.783	1.28866				''	0.20745	21.4394	3.44249
000000000982000433976261	000000000982000433976261	298	2022-03-02 22:10:23	2022-03-02 22:15:18	00:02:52	22.1731		5926.32	163.204	5438.44	40.6185	1	1.29274	125.396	1.12927				''	0.0330552	15.6	-3.85247
000000000982000433976261	000000000982000433976261	298	2022-03-03 02:15:21	2022-03-03 02:29:22	00:06:37	2.25583		3811.74	127.996	3230.32	40.6304	1	1.89762	101.38	1.18976				''	0.159706	12.7445	-7.50689
000000000982000433976261	000000000982000433976261	298	2022-03-03 07:27:49	2022-03-03 07:37:12	00:04:44	7.46361		4678.44	112.587	3758.52	40.6014	1	1.54659	82.9718	1.15466				''	0	11.2286	-8.08377
000000000982000433976261	000000000982000433976261	298	2022-03-03 10:39:42	2022-03-03 10:43:21	00:02:43	10.6617		6061.08	216.581	4600.25	39.7186	1	1.84255	7.2799	1.18425				''	0.201811	11.8384	-5.89901
000000000982000433976261	000000000982000433976261	298	2022-03-03 10:45:58	2022-03-03 10:48:45	00:02:26	10.7661		6423.89	237.028	4470.61	40.6268	1	1.64529	352.195	1.16453				''	0.202101	11.9425	-5.72565
000000000982000433976261	000000000982000433976261	298	2022-03-03 12:39:54	2022-03-03 12:47:53	00:05:35	12.665		5176.14	139.205	3303.46	40.5968	1	2.16895	344.68	1.21689				''	0.145509	13.6777	-3.45287
000000000982000433976261	000000000982000433976261	298	2022-03-03 15:28:24	2022-03-03 15:31:27	00:02:41	15.4733		5002.92	131.216	3688.82	41.1328	1	2.86048	345.028	1.28605				''	0.0711682	14.3027	-3.10862
000000000982000433976261	000000000982000433976261	298	2022-03-04 00:26:27	2022-03-04 00:34:22	00:05:07	0.440833		7271.19	177.647	5061.45	39.7528	1	1.7236	13.6839	1.17236				''	0.169285	14.7244	-4.49639
000000000982000433976261	000000000982000433976261	298	2022-03-04 04:20:03	2022-03-04 04:26:36	00:04:58	4.33417		7961.57	196.14	6418.87	40.3982	1	1.38688	344.596	1.13869				''	0.312822	16.6142	-2.26347
000000000982000433976261	000000000982000433976261	298	2022-03-04 04:29:37	2022-03-04 04:33:20	00:02:07	4.49361		5930.93	206.933	4678.06	40.2525	1	1.24751	340.826	1.12475				''	0.254902	16.6628	-2.09151
000000000982000433976261	000000000982000433976261	298	2022-03-04 07:02:21	2022-03-04 07:06:31	00:03:41	7.03917		7871.14	324.637	6311.6	40.4289	1	1.57421	336.442	1.15742				''	0.155437	15.8	-2.57867
000000000982000433976261	000000000982000433976261	298	2022-03-12 23:57:58	2022-03-13 00:07:05	00:08:07	23.9661		8032.95	254.506	5916.51	39.6879	1	0.237357	172.603	1.02374				''	0.366358	22.2084	-1.17482
000000000982000433976261	000000000982000433976261	298	2022-03-13 03:27:35	2022-03-13 03:35:21	00:05:28	3.45972		8714.84	229.015	6338.15	39.3225	1	0.150054	236.218	1.01501				''	0.767389	20.6811	-4.14513
000000000982000433976261	000000000982000433976261	298	2022-03-13 07:37:25	2022-03-13 07:40:55	00:03:27	7.62361		10127.5	448.119	6649.98	38.5812	1	0.0129372	244.329	1.00129				''	0.449611	17.9	-6.1444
000000000982000433976261	000000000982000433976261	298	2022-03-13 14:09:50	2022-03-13 14:14:17	00:04:09	14.1639		9227.76	260.381	6293.97	41.06	1	0.753831	267.718	1.07538				''	0.341873	25.3491	19.8896
000000000982000433976261	000000000982000433976261	298	2022-03-14 01:49:35	2022-03-14 01:53:00	00:03:17	1.82639		8600.73	424.139	5913.39	39.5089	1	2.20434	141.7	1.22043				''	0.00346439	21.5356	-1.82335
000000000982000433976261	000000000982000433976261	298	2022-03-14 11:45:35	2022-03-14 11:51:51	00:05:50	11.7597		7635.8	243.479	5122.33	40.2821	1	0.533407	272.58	1.05334				''	2.13431e-06	25.2936	10.4677
000000000982000433976261	000000000982000433976261	298	2022-03-15 13:17:17	2022-03-15 13:24:10	00:05:01	13.2881		8010.9	173.203	5158.3	40.7411	1	2.79529	244.833	1.27953				''	0.16773	29.1554	21.1454
000000000982000433976261	000000000982000433976261	298	2022-03-16 03:07:15	2022-03-16 03:13:39	00:05:22	3.12083		9957.76	329.433	7010.52	39.5855	1	1.41421	36.1104	1.14142				''	0.00923784	24.1995	6.38272
000000000982000433976261	000000000982000433976261	298	2022-03-16 12:00:39	2022-03-16 12:06:52	00:05:00	12.0108		8638.58	332.404	5941.75	40.8388	1	2.02293	19.8926	1.20229				''	0.0164901	26.9365	18.0814
000000000982000433976261	000000000982000433976261	298	2022-03-16 15:15:21	2022-03-16 15:19:39	00:04:10	15.2558		9182.35	299.119	6433.39	39.7624	1	2.38911	41.4897	1.23891				''	0.13506	27.7	17.1172
000000000982000433976261	000000000982000433976261	298	2022-03-17 10:55:46	2022-03-17 11:01:48	00:04:43	10.9294		8117.2	223.061	5933.57	39.9231	1	2.01745	79.8105	1.20174				''	0.0131018	26.4776	12.2904
000000000982000433976261	000000000982000433976261	298	2022-03-17 14:35:21	2022-03-17 14:41:00	00:05:00	14.5892		8269.94	257.309	5732.56	40.4586	1	1.45646	117.117	1.14565				''	0.00931228	26.1024	17.2474
000000000982000433976261	000000000982000433976261	298	2022-03-17 16:58:17	2022-03-17 17:04:17	00:05:39	16.9714		8743.77	299.856	5567.56	40.4343	1	0.818008	35.6184	1.0818				''	0.278164	26	15.2822
000000000982000433976261	000000000982000433976261	298	2022-03-17 19:08:34	2022-03-17 19:13:55	00:04:29	19.1428		9296.44	325.09	6376.31	39.9577	1	0.210469	230.452	1.02105				''	0.433281	25.095	11.382
000000000982000433976261	000000000982000433976261	298	2022-03-18 00:41:16	2022-03-18 00:47:11	00:05:07	0.687778		9380.08	310.743	6198.9	39.6877	1	0.319572	242.393	1.03196				''	0.470536	20.4462	-4.49133
000000000982000433976261	000000000982000433976261	298	2022-03-18 09:25:10	2022-03-18 09:30:05	00:04:03	9.41944		8548.34	302.734	6300.79	40.4603	1	1.01474	254.817	1.10147				''	0.0896441	23.1851	9.18803
000000000982000433976261	000000000982000433976261	298	2022-03-18 14:59:08	2022-03-18 15:03:23	00:04:08	14.9856		9084.93	326.365	5764.61	40.2208	1	1.33064	246.095	1.13306				''	0.102061	28.5824	22.2411
000000000982000433976261	000000000982000433976261	298	2022-03-19 10:56:43	2022-03-19 11:00:06	00:02:11	10.9453		7779.15	164.085	4710.87	39.4799	1	0.811546	281.664	1.08115				''	0	28.8606	19.6586
000000000982000433976261	000000000982000433976261	298	2022-03-19 13:59:31	2022-03-19 14:05:46	00:05:17	13.9919		9226.78	349.96	6191.84	41.2858	1	1.14337	232.788	1.11434				''	0.178254	31.3008	23.6154
000000000982000433976261	000000000982000433976261	298	2022-03-19 17:38:17	2022-03-19 17:40:47	00:02:19	17.6381		7823.48	353.673	4781.05	39.3851	1	0.955692	226.043	1.09557				''	0.893834	30.7933	19.7815
000000000982000433976261	000000000982000433976261	298	2022-03-19 20:38:34	2022-03-19 20:42:02	00:03:10	20.6428		5769.97	247.514	4308.06	39.9456	1	1.25055	339.46	1.12505				''	0.380341	24.8144	9.53536
000000000982000433976261	000000000982000433976261	298	2022-03-20 02:22:01	2022-03-20 02:27:42	00:05:26	2.36694		7954.06	271.025	5333.63	39.5875	1	0.334229	119.698	1.03342				''	0.430991	23.5721	0.627793
000000000982000433976261	000000000982000433976261	298	2022-03-20 12:09:33	2022-03-20 12:12:05	00:02:21	12.1592		7229.51	173.474	5168.67	40.4471	1	2.41583	230.204	1.24158				''	0.0150181	29.4743	23.9815
000000000982000433976261	000000000982000433976261	298	2022-03-24 11:26:53	2022-03-24 11:31:51	00:04:35	11.4481		6644.32	195.619	5105.32	40.4888	1	0.566296	275.139	1.05663				''	0.18351	28.7245	20.4316
000000000982000433976261	000000000982000433976261	298	2022-03-25 12:08:51	2022-03-25 12:16:05	00:05:08	12.1475		6279.45	102.219	5968.16	39.9801	1	2.78519	41.3114	1.27852				''	0.205042	26.8551	13.0867
000000000982000433976261	000000000982000433976261	298	2022-03-25 16:02:59	2022-03-25 16:05:31	00:02:27	16.0497		8566.13	287.764	5694.59	38.4127	1	2.12801	65.1715	1.2128				''	0.176971	26.3053	16.3861
000000000982000433976261	000000000982000433976261	298	2022-03-27 00:44:30	2022-03-27 00:50:35	00:04:07	0.741667		4104.4	135.013	3577.96	40.3816	1	1.38858	24.027	1.13886				''	0.117464	16.9751	-2.13678
000000000982000433976261	000000000982000433976261	298	2022-03-27 06:37:41	2022-03-27 06:43:42	00:03:14	6.62806		3646.82	60.8558	2712.08	40.3602	1	2.01842	20.6279	1.20184				''	0.012259	14.1668	-5.0066
000000000982000433976261	000000000982000433976261	298	2022-03-27 14:45:09	2022-03-27 14:50:03	00:04:40	14.7525		3997.44	115.321	2739.52	40.8101	1	1.92295	321.044	1.19229				''	0.25439	24.8	17.2465
000000000982000433976261	000000000982000433976261	298	2022-03-28 09:03:46	2022-03-28 09:09:00	00:05:10	9.06278		4870.67	111.149	3599.54	40.6462	1	2.44185	294.371	1.24418				''	0.0433312	22.4927	8.3314
000000000982000433976261	000000000982000433976261	298	2022-03-28 11:22:58	2022-03-28 11:26:51	00:02:52	11.3828		4543.64	81.9894	3945.83	40.7458	1	1.76581	328.242	1.17658				''	0.289921	25.2	14.5732
000000000982000433976261	000000000982000433976261	298	2022-03-28 13:53:16	2022-03-28 14:00:04	00:04:24	13.8878		3695.34	106.527	2377.21	40.5582	1	2.01958	327.434	1.20196				''	0.0501902	25.3002	18.4617
000000000982000433976261	000000000982000433976261	298	2022-03-29 10:56:03	2022-03-29 11:01:23	00:04:43	10.9342		5498.75	108.539	4872.11	35.813	1	3.98485	117.825	1.39848				''	0.105856	25.4372	12.5517
000000000982000433976261	000000000982000433976261	298	2022-03-29 15:35:23	2022-03-29 15:41:28	00:05:03	15.5897		5375.22	173.7	3570.89	33.4954	1.00706	3.5879	52.9104	1.35879				''	0.173213	24.6553	6.27789
000000000982000433976261	000000000982000433976261	298	2022-03-30 00:27:10	2022-03-30 00:33:29	00:05:16	0.452778		6457.06	188.882	5011.8	36.3603	1	3.86331	49.0715	1.38633				''	0.433571	19.4	-2.93692
000000000982000433976261	000000000982000433976261	298	2022-03-30 04:23:08	2022-03-30 04:29:40	00:05:20	4.38556		6362.38	151.371	4962.64	37.568	1	2.75499	42.3538	1.2755				''	0.00303987	19.1	-3.27406
000000000982000433976261	000000000982000433976261	298	2022-03-30 07:05:11	2022-03-30 07:11:08	00:05:27	7.08639		5739.17	210.891	4452.78	36.896	1	3.11706	45.389	1.31171				''	0.00204259	18.5866	-4.26675
000000000982000433976261	000000000982000433976261	298	2022-04-01 09:32:47	2022-04-01 09:38:55	00:05:09	9.54639		7082.67	220.448	5053.62	38.9796	1	1.29055	134.17	1.12905				''	0.0065079	23.4851	3.20785
000000000982000433976261	000000000982000433976261	298	2022-04-02 14:01:05	2022-04-02 14:06:05	00:04:25	14.0181		5698.1	182.151	4048.41	40.6076	1	1.1566	262.602	1.11566				''	0.920612	27.1363	18.6808
000000000982000433976261	000000000982000433976261	298	2022-04-02 19:07:18	2022-04-02 19:14:25	00:06:08	19.1217		4990.61	185.118	3481.69	39.9744	1	1.34175	90.5236	1.13417				''	0.109158	24.9443	13.3423
000000000982000433976261	000000000982000433976261	298	2022-04-03 01:36:21	2022-04-03 01:43:08	00:05:26	1.60583		7260.68	252.061	4961.55	39.3008	1	0.45915	63.9564	1.04591				''	0.0429227	22.1818	4.22656
000000000982000433976261	000000000982000433976261	298	2022-04-03 05:34:44	2022-04-03 05:41:05	00:05:23	5.57889		9148.56	327.11	6233.42	39.8497	1	2.17951	341.961	1.21795				''	0.0135128	24.3192	5.00975
000000000982000433976261	000000000982000433976261	298	2022-04-03 12:38:24	2022-04-03 12:44:27	00:05:26	12.64		8406.2	238.026	5989.96	40.0272	1	3.85433	353.826	1.38543				''	0.12155	26.2777	15.1929
000000000982000433976261	000000000982000433976261	298	2022-04-04 13:27:38	2022-04-04 13:33:12	00:04:30	13.4606		7294.16	174.996	5417.72	40.095	1	3.12882	238.492	1.31288				''	0.00133389	28.4859	22.6559
000000000982000433976261	000000000982000433976261	298	2022-04-05 02:50:19	2022-04-05 02:58:45	00:05:53	2.83861		7530.39	232.381	5202.91	38.7116	1	0.840364	291.67	1.08404				''	0.0481637	24.2621	6.39976
000000000982000433976261	000000000982000433976261	298	2022-04-05 08:23:24	2022-04-05 08:28:56	00:05:18	8.39		7115.61	235.851	5225.95	37.6014	1	3.45257	42.3744	1.34526				''	0	23.0684	2.978
000000000982000433976261	000000000982000433976261	298	2022-04-05 13:57:22	2022-04-05 14:02:44	00:04:49	13.9561		7856.04	263.329	5436.08	39.8231	1	3.74767	334.625	1.37477				''	0.0817243	25.5618	13.6308
000000000982000433976261	000000000982000433976261	298	2022-04-05 16:18:13	2022-04-05 16:21:16	00:02:33	16.3036		4876.01	136.106	3463.98	38.6276	1	3.80455	28.3637	1.38045				''	0.239052	25.5634	10.0553
000000000982000433976261	000000000982000433976261	298	2022-04-06 01:26:14	2022-04-06 01:32:02	00:05:07	1.43722		7687.72	217.36	5812.01	38.3683	1	3.75457	357.354	1.37546				''	0.0107938	23.7971	5.66618
000000000982000433976261	000000000982000433976261	298	2022-04-07 05:01:46	2022-04-07 05:07:42	00:05:17	5.02944		7077.11	284.518	5362.46	37.7629	1	3.81243	39.9189	1.38124				''	0	22.9567	2.30785
000000000982000433976261	000000000982000433976261	298	2022-04-07 11:14:56	2022-04-07 11:18:24	00:02:54	11.2489		4577.31	146.622	4186.15	31.2918	1.03791	2.8416	77.0789	1.28416				''	0.0100315	24.4298	8.2478
000000000982000433976261	000000000982000433976261	298	2022-04-14 00:06:26	2022-04-14 00:09:14	00:02:38	0.107222		8258.84	29.0765	6639.26	38.2233	1	3.91502	338.194	1.3915				''	0.150662	14.3	-8.38321
000000000982000433976261	000000000982000433976261	298	2022-04-14 04:47:36	2022-04-14 04:52:42	00:04:45	4.79333		8509.28	301.888	7412.33	38.5761	1	3.46334	332.834	1.34633				''	0.0805406	14	-9.02705
000000000982000433976261	000000000982000433976261	298	2022-04-14 07:09:28	2022-04-14 07:18:53	00:05:00	7.15778		6535.72	142.329	5535.06	38.3754	1	3.34115	315.698	1.33412				''	0.0759754	14.0662	-7.90765
000000000982000433976261	000000000982000433976261	298	2022-04-14 09:20:49	2022-04-14 09:29:45	00:04:47	9.34694		7736.97	158.772	6134.52	38.8106	1	3.42009	302.057	1.34201				''	0.00346485	15.8713	-2.17314
000000000982000433976261	000000000982000433976261	298	2022-04-14 12:45:32	2022-04-14 12:48:39	00:02:27	12.7589		6509.88	27.0766	5250.72	38.4226	1	2.85824	359.891	1.28582				''	0.00205525	23.3834	2.66304
000000000982000433976261	000000000982000433976261	298	2022-04-15 03:18:15	2022-04-15 03:20:44	00:02:23	3.30417		8658.22	194.765	6508.5	38.0113	1	0.889629	347.875	1.08896				''	0.636091	16.7872	-7.5624
000000000982000433976261	000000000982000433976261	298	2022-04-15 06:14:27	2022-04-15 06:18:18	00:03:36	6.24083		8175.27	201.898	5910.6	38.2365	1	1.4044	42.9141	1.14044				''	0.264263	17.2333	-6.90205
000000000982000433976261	000000000982000433976261	298	2022-04-15 10:43:50	2022-04-15 10:47:37	00:03:02	10.7306		7816.14	146.301	5673.6	39.0317	1	1.90179	48.7662	1.19018				''	5.65286e-05	19.4802	-2.1003
000000000982000433976261	000000000982000433976261	298	2022-04-15 13:17:09	2022-04-15 13:19:30	00:02:19	13.2858		7707.26	224.004	5635.19	37.6969	1	2.58723	66.0097	1.25872				''	0.133628	24.3865	6.08602
000000000982000433976261	000000000982000433976261	298	2022-04-16 10:23:43	2022-04-16 10:26:55	00:02:17	10.3953		6272.98	52.7832	4853.91	40.1228	1	0.36335	238.729	1.03633				''	0.107842	26.7089	8.17336
000000000982000433976261	000000000982000433976261	298	2022-04-17 00:23:06	2022-04-17 00:28:37	00:04:03	0.385		4357.99	144.062	3361.69	40.4379	1	3.08867	340.318	1.30887				''	0.0660567	17.6921	1.88351
000000000982000433976261	000000000982000433976261	298	2022-04-17 03:08:29	2022-04-17 03:13:25	00:04:23	3.14139		4123.85	156.409	3094.49	39.9983	1	2.43319	317.097	1.24332				''	0.0217282	19.3236	3.58166
000000000982000433976261	000000000982000433976261	298	2022-04-17 05:31:10	2022-04-17 05:36:12	00:04:48	5.51944		5750.95	252.505	4061.81	39.5291	1	1.39971	235.199	1.13997				''	0	20.8831	4.31128
000000000982000433976261	000000000982000433976261	298	2022-04-18 02:47:32	2022-04-18 02:52:52	00:05:07	2.79222		8604.24	321.271	6175.66	39.0307	1	0.628248	274.355	1.06282				''	0.404231	18.8916	-6.57756
000000000982000433976261	000000000982000433976261	298	2022-04-18 06:06:27	2022-04-18 06:10:41	00:04:09	6.1075		7912.66	238.916	5832.74	38.9805	1	0.31406	246.035	1.03141				''	0.413299	16.3539	-9.70148
000000000982000433976261	000000000982000433976261	298	2022-04-18 11:49:14	2022-04-18 11:52:53	00:03:35	11.8206		8534.65	270.215	6354.38	40.3737	1	0.938476	59.9528	1.09385				''	0.00635932	27.6658	14.8951
000000000982000433976261	000000000982000433976261	298	2022-04-18 16:14:26	2022-04-18 16:19:21	00:04:25	16.2406		5292.25	215.713	3842.21	40.2991	1	1.29705	333.225	1.12971				''	0.108646	26.8583	16.5268
000000000982000433976261	000000000982000433976261	298	2022-04-19 02:36:58	2022-04-19 02:43:29	00:05:24	2.61611		5426.93	188.346	4245.87	39.7281	1	1.15745	84.3526	1.11574				''	0.00062476	18.8591	0.0323304
000000000982000433976261	000000000982000433976261	298	2022-04-19 15:24:03	2022-04-19 15:28:01	00:03:48	15.4008		5333.72	133.507	4242.07	40.3113	1	1.82229	233.434	1.18223				''	0.352557	30.2395	26.2254
000000000982000433976261	000000000982000433976261	298	2022-04-20 00:39:39	2022-04-20 00:44:41	00:04:56	0.660833		7027.56	252.782	5327.92	38.873	1	0.107411	197.053	1.01074				''	0.316801	25.2765	9.96913
000000000982000433976261	000000000982000433976261	298	2022-04-20 05:27:34	2022-04-20 05:33:37	00:05:45	5.45944		6748.32	295.155	5060.78	38.94	1	0.60203	295.992	1.0602				''	0.0054982	24.7391	7.62453
000000000982000433976263	000000000982000433976263	298	2022-02-07 15:54:14	2022-02-07 15:58:31	00:02:47	15.9039		8654.4	282.584	4820.98	41.1244	1	1.57245	245.318	1.15725				''	1.16842	27	18.6256
000000000982000433976263	000000000982000433976263	298	2022-02-10 12:27:54	2022-02-10 12:34:24	00:04:27	12.465		11826.1	399.578	7479.22	40.2147	1	2.79756	244.998	1.27976				''	0.312068	24.8	12.2588
000000000982000433976263	000000000982000433976263	298	2022-02-11 14:33:44	2022-02-11 14:39:52	00:05:27	14.5622		10803.7	483.312	7600.38	38.3353	1	2.77921	128.572	1.27792				''	0	17.2568	-7.23193
000000000982000433976263	000000000982000433976263	298	2022-02-12 09:01:19	2022-02-12 09:09:35	00:07:09	9.02194		8859.85	251.866	7026.6	39.7143	1	0.988823	281.685	1.09888				''	0.147805	17.051	-4.29704
000000000982000433976263	000000000982000433976263	298	2022-02-12 12:42:05	2022-02-12 12:56:30	00:05:00	12.7014		11942.4	426.645	7450.08	39.4035	1	1.85107	244.777	1.18511				''	0.00378923	22.7689	3.74624
000000000982000433976263	000000000982000433976263	298	2022-02-12 15:56:49	2022-02-12 16:03:34	00:06:31	15.9469		10777.1	411.196	7265.13	39.8326	1	2.197	343.812	1.2197				''	0.933572	24.837	5.64671
000000000982000433976263	000000000982000433976263	298	2022-02-12 20:23:14	2022-02-12 20:34:37	00:08:13	20.3872		8881.63	361.038	6851.89	40.4576	1	1.97281	118.116	1.19728				''	0.00234835	20.6195	-4.66973
000000000982000433976263	000000000982000433976263	298	2022-02-13 00:06:25	2022-02-13 00:14:57	00:07:33	0.106944		9060.27	350.42	6728.83	39.9554	1	0.732579	62.4578	1.07326				''	0	11.5527	-11.1661
000000000982000433976263	000000000982000433976263	298	2022-02-13 06:36:19	2022-02-13 06:43:44	00:06:38	6.60528		8380.62	261.785	6106.23	39.6654	1	0.458982	95.9639	1.0459				''	0.404408	8.58337	-15.3917
000000000982000433976263	000000000982000433976263	298	2022-02-13 12:05:06	2022-02-13 12:09:08	00:02:50	12.085		9860.18	282.167	5591.86	40.8159	1	1.70851	239.366	1.17085				''	0.0660624	24.1306	9.2399
000000000982000433976263	000000000982000433976263	298	2022-02-13 17:07:51	2022-02-13 17:12:30	00:04:22	17.1308		10894.6	438.831	7091.25	39.8701	1	1.50145	349.549	1.15014				''	0.22015	25.7921	11.1215
000000000982000433976263	000000000982000433976263	298	2022-02-14 00:18:13	2022-02-14 00:25:19	00:06:43	0.303611		9880.63	327.208	7071.56	39.0928	1	2.39901	141.272	1.2399				''	0	23.5718	0.03332
000000000982000433976263	000000000982000433976263	298	2022-02-14 14:26:12	2022-02-14 14:31:06	00:04:05	14.4367		8292.6	342.812	4616.22	41.5307	1	2.19235	345.636	1.21924				''	0.194272	21.4	7.48567
000000000982000433976263	000000000982000433976263	298	2022-02-14 16:41:48	2022-02-14 16:45:07	00:03:10	16.6967		9916.18	414.9	6630.94	41.2848	1	3.04344	93.7684	1.30434				''	0.0279071	18.5653	1.38907
000000000982000433976263	000000000982000433976263	298	2022-02-14 21:16:46	2022-02-14 21:21:38	00:04:47	21.2794		10757.4	459.337	7675.36	39.7887	1	1.16561	106.98	1.11656				''	0.172012	13.8997	-5.49144
000000000982000433976263	000000000982000433976263	298	2022-02-14 23:29:35	2022-02-14 23:35:12	00:05:32	23.4931		11198.4	325.388	7745.52	38.8265	1	0.882635	147.505	1.08826				''	0.00205242	16.2053	-7.77349
000000000982000433976263	000000000982000433976263	298	2022-02-15 02:07:36	2022-02-15 02:12:58	00:05:14	2.12667		10649.5	367.075	7209.91	39.0017	1	0.166044	12.885	1.0166				''	1.03043	16.3	-9.01047
000000000982000433976263	000000000982000433976263	298	2022-02-15 14:13:04	2022-02-15 14:17:31	00:04:12	14.2178		12323.8	377.09	8299.9	38.2634	1	2.35296	124.296	1.2353				''	0.166678	26.4326	10.0722
000000000982000433976263	000000000982000433976263	298	2022-02-15 23:25:33	2022-02-15 23:30:23	00:04:46	23.4258		11629.2	336.357	8521.24	39.1324	1	0.508434	58.2773	1.05084		After Last Baseline		''	1.35172e-06	21.6	-1.52088
000000000982000433976263	000000000982000433976263	298	2022-02-16 01:42:21	2022-02-16 01:47:48	00:05:22	1.70583		10430	362.097	7295.31	39.1831	1	0.251325	334.917	1.02513				''	0.783977	21.4012	-1.26751
000000000982000433976263	000000000982000433976263	298	2022-02-16 06:38:32	2022-02-16 06:43:12	00:04:36	6.64222		9803.94	347.99	7107.42	38.9222	1	1.43709	146.828	1.14371				''	0.000588877	19.335	-5.76798
000000000982000433976263	000000000982000433976263	298	2022-02-16 12:36:53	2022-02-16 12:39:39	00:02:34	12.6147		12337.5	469.666	8012.86	38.3927	1	2.25042	142.188	1.22504				''	0.832798	19.4024	-0.389118
000000000982000433976263	000000000982000433976263	298	2022-02-16 17:25:18	2022-02-16 17:30:05	00:04:43	17.4217		12186	410.196	8265.72	38.9907	1	2.1584	145.649	1.21584				''	0.0703831	20.0122	-4.95165
000000000982000433976263	000000000982000433976263	298	2022-02-16 19:46:51	2022-02-16 19:52:26	00:05:10	19.7808		10509.4	347.702	7878.96	40.0919	1	0.503337	39.1627	1.05033				''	0.00203919	17.449	-8.60933
000000000982000433976263	000000000982000433976263	298	2022-02-17 00:20:51	2022-02-17 00:26:23	00:05:27	0.3475		10563.1	278.788	7783.6	39.5247	1	0.0863595	227.521	1.00864				''	0.338149	13.0367	-14.9922
000000000982000433976263	000000000982000433976263	298	2022-02-17 12:41:29	2022-02-17 12:46:56	00:04:58	12.6914		7095.43	207.403	5541.42	39.9387	1	2.4249	239.627	1.24249				''	0.0758637	23.4761	4.57597
000000000982000433976263	000000000982000433976263	298	2022-02-17 16:27:40	2022-02-17 16:37:05	00:04:08	16.4611		11035	432.409	7058.08	39.8064	1	2.68882	241.709	1.26888				''	0.0714718	24.6862	4.06516
000000000982000433976263	000000000982000433976263	298	2022-02-17 20:02:19	2022-02-17 20:06:49	00:03:41	20.0386		10195.4	334.022	7272.09	39.7258	1	2.34661	242.445	1.23466				''	0.348579	21.003	-0.901854
000000000982000433976263	000000000982000433976263	298	2022-02-17 22:49:26	2022-02-17 22:55:10	00:05:06	22.8239		12527.5	417.166	8390.76	39.98	1	2.11103	256.002	1.2111		After Last Baseline		''	0.693615	22.2538	2.01327
000000000982000433976263	000000000982000433976263	298	2022-02-18 00:49:53	2022-02-18 00:53:45	00:03:48	0.831389		11880.1	507.989	8601.31	40.3562	1	1.42906	297.299	1.14291				''	1.34046	24.1	3.46018
000000000982000433976263	000000000982000433976263	298	2022-02-18 03:43:48	2022-02-18 03:51:27	00:04:19	3.73		9424.04	314.406	6482.15	37.7025	1	0.732307	244.962	1.07323				''	0.532238	23.4501	0.1942
000000000982000433976263	000000000982000433976263	298	2022-02-18 08:59:14	2022-02-18 09:07:59	00:02:46	8.98722		9563.71	227.868	6884.32	39.4326	1	2.04458	265.429	1.20446				''	0.0605477	25.2909	10.2881
000000000982000433976263	000000000982000433976263	298	2022-02-18 17:18:52	2022-02-18 17:28:06	00:02:22	17.3144		11651.9	460.563	8155.3	37.5074	1	2.47715	136.729	1.24772				''	0.000129902	21.1477	-4.81571
000000000982000433976263	000000000982000433976263	298	2022-02-19 00:28:00	2022-02-19 00:33:01	00:04:56	0.466667		10167.2	435.234	7380.03	39.4047	1	0.570657	227.395	1.05707				''	0.198167	13.8864	-8.14771
000000000982000433976263	000000000982000433976263	298	2022-02-19 06:13:34	2022-02-19 06:18:02	00:04:18	6.22611		8621.59	349.921	6397.75	39.4663	1	0.318795	80.0263	1.03188				''	0.0457463	11.9713	-9.77449
000000000982000433976263	000000000982000433976263	298	2022-02-19 10:57:35	2022-02-19 11:03:04	00:04:05	10.9597		9392.59	223.906	6881.94	39.7016	1	3.84427	244.311	1.38443				''	0.113942	26.5994	11.0248
000000000982000433976263	000000000982000433976263	298	2022-02-19 14:26:05	2022-02-19 14:28:41	00:02:30	14.4347		10104.2	311.874	7257.19	40.4526	1	3.09815	242.362	1.30981				''	0.0467576	26.734	18.2773
000000000982000433976263	000000000982000433976263	298	2022-02-19 23:30:27	2022-02-19 23:34:31	00:03:45	23.5075		10024.2	364.452	7100.83	38.9218	1	1.36313	243.821	1.13631		After Last Baseline		''	0.490491	24.1857	1.93386
000000000982000433976263	000000000982000433976263	298	2022-02-20 01:15:29	2022-02-20 01:20:09	00:03:07	1.25806		10315.3	402.174	6480.86	38.896	1	1.39226	253.138	1.13923				''	0.616707	23.8429	2.23637
000000000982000433976263	000000000982000433976263	298	2022-02-20 05:23:09	2022-02-20 05:27:17	00:03:48	5.38583		9490.56	349.607	6761.85	39.8764	1	0.349666	260.111	1.03497				''	0.52859	22.8613	1.80543
000000000982000433976263	000000000982000433976263	298	2022-02-20 15:43:34	2022-02-20 15:51:24	00:02:11	15.7261		8779.06	346.415	4861.56	38.7735	1	3.39824	124.877	1.33982				''	0.000107309	21.4857	4.46332
000000000982000433976263	000000000982000433976263	298	2022-02-21 01:36:54	2022-02-21 01:41:55	00:04:34	1.615		8339.1	358.737	5800.57	39.1751	1	2.7977	129.623	1.27977				''	0.0050261	7.44319	-16.4874
000000000982000433976263	000000000982000433976263	298	2022-02-23 22:51:40	2022-02-23 22:57:24	00:05:09	22.8611		9613.53	266.087	7168.44	36.3251	1	0.463829	96.2175	1.04638				''	0.0735084	2.71105	-23.2259
000000000982000433976263	000000000982000433976263	298	2022-02-24 00:14:21	2022-02-24 00:19:24	00:04:48	0.239167		7705.84	277.028	6632.64	36.3083	1	1.05054	311.006	1.10505				''	0.167212	2.14158	-23.5131
000000000982000433976263	000000000982000433976263	298	2022-02-24 08:05:59	2022-02-24 08:10:08	00:03:56	8.09972		6900.41	132.67	6306.42	35.4079	1	1.17124	344.065	1.11712				''	0.0783008	3.45382	-20.8721
000000000982000433976263	000000000982000433976263	298	2022-02-28 11:49:52	2022-02-28 11:56:04	00:05:12	11.8311		8475.03	197.872	6314.25	40.6719	1	2.57343	245.314	1.25734				''	0.183221	27.0008	15.6844
000000000982000433976263	000000000982000433976263	298	2022-02-28 22:19:52	2022-02-28 22:24:56	00:03:57	22.3311		10527.7	390.787	7449.58	40.5007	1	0.277729	271.636	1.02777		After Last Baseline		''	0.605382	24.148	3.09909
000000000982000433976263	000000000982000433976263	298	2022-03-01 00:33:23	2022-03-01 00:38:28	00:05:01	0.556389		10807.4	309.649	7930.74	39.5486	1	0.18562	166.105	1.01856				''	0.125579	24.2007	3.5834
000000000982000433976263	000000000982000433976263	298	2022-03-01 05:54:02	2022-03-01 05:59:59	00:04:27	5.90056		9253.69	246.911	6860.76	39.5351	1	0.223156	41.6434	1.02232				''	0.00609271	24.2409	4.38464
000000000982000433976263	000000000982000433976263	298	2022-03-01 09:38:05	2022-03-01 09:42:07	00:03:26	9.63472		9569.24	333.227	7544.86	41.2535	1	1.0376	274.057	1.10376				''	0.0427209	26.7	16.4028
000000000982000433976263	000000000982000433976263	298	2022-03-01 12:27:17	2022-03-01 12:32:32	00:04:56	12.4547		8491.97	322.797	7111.63	40.7972	1	0.96299	269.423	1.0963				''	5.96262e-05	28.5825	22.9496
000000000982000433976263	000000000982000433976263	298	2022-03-01 16:57:32	2022-03-01 17:02:33	00:04:43	16.9589		11974.6	399.257	7669.81	40.4811	1	0.276546	228.425	1.02765				''	0.793568	28.3658	16.9609
000000000982000433976263	000000000982000433976263	298	2022-03-02 03:09:56	2022-03-02 03:15:59	00:04:05	3.16556		9972.41	269.886	7930.5	39.7706	1	0.404344	250.368	1.04043				''	0.343224	23.5006	1.7456
000000000982000433976263	000000000982000433976263	298	2022-03-02 09:02:39	2022-03-02 09:11:32	00:04:15	9.04417		8002.04	253.242	6540.05	40.5024	1	0.94097	273.072	1.0941				''	0.570953	25.8	13.5923
000000000982000433976263	000000000982000433976263	298	2022-03-02 11:36:13	2022-03-02 11:40:54	00:03:30	11.6036		11650.9	380.777	7114.43	40.2363	1	1.17589	93.1854	1.11759				''	0.00503721	27.3979	21.7538
000000000982000433976263	000000000982000433976263	298	2022-03-02 14:58:34	2022-03-02 15:03:11	00:02:47	14.9761		5296.86	167.121	3853.98	42.0427	1	3.23785	125.546	1.32378				''	0.355208	25.0971	12.425
000000000982000433976263	000000000982000433976263	298	2022-03-02 19:59:06	2022-03-02 20:05:45	00:03:04	19.985		4868.76	127.968	3123.95	40.665	1	2.15424	112.691	1.21542				''	0.0432591	15.8013	-3.5612
000000000982000433976263	000000000982000433976263	298	2022-03-03 03:09:33	2022-03-03 03:14:52	00:03:49	3.15917		4873.29	139.65	3787.82	40.6499	1	1.71602	96.807	1.1716				''	0.106186	12.2997	-7.07123
000000000982000433976263	000000000982000433976263	298	2022-03-03 07:42:31	2022-03-03 07:48:23	00:03:05	7.70861		5666.03	112.752	4006.72	40.3201	1	1.8244	89.1757	1.18244				''	0.0041041	11.2747	-8.41114
000000000982000433976263	000000000982000433976263	298	2022-03-03 19:36:39	2022-03-03 19:40:58	00:02:58	19.6108		8592.64	336.235	5776.11	40.5462	1	1.04804	11.3556	1.1048				''	0.209372	15.0556	-1.6475
000000000982000433976263	000000000982000433976263	298	2022-03-04 00:45:41	2022-03-04 00:51:02	00:02:28	0.761389		9681.27	272.767	6692.51	40.2508	1	1.41319	345.439	1.14132				''	0.163041	14.7	-4.2494
000000000982000433976263	000000000982000433976263	298	2022-03-11 14:39:27	2022-03-11 14:44:12	00:03:47	14.6575		10239.1	408.6	7889.42	39.8624	1	1.97643	59.989	1.19764				''	0.00649666	18.6989	-3.20668
000000000982000433976263	000000000982000433976263	298	2022-03-12 16:15:53	2022-03-12 16:22:29	00:04:23	16.2647		8551.75	263.513	5743.53	39.656	1	1.86935	4.90213	1.18693				''	0.120969	26.2975	15.457
000000000982000433976263	000000000982000433976263	298	2022-03-12 22:48:06	2022-03-12 22:53:33	00:02:36	22.8017		8982.03	222.795	6035.22	40.2578	1	0.495271	221.409	1.04953				''	0.986935	22.7865	-0.349912
000000000982000433976263	000000000982000433976263	298	2022-03-13 15:52:52	2022-03-13 15:59:28	00:04:20	15.8811		8637.29	273.965	5812.82	40.2073	1	1.03423	129.446	1.10342				''	0.233432	26.1874	18.351
000000000982000433976263	000000000982000433976263	298	2022-03-13 18:23:39	2022-03-13 18:29:34	00:05:10	18.3942		7336.4	239.929	4957.96	41.2115	1	2.30538	119.931	1.23054				''	0.211956	23.7124	10.0685
000000000982000433976263	000000000982000433976263	298	2022-03-13 21:17:27	2022-03-13 21:23:53	00:05:55	21.2908		6775.15	265.526	5409.26	40.4316	1	2.04686	126.424	1.20469				''	0.0460027	22.4464	3.69642
000000000982000433976263	000000000982000433976263	298	2022-03-13 23:59:31	2022-03-14 00:06:37	00:05:31	23.9919		8748.86	241.329	6414.06	39.5307	1	1.79433	143.726	1.17943				''	0.014006	21.6662	-0.373494
000000000982000433976263	000000000982000433976263	298	2022-03-14 14:55:21	2022-03-14 15:00:30	00:04:24	14.9225		9815.94	311.634	6914.93	41.3063	1	0.944352	283.693	1.09444				''	0.866213	25.9621	17.3151
000000000982000433976263	000000000982000433976263	298	2022-03-15 13:09:43	2022-03-15 13:12:50	00:02:58	13.1619		9828.72	421.83	6719.36	41.4147	1	2.73109	243.351	1.27311				''	0.0961341	29.1	20.9544
000000000982000433976263	000000000982000433976263	298	2022-03-15 15:26:49	2022-03-15 15:31:52	00:04:51	15.4469		10386.9	389.95	7387.16	40.4239	1	2.06955	241.318	1.20695				''	0.315381	31.238	25.572
000000000982000433976263	000000000982000433976263	298	2022-03-15 18:12:45	2022-03-15 18:18:15	00:05:10	18.2125		10400.9	399.993	7124.5	40.33	1	0.262141	316.93	1.02621				''	0.497272	32.1003	20.6355
000000000982000433976263	000000000982000433976263	298	2022-03-16 10:54:13	2022-03-16 10:58:22	00:04:00	10.9036		10603.6	404.474	7114.54	38.7935	1	2.97712	49.1108	1.29771				''	0.0304308	26.9008	16.0772
000000000982000433976263	000000000982000433976263	298	2022-03-16 16:08:47	2022-03-16 16:14:33	00:05:17	16.1464		10342.1	377.828	6930.64	38.9777	1	2.57446	47.813	1.25745				''	0.680784	27.2306	16.1371
000000000982000433976263	000000000982000433976263	298	2022-03-16 18:33:08	2022-03-16 18:39:02	00:05:27	18.5522		10489.2	321.509	6987.47	39.9927	1	1.10593	34.1795	1.11059				''	0.170882	25.902	12.6107
000000000982000433976263	000000000982000433976263	298	2022-03-16 22:15:38	2022-03-16 22:20:30	00:04:46	22.2606		10053.9	397.731	7192.98	39.9957	1	0.908069	34.0415	1.09081				''	0.00890603	24.6	7.22343
000000000982000433976263	000000000982000433976263	298	2022-03-17 07:00:09	2022-03-17 07:05:41	00:05:11	7.0025		8178.88	300.255	6024.69	39.9264	1	0.255301	232.867	1.02553				''	0.113796	23.606	1.04552
000000000982000433976263	000000000982000433976263	298	2022-03-17 12:12:18	2022-03-17 12:17:38	00:03:44	12.205		9863.63	323.281	6106.53	40.836	1	1.77005	93.8652	1.17701				''	8.92495	26.4756	16.0003
000000000982000433976263	000000000982000433976263	298	2022-03-17 15:26:18	2022-03-17 15:31:54	00:04:59	15.4383		8910.26	292.421	6564.83	41.0761	1	0.913343	33.4588	1.09133				''	0.187033	25.9256	14.4463
000000000982000433976263	000000000982000433976263	298	2022-03-17 19:25:46	2022-03-17 19:31:23	00:05:20	19.4294		11034.3	436.145	7171.22	40.9788	1	0.277861	210.461	1.02779				''	0.449583	24.8371	8.22798
000000000982000433976263	000000000982000433976263	298	2022-03-18 11:16:22	2022-03-18 11:20:50	00:04:09	11.2728		10182.5	300.301	7224.2	41.1503	1	0.84645	266.238	1.08464				''	0.152749	27.6444	17.0404
000000000982000433976263	000000000982000433976263	298	2022-03-18 13:36:24	2022-03-18 13:41:58	00:04:45	13.6067		8428.22	265.7	5825.35	41.2415	1	1.02838	241.334	1.10284				''	0.350678	28.2	18.9155
000000000982000433976263	000000000982000433976263	298	2022-03-18 16:16:01	2022-03-18 16:21:55	00:03:59	16.2669		8146.03	275.36	4639.14	40.9093	1	0.751875	336.969	1.07519				''	0.0779785	28.5915	19.3288
000000000982000433976263	000000000982000433976263	298	2022-03-19 01:59:36	2022-03-19 02:05:28	00:05:03	1.99333		8125.37	285.331	5697.61	39.7962	1	0.0802362	29.4876	1.00802				''	2.34983	21.8548	-1.59389
000000000982000433976263	000000000982000433976263	298	2022-03-19 06:44:36	2022-03-19 06:50:24	00:05:24	6.74333		7571.85	244.815	5566.14	39.6346	1	0.291517	210.115	1.02915				''	0.0534874	21.1147	-2.1961
000000000982000433976263	000000000982000433976263	298	2022-03-19 12:44:33	2022-03-19 12:48:43	00:04:06	12.7425		10128.2	379.012	6827.99	41.1349	1	0.406105	283.841	1.04061				''	0.313478	30.6144	21.5543
000000000982000433976263	000000000982000433976263	298	2022-03-19 16:50:32	2022-03-19 16:56:11	00:04:53	16.8422		8546.78	341.592	5977.11	40.5465	1	1.31411	235.193	1.13141				''	0.340168	31.2988	21.5315
000000000982000433976263	000000000982000433976263	298	2022-03-19 20:43:37	2022-03-19 20:48:14	00:03:42	20.7269		9109.57	325.908	6216.41	40.7558	1	0.784603	329.058	1.07846				''	0.419407	24.5617	9.04579
000000000982000433976263	000000000982000433976263	298	2022-03-20 02:59:44	2022-03-20 03:04:51	00:04:47	2.99556		8322.28	258.459	5991.84	39.6957	1	0.340512	141.797	1.03405				''	0.42958	23.0925	-0.575936
000000000982000433976263	000000000982000433976263	298	2022-03-20 07:16:28	2022-03-20 07:21:34	00:04:44	7.27444		8155.01	226.003	6155.35	40.1235	1	0.235886	315.858	1.02359				''	0.280266	21.9	1.43743
000000000982000433976263	000000000982000433976263	298	2022-03-20 12:27:38	2022-03-20 12:34:15	00:04:29	12.4606		9919.92	398.25	5791.85	40.5636	1	2.98646	236.37	1.29865				''	0.0330775	30.1363	24.4689
000000000982000433976263	000000000982000433976263	298	2022-03-20 14:45:06	2022-03-20 14:50:19	00:04:14	14.7517		7683.38	219.837	5405.74	40.8273	1	3.02571	240.882	1.30257				''	0.155941	33.7626	27.7111
000000000982000433976263	000000000982000433976263	298	2022-03-20 17:06:59	2022-03-20 17:12:29	00:04:23	17.1164		8568.77	331.221	5217.74	40.2032	1	2.18896	251.821	1.2189				''	0.0559906	34.7994	25.8607
000000000982000433976263	000000000982000433976263	298	2022-03-24 12:03:17	2022-03-24 12:09:03	00:04:01	12.0547		7317.28	168.536	4762.25	40.0061	1	1.5602	339.492	1.15602				''	0.0482894	29.5084	22.7844
000000000982000433976263	000000000982000433976263	298	2022-03-24 14:58:00	2022-03-24 15:05:31	00:04:43	14.9667		5229.8	171.693	3263.74	38.2691	1	3.77103	74.7506	1.3771				''	0.193747	31.329	24.4819
000000000982000433976263	000000000982000433976263	298	2022-03-25 01:14:27	2022-03-25 01:20:45	00:04:29	1.24083		6938.86	242.542	5623.7	39.0477	1	2.80087	55.4636	1.28009				''	0.0572319	24.4302	3.34005
000000000982000433976263	000000000982000433976263	298	2022-03-25 12:16:30	2022-03-25 12:23:25	00:05:00	12.275		7669.47	174.816	5722.83	40.2594	1	2.50189	31.7453	1.25019				''	0.197334	26.5981	12.9882
000000000982000433976263	000000000982000433976263	298	2022-03-25 16:17:55	2022-03-25 16:22:07	00:02:53	16.2986		5672.09	173.407	2889.45	40.1867	1	1.9051	44.5008	1.19051				''	0.160411	26.177	14.8469
000000000982000433976263	000000000982000433976263	298	2022-03-26 06:22:03	2022-03-26 06:29:01	00:04:35	6.3675		7116.44	104.099	5696.65	39.5438	1	0.00352895	244.396	1.00035				''	0.356327	15.4129	-11.4457
000000000982000433976263	000000000982000433976263	298	2022-03-26 08:42:36	2022-03-26 08:48:10	00:04:14	8.71		6230.66	185.777	5336.41	40.0002	1	1.54433	125.065	1.15443				''	0.0372893	16.0174	-3.26824
000000000982000433976263	000000000982000433976263	298	2022-03-27 06:29:48	2022-03-27 06:36:36	00:04:23	6.49667		3671.58	111.012	3060.57	40.6447	1	2.34844	3.53127	1.23484				''	0.0122914	14.3547	-4.76993
000000000982000433976263	000000000982000433976263	298	2022-03-27 09:32:48	2022-03-27 09:38:06	00:03:14	9.54667		5130.46	96.105	3908.1	40.9362	1	2.4959	306.372	1.24959				''	0.105303	15.8642	2.61391
000000000982000433976263	000000000982000433976263	298	2022-03-27 13:06:29	2022-03-27 13:13:26	00:03:38	13.1081		4903.46	96.5633	2980.69	41.3187	1	1.83608	311.737	1.18361				''	0.19965	24.3002	14.0391
000000000982000433976263	000000000982000433976263	298	2022-03-28 01:32:39	2022-03-28 01:38:49	00:03:56	1.54417		5420.99	102.697	4282.12	40.2135	1	1.24848	257.367	1.12485				''	0.180689	23.1473	3.43874
000000000982000433976263	000000000982000433976263	298	2022-03-28 06:23:54	2022-03-28 06:28:06	00:03:14	6.39833		5003.61	128.012	3485.37	39.5574	1	0.481702	100.534	1.04817		TRUE		''	0	21.0012	-1.35013
000000000982000433976263	000000000982000433976263	298	2022-03-28 16:13:10	2022-03-28 16:20:48	00:02:43	16.2194		4391.37	89.985	2398.19	40.9776	1	1.85417	11.2943	1.18542				''	1.7438	29.2439	24.5735
000000000982000433976263	000000000982000433976263	298	2022-03-28 19:05:40	2022-03-28 19:09:23	00:02:27	19.0944		5356.21	93.8529	3336.7	40.3977	1	1.47545	96.2199	1.14754				''	0.012052	28.6565	18.4019
000000000982000433976263	000000000982000433976263	298	2022-03-29 13:09:31	2022-03-29 13:14:54	00:03:51	13.1586		6705.57	156.434	4286.55	35.0197	1	4.10421	116.358	1.41042				''	0.218256	25.6341	11.3578
000000000982000433976263	000000000982000433976263	298	2022-03-29 18:59:12	2022-03-29 19:04:09	00:04:17	18.9867		8068.99	182.683	5994.18	35.6631	1	3.58851	63.488	1.35885				''	0.00169188	22.3226	-0.536103
000000000982000433976263	000000000982000433976263	298	2022-03-31 16:16:55	2022-03-31 16:21:29	00:03:48	16.2819		6776.19	199.375	4500.89	40.1496	1	0.73718	86.0231	1.07372				''	0.773335	25.2259	15.6947
000000000982000433976263	000000000982000433976263	298	2022-04-01 10:51:25	2022-04-01 10:55:29	00:03:35	10.8569		8682.58	243.595	6055.66	40.0032	1	0.574648	129.771	1.05746				''	0.127014	23.6967	4.41802
000000000982000433976263	000000000982000433976263	298	2022-04-01 15:47:30	2022-04-01 15:52:37	00:02:43	15.7917		5916.36	97.2195	3618.87	39.0101	1	0.694771	235.073	1.06948				''	0.190185	26.0919	16.2988
000000000982000433976263	000000000982000433976263	298	2022-04-01 20:14:00	2022-04-01 20:19:59	00:04:13	20.2333		9213.35	222.528	6408.59	40.0786	1	0.609452	247.602	1.06095				''	0.28304	24.3351	6.0768
000000000982000433976263	000000000982000433976263	298	2022-04-02 13:15:36	2022-04-02 13:26:11	00:02:32	13.26		8665.89	282.34	5902.61	40.1114	1	1.34534	232.321	1.13453				''	0.0895287	27.1208	17.0789
000000000982000433976263	000000000982000433976263	298	2022-04-02 15:40:42	2022-04-02 15:47:31	00:04:16	15.6783		6800.93	130.532	4346.06	40.3521	1	0.748108	251.16	1.07481				''	0.857765	27.4763	19.4098
000000000982000433976263	000000000982000433976263	298	2022-04-03 01:23:08	2022-04-03 01:28:08	00:03:45	1.38556		8051.7	257.473	6002.63	39.4592	1	0.31691	136.215	1.03169				''	0	21.7467	4.36606
000000000982000433976263	000000000982000433976263	298	2022-04-03 10:12:48	2022-04-03 10:18:22	00:04:25	10.2133		7273.06	204.687	4968.93	39.4429	1	3.38257	349.053	1.33826				''	0.383054	25.3093	10.0377
000000000982000433976263	000000000982000433976263	298	2022-04-03 14:34:54	2022-04-03 14:39:47	00:04:37	14.5817		8439.09	252.26	6494.71	40.1518	1	3.7217	336.722	1.37217				''	0.122586	26.0638	14.9813
000000000982000433976263	000000000982000433976263	298	2022-04-04 01:33:13	2022-04-04 01:40:40	00:04:39	1.55361		8335.9	211.818	5486.26	39.4431	1	0.177005	224.353	1.0177				''	0.607256	20.4714	-2.8156
000000000982000433976263	000000000982000433976263	298	2022-04-04 14:59:16	2022-04-04 15:05:13	00:04:18	14.9878		6432.29	228.431	4117.6	39.6584	1	2.41081	235.019	1.24108				''	0.601466	31.0739	25.1145
000000000982000433976263	000000000982000433976263	298	2022-04-05 14:25:19	2022-04-05 14:30:49	00:04:16	14.4219		7253.18	212.961	5103.32	39.6612	1	3.25922	328.465	1.32592				''	0.0927326	25.5927	13.3304
000000000982000433976263	000000000982000433976263	298	2022-04-05 17:47:28	2022-04-05 17:53:02	00:04:29	17.7911		7980.87	181.785	5568.35	38.3547	1	3.12285	26.0496	1.31228				''	0.00136869	25.0707	7.69948
000000000982000433976263	000000000982000433976263	298	2022-04-06 11:40:29	2022-04-06 11:45:52	00:04:33	11.6747		9623.61	237.643	6702.11	38.1117	1	3.63099	44.5497	1.3631				''	0.0032245	22.6981	4.67335
000000000982000433976263	000000000982000433976263	298	2022-04-06 17:33:52	2022-04-06 17:39:00	00:04:47	17.5644		8586.96	212.162	6544.62	39.0338	1	3.42732	36.5067	1.34273				''	0.0435868	24.6766	7.2989
000000000982000433976263	000000000982000433976263	298	2022-04-07 07:05:43	2022-04-07 07:12:06	00:04:41	7.09528		6979.57	181.01	5277.3	36.1952	1	4.08514	58.4148	1.40851				''	0.0288166	22.2269	2.03613
000000000982000433976263	000000000982000433976263	298	2022-04-07 10:29:16	2022-04-07 10:34:26	00:04:39	10.4878		7982.63	287.864	6220.03	35.648	1	2.78046	40.1524	1.27805				''	0.281922	24.1003	7.15571
000000000982000433976263	000000000982000433976263	298	2022-04-14 08:02:18	2022-04-14 08:09:58	00:05:01	8.03833		8093.49	246.503	6698.03	38.4762	1	3.77162	325.881	1.37716				''	0.174457	14.2998	-6.73907
000000000982000433976263	000000000982000433976263	298	2022-04-14 11:48:50	2022-04-14 11:51:51	00:02:45	11.8139		7292.92	196.044	5822.87	39.6415	1	3.61397	343.36	1.3614				''	0.0638554	22.1204	1.77541
000000000982000433976263	000000000982000433976263	298	2022-04-14 15:53:06	2022-04-14 15:57:18	00:03:28	15.885		7618.55	241.945	4966.29	37.6799	1	3.78132	38.2642	1.37813				''	0.000505293	24.2393	3.80715
000000000982000433976263	000000000982000433976263	298	2022-04-15 00:16:14	2022-04-15 00:21:59	00:04:33	0.270556		8267.85	200.814	5858.61	38.9431	1	1.16327	39.5746	1.11633				''	0.302487	17.9843	-7.62252
000000000982000433976263	000000000982000433976263	298	2022-04-15 06:18:51	2022-04-15 06:26:52	00:05:21	6.31417		6708.4	162.871	5036.68	39.0471	1	1.19233	40.2386	1.11923				''	0.258971	17.285	-6.38146
000000000982000433976263	000000000982000433976263	298	2022-04-15 12:12:46	2022-04-15 12:17:53	00:04:36	12.2128		8609.13	221.356	6593.5	39.3885	1	1.493	41.6544	1.1493				''	0.0063675	21.9365	3.22039
000000000982000433976263	000000000982000433976263	298	2022-04-15 18:35:35	2022-04-15 18:41:04	00:04:38	18.5931		8607.52	251.916	6017.33	38.4682	1	1.55579	43.7983	1.15558				''	0.0206034	23.9365	2.09161
000000000982000433976263	000000000982000433976263	298	2022-04-16 01:32:48	2022-04-16 01:38:02	00:04:00	1.54667		7804.2	296.649	5587.54	39.349	1	0.493853	242.6	1.04939				''	0.980772	16.6194	-10.0963
000000000982000433976263	000000000982000433976263	298	2022-04-16 12:39:22	2022-04-16 12:42:34	00:02:51	12.6561		7096.11	158.993	5654.58	38.7971	1	0.770863	126.351	1.07709				''	0.278098	26.0542	9.376
000000000982000433976263	000000000982000433976263	298	2022-04-17 02:17:15	2022-04-17 02:23:15	00:04:14	2.2875		5422.78	177.271	3800.39	40.2359	1	1.93683	321.353	1.19368				''	0.0527725	18.7917	3.14704
000000000982000433976263	000000000982000433976263	298	2022-04-17 12:25:35	2022-04-17 12:29:59	00:03:51	12.4264		8605.39	253.477	5872.7	35.6813	1	3.52915	52.2167	1.35291				''	0.0473976	26.4693	13.0037
000000000982000433976263	000000000982000433976263	298	2022-04-18 01:45:05	2022-04-18 01:50:22	00:04:02	1.75139		8241.38	246.713	6550.53	39.6787	1	0.14756	246.802	1.01476				''	0.420969	19.5997	-5.67145
000000000982000433976263	000000000982000433976263	298	2022-04-18 06:12:12	2022-04-18 06:16:36	00:03:38	6.20333		8584.92	238.789	6259.24	39.4822	1	0.0614912	231.573	1.00615				''	0.343895	16.3	-9.53764
000000000982000433976263	000000000982000433976263	298	2022-04-18 08:41:33	2022-04-18 08:46:56	00:04:23	8.6925		6609.44	161.679	5068.06	39.5339	1	0.610583	265.051	1.06106				''	1.65481	22.6099	6.68251
000000000982000433976263	000000000982000433976263	298	2022-04-18 11:16:53	2022-04-18 11:21:00	00:03:41	11.2814		8658.37	221.702	6410.15	40.435	1	0.923986	131.655	1.0924				''	0.0197513	28.0008	14.5656
000000000982000433976263	000000000982000433976263	298	2022-04-18 15:10:37	2022-04-18 15:15:16	00:03:42	15.1769		6627.78	140.159	4295.74	40.2745	1	0.764913	108.013	1.07649				''	0.000474097	27.1	19.9871
000000000982000433976263	000000000982000433976263	298	2022-04-19 00:03:54	2022-04-19 00:08:05	00:02:53	0.065		6790.68	164.781	4331.58	40.0845	1	1.43902	43.26	1.1439				''	0.00503316	18.7984	1.20752
000000000982000433976263	000000000982000433976263	298	2022-04-19 10:55:18	2022-04-19 11:00:13	00:04:13	10.9217		4939.2	117.893	3659.83	40.3871	1	2.70116	263.911	1.27012				''	0.0215826	24.0861	13.0623
000000000982000433976263	000000000982000433976263	298	2022-04-20 05:41:10	2022-04-20 05:46:52	00:04:48	5.68611		6967.73	186.086	5724.72	39.5385	1	0.52927	278.465	1.05293				''	0.00549537	24.598	7.36936
000000000982000433976263	000000000982000433976263	298	2022-04-20 15:42:33	2022-04-20 15:48:18	00:05:24	15.7092		7269.58	282.503	5091.02	38.0517	1	2.67166	120.521	1.26717				''	0.204578	31.4583	21.1257
000000000982000433976263	000000000982000433976263	298	2022-04-21 11:41:43	2022-04-21 11:46:21	00:03:51	11.6953		4886.67	146.978	3196.5	40.6264	1	2.36888	42.7369	1.23689				''	0.165437	25.3054	13.9772
000000000982000433976263	000000000982000433976263	298	2022-04-21 17:06:16	2022-04-21 17:10:33	00:03:32	17.1044		4386.36	181.68	2788.98	41.119	1	3.55885	35.2939	1.35589				''	0.190007	27.2848	22.0221
000000000982000433976263	000000000982000433976263	298	2022-04-22 01:27:14	2022-04-22 01:31:54	00:04:08	1.45389		7505.31	253.328	6020.92	40.0528	1	0.976891	116.104	1.09769				''	0.0605682	24.8996	14.0444
000000000982000433976263	000000000982000433976263	298	2022-04-23 08:54:47	2022-04-23 09:00:01	00:04:58	8.91306		10603.4	451.866	7485.54	37.8312	1	3.37486	40.9971	1.33749				''	0	22.1525	2.03462
000000000982000433976263	000000000982000433976263	298	2022-04-23 15:53:11	2022-04-23 15:56:41	00:03:22	15.8864		10473.6	399.952	7463.99	39.4464	1	3.1096	321.814	1.31096				''	0.254528	20.1771	0.90147
000000000982000433976263	000000000982000433976263	298	2022-04-24 08:48:33	2022-04-24 08:52:47	00:04:10	8.80917		8777.19	341.701	7201.34	39.0214	1	3.50897	29.939	1.3509				''	0.00889851	21.5	1.93406
000000000982000433976263	000000000982000433976263	298	2022-04-24 12:09:33	2022-04-24 12:14:36	00:04:24	12.1592		12001.3	399.45	7474.38	37.6502	1	3.74889	35.897	1.37489				''	0	22.0066	3.61929
000000000982000433976263	000000000982000433976263	298	2022-04-24 16:48:52	2022-04-24 16:51:36	00:02:18	16.8144		12058.1	459.544	8020.37	38.4795	1	3.99457	34.6868	1.39946				''	0.00285581	24.4	7.69842
000000000982000433976263	000000000982000433976263	298	2022-04-24 23:02:12	2022-04-24 23:06:11	00:03:20	23.0367		9603.83	283.336	7731.29	39.9948	1	0.40292	266.549	1.04029				''	0.00492484	23.7586	1.75801
000000000982000433976263	000000000982000433976263	298	2022-04-25 06:16:46	2022-04-25 06:20:44	00:03:41	6.27944		9454.48	261.746	7610.24	39.914	1	0.47229	248.092	1.04723				''	0.37867	20.1	-3.57906
000000000982000433976263	000000000982000433976263	298	2022-04-25 10:24:51	2022-04-25 10:29:40	00:03:44	10.4142		9377.74	313.525	5929.06	40.7124	1	1.02583	24.6972	1.10258				''	0.116559	27.5156	11.8283
000000000982000433976263	000000000982000433976263	298	2022-04-25 14:20:10	2022-04-25 14:23:40	00:03:13	14.3361		8735.04	305.478	5951.26	40.8699	1	0.469651	118.071	1.04697				''	0.0260578	26.5	17.8958
000000000982000433976263	000000000982000433976263	298	2022-04-26 12:26:53	2022-04-26 12:31:19	00:03:24	12.4481		7961.2	308.415	5093.21	40.1733	1	1.654	87.4852	1.1654				''	0.000471112	28.0549	20.2543
000000000982000433976263	000000000982000433976263	298	2022-04-26 19:21:35	2022-04-26 19:24:52	00:02:57	19.3597		9818.71	336.715	6463.51	41.5152	1	3.21633	105.958	1.32163				''	0.0208161	25.0964	14.6375
000000000982000433976263	000000000982000433976263	298	2022-04-26 23:20:53	2022-04-26 23:26:31	00:04:41	23.3481		7612.46	177.021	5426.78	40.8946	1	2.62664	117.396	1.26266		After Last Baseline		''	0	22.2296	5.65297
000000000982000433976263	000000000982000433976263	298	2022-04-27 05:58:31	2022-04-27 06:03:07	00:04:17	5.97528		7952.05	208.013	6672.99	38.8546	1	0.66416	127.788	1.06642				''	0.00157054	19.6797	-2.1414
000000000982000433976263	000000000982000433976263	298	2022-04-27 12:07:09	2022-04-27 12:13:10	00:04:46	12.1192		9312.54	317.052	5901.44	40.3301	1	1.17896	133.365	1.1179				''	0.0336679	27.1044	14.0078
000000000982000433976263	000000000982000433976263	298	2022-04-27 16:48:01	2022-04-27 16:51:49	00:03:38	16.8003		8435.82	289.14	6709.63	40.326	1	1.81781	93.9499	1.18178				''	0.0093803	25.6219	17.7709
000000000982000433976263	000000000982000433976263	298	2022-04-27 19:58:50	2022-04-27 20:04:07	00:05:05	19.9806		9370.28	311.098	7063.27	40.4338	1	0.964652	116.9	1.09647				''	0.208923	24.7139	12.118
000000000982000433976263	000000000982000433976263	298	2022-04-28 00:38:05	2022-04-28 00:43:20	00:04:33	0.634722		6601.37	317.447	6100.14	39.8616	1	0.942022	143.802	1.0942				''	0.166533	23.2917	7.25947
000000000982000433976263	000000000982000433976263	298	2022-04-28 05:50:59	2022-04-28 05:55:23	00:03:36	5.84972		7092.99	194.872	5389.76	39.0822	1	0.102382	265.638	1.01024				''	0.168337	23.9977	1.45735
000000000982000433976263	000000000982000433976263	298	2022-04-28 11:42:59	2022-04-28 11:47:55	00:04:46	11.7164		6539.44	197.838	4398.43	39.7832	1	0.717103	98.8026	1.07171				''	0.0185758	28.9611	18.5714
000000000982000433976263	000000000982000433976263	298	2022-04-29 06:24:33	2022-04-29 06:28:42	00:03:38	6.40917		7972.85	277.247	5889.01	39.6196	1	1.53155	139.144	1.15316				''	0.233468	23.4502	7.77779
000000000982000433976263	000000000982000433976263	298	2022-04-29 11:52:50	2022-04-29 11:58:29	00:04:27	11.8806		7518.79	257.423	5601.99	38.5581	1	2.56771	143.921	1.25677				''	0.0522151	25.5519	13.6593
000000000982000433976263	000000000982000433976263	298	2022-04-29 14:37:47	2022-04-29 14:43:27	00:04:19	14.6297		9130.45	364.894	5291.14	39.3741	1	2.14011	94.5634	1.21401				''	0.0554584	26.2676	12.9864
000000000982000433976263	000000000982000433976263	298	2022-04-30 10:50:12	2022-04-30 10:53:27	00:02:41	10.8367		10601.7	393.175	6236.35	36.3057	1	4.01266	51.8929	1.40127				''	0.401461	24.6005	10.0898
000000000982000433976263	000000000982000433976263	298	2022-04-30 13:52:06	2022-04-30 13:56:59	00:04:15	13.8683		9668.9	290.464	6740.62	37.5076	1	4.04164	42.1576	1.40416				''	0.0116133	25.4922	13.2683
000000000982000433976263	000000000982000433976263	298	2022-04-30 15:57:10	2022-04-30 16:03:22	00:05:29	15.9528		8931.3	305.573	6828	36.6064	1	3.98513	45.0679	1.39851				''	0.0482198	26.3847	15.3058
000000000982000433976263	000000000982000433976263	298	2022-05-01 12:29:04	2022-05-01 12:33:17	00:03:52	12.4844		11257.5	341.758	7121.61	40.1226	1	2.05313	68.3941	1.20531				''	0.000869062	27.8	18.7434
000000000982000433976263	000000000982000433976263	298	2022-05-01 16:33:38	2022-05-01 16:38:53	00:04:37	16.5606		7331.49	281.751	5211.03	39.6283	1	1.51665	131.224	1.15167				''	0.0203294	29.7848	19.7131
000000000982000433976263	000000000982000433976263	298	2022-05-02 01:06:22	2022-05-02 01:11:37	00:04:22	1.10611		8183.81	220.67	5974.97	39.8923	1	0.193542	212.659	1.01935				''	0.895008	24.2625	2.5111
000000000982000433976263	000000000982000433976263	298	2022-05-03 11:46:49	2022-05-03 11:52:00	00:03:54	11.7803		5672.8	163.892	3692.65	41.0594	1	1.78548	339.07	1.17855				''	0.153813	24.7457	11.6167
000000000982000433976263	000000000982000433976263	298	2022-05-03 13:58:31	2022-05-03 14:03:59	00:03:52	13.9753		4604.75	159.932	2729.01	41.3958	1	2.54105	343.052	1.25411				''	0.759982	24.6732	15.0498
000000000982000433976263	000000000982000433976263	298	2022-05-03 19:25:00	2022-05-03 19:29:25	00:03:23	19.4167		7096.7	175.043	4185.97	40.704	1	1.89791	91.0731	1.18979				''	0.260383	23.5819	11.1311
000000000982000433976263	000000000982000433976263	298	2022-05-04 12:58:15	2022-05-04 13:03:05	00:04:32	12.9708		9731.05	346.673	6474.36	40.126	1	0.515215	245.034	1.05152				''	0.352853	26.5766	16.1479
000000000982000433976263	000000000982000433976263	298	2022-05-04 21:22:50	2022-05-04 21:27:21	00:03:54	21.3806		8241.7	279.429	6331.19	40.4302	1	0.875344	246.277	1.08753				''	0.229006	24.99	10.8887
000000000982000433976263	000000000982000433976263	298	2022-05-06 02:13:26	2022-05-06 02:18:03	00:04:18	2.22389		9520.33	240.773	7165.41	39.8728	1	0.227711	121.671	1.02277				''	0.389055	23.9	7.69127
000000000982000433976263	000000000982000433976263	298	2022-05-06 10:59:57	2022-05-06 11:04:55	00:04:53	10.9992		10326.4	426.39	7028.6	40.4376	1	0.237062	192.985	1.02371				''	0.280075	33.206	27.0281
000000000982000433976263	000000000982000433976263	298	2022-05-06 18:53:11	2022-05-06 18:56:49	00:03:34	18.8864		9635.02	359.933	6945.82	40.3367	1	0.812836	42.0335	1.08128				''	0.015419	36.6959	26.3541
000000000982000433976263	000000000982000433976263	298	2022-05-07 12:28:21	2022-05-07 12:31:33	00:02:33	12.4725		5528.7	132.016	3317.6	39.8497	1	1.64015	74.1088	1.16402				''	0.662781	34.8464	30.5055
000000000982000433976263	000000000982000433976263	298	2022-05-07 15:05:47	2022-05-07 15:10:23	00:04:07	15.0964		9417.4	323.82	6918.54	39.5742	1	1.13383	141.492	1.11338				''	0.00673237	39.2	31.6299
000000000982000433976263	000000000982000433976263	298	2022-05-07 22:28:39	2022-05-07 22:33:22	00:04:08	22.4775		8467.59	275.647	6726.13	39.1879	1	2.04275	139.456	1.20427		After Last Baseline		''	0.125207	27.1148	16.3997
000000000982000433976263	000000000982000433976263	298	2022-05-08 08:57:37	2022-05-08 09:03:11	00:04:55	8.96028		7072.17	250.154	5602.05	39.6291	1	0.617009	126.918	1.0617				''	0.0125491	28.7982	21.3962
000000000982000433976263	000000000982000433976263	298	2022-05-08 12:09:08	2022-05-08 12:12:14	00:02:52	12.1522		7896.65	238.883	4830.44	38.9922	1	1.45788	240.579	1.14579				''	0.289325	35.2075	25.6996
000000000982000433976263	000000000982000433976263	298	2022-05-08 16:50:19	2022-05-08 16:55:07	00:04:17	16.8386		9418.03	279.442	6337.87	39.9741	1	0.624213	21.0565	1.06242				''	0.28366	36.1264	24.5962
000000000982000433976263	000000000982000433976263	298	2022-05-09 13:09:19	2022-05-09 13:14:10	00:04:25	13.1553		11235.4	408.927	7460.02	39.4915	1	2.4428	319.013	1.24428				''	0.000861269	26.7017	16.3024
000000000982000433976263	000000000982000433976263	298	2022-05-09 16:44:40	2022-05-09 16:49:46	00:04:46	16.7444		8678.86	279.62	6746.37	38.805	1	1.77532	56.6691	1.17753				''	0.00364666	28.6477	20.056
000000000982000433976263	000000000982000433976263	298	2022-05-10 01:35:58	2022-05-10 01:40:38	00:04:34	1.59944		8816.87	270.935	7107.13	38.8332	1	0.906566	332.893	1.09066				''	0.0989342	25.3175	11.0435
000000000982000433976263	000000000982000433976263	298	2022-05-10 06:18:38	2022-05-10 06:23:20	00:04:09	6.31056		6380.88	193.44	4757.78	39.6694	1	0.952986	307.826	1.0953				''	0.271252	24.8121	9.47977
000000000982000433976263	000000000982000433976263	298	2022-05-10 12:37:58	2022-05-10 12:42:28	00:04:11	12.6328		8312.12	246.77	6458.15	39.8649	1	0.833665	223.88	1.08337				''	0.248375	31.1815	24.5255
000000000982000433976263	000000000982000433976263	298	2022-05-10 17:30:55	2022-05-10 17:35:49	00:04:28	17.5153		5378.18	244.903	4107.9	40.912	1	2.05639	344.721	1.20564				''	0.0763365	31.4626	23.1482
000000000982000433976263	000000000982000433976263	298	2022-05-10 23:17:55	2022-05-10 23:22:46	00:04:34	23.2986		5654.14	167.231	4231.86	39.7178	1	1.31798	15.226	1.1318				''	0.0723133	25.09	13.9682
000000000982000433976263	000000000982000433976263	298	2022-05-11 11:48:54	2022-05-11 11:53:40	00:04:30	11.815		9475.61	323.758	6391.04	40.444	1	0.480791	105.787	1.04808				''	0.16662	28.7028	24.8104
000000000982000433976263	000000000982000433976263	298	2022-05-11 14:37:25	2022-05-11 14:41:26	00:03:27	14.6236		6659.74	255.095	4486.76	39.7082	1	1.08227	128.514	1.10823				''	0.0145189	35.027	32.07
000000000982000433976263	000000000982000433976263	298	2022-05-12 17:33:55	2022-05-12 17:38:58	00:03:45	17.5653		9277.42	183.78	6489.49	40.1278	1	2.8262	251.43	1.28262				''	0.488769	26.5389	17.0985
000000000982000433976263	000000000982000433976263	298	2022-05-12 20:07:36	2022-05-12 20:13:08	00:04:13	20.1267		9732.99	253.846	6324.38	39.2337	1	2.21693	246.658	1.22169				''	0.123844	25.9907	13.6913
000000000982000433976263	000000000982000433976263	298	2022-05-13 00:27:39	2022-05-13 00:34:11	00:05:37	0.460833		9123.91	346.912	6512.56	39.6891	1	1.32505	241.885	1.13251				''	0.483122	24.7365	9.31134
000000000982000433976263	000000000982000433976263	298	2022-05-13 09:06:27	2022-05-13 09:10:53	00:03:53	9.1075		9220.95	274.401	6140.87	39.9452	1	3.4903	243.697	1.34903				''	0.0209511	27.3008	18.9444
000000000982000433976263	000000000982000433976263	298	2022-05-13 11:33:09	2022-05-13 11:37:58	00:04:19	11.5525		8068.38	276.678	6081.91	40.0072	1	2.68611	265.576	1.26861				''	0.34292	30.9516	22.9727
000000000982000433976263	000000000982000433976263	298	2022-05-13 15:33:43	2022-05-13 15:36:26	00:02:16	15.5619		7170.82	140.091	5626.18	40.3498	1	2.45872	245.598	1.24587				''	0.225341	34.3006	26.8497
000000000982000433976263	000000000982000433976263	298	2022-05-14 10:09:59	2022-05-14 10:15:13	00:04:29	10.1664		10192.7	321.878	5947.48	40.3203	1	1.52525	331.943	1.15252				''	0	28.6	19.2645
000000000982000433976263	000000000982000433976263	298	2022-05-14 12:30:34	2022-05-14 12:35:39	00:04:32	12.5094		8905.67	347.837	5717.48	40.4268	1	1.9804	287.011	1.19804				''	0.185925	30.3321	22.5641
000000000982000433976263	000000000982000433976263	298	2022-05-14 16:57:03	2022-05-14 17:01:40	00:04:05	16.9508		7432	220.803	4889.67	39.4003	1	0.351514	114.892	1.03515				''	0.11466	33.3	23.8841
000000000982000433976263	000000000982000433976263	298	2022-05-14 19:38:37	2022-05-14 19:43:22	00:04:24	19.6436		9061	372.339	6535.31	40.3185	1	0.697875	359.814	1.06979				''	0.029	30.9404	20.1815
000000000982000433976263	000000000982000433976263	298	2022-05-14 21:48:34	2022-05-14 21:53:55	00:03:37	21.8094		6926.84	159.254	4016.48	39.1554	1	0.384549	351.984	1.03845				''	0.419148	26.6445	13.4308
000000000982000433976263	000000000982000433976263	298	2022-05-15 05:34:58	2022-05-15 05:39:05	00:04:04	5.58278		8095.29	265.711	6582.28	40.111	1	0.457195	246.597	1.04572				''	0.33555	25.3	11.0695
000000000982000433976263	000000000982000433976263	298	2022-05-15 07:41:11	2022-05-15 07:46:29	00:04:58	7.68639		7190.97	194.427	5785.36	40.1618	1	0.464608	301.176	1.04646				''	0.290273	25.2994	12.9138
000000000982000433976263	000000000982000433976263	298	2022-05-15 15:28:51	2022-05-15 15:34:16	00:04:42	15.4808		7681.65	252.152	5519.97	40.203	1	1.64625	29.1163	1.16462				''	0.0165356	34.2	27.5124
000000000982000433976263	000000000982000433976263	298	2022-05-15 23:20:06	2022-05-15 23:26:57	00:05:08	23.335		9332.67	227.003	7338.62	39.8679	1	0.406099	243.897	1.04061				''	0.715244	25.3418	8.89325
000000000982000433976263	000000000982000433976263	298	2022-05-17 01:08:52	2022-05-17 01:14:45	00:04:33	1.14778		7473.68	208.715	5119.03	39.0734	1	1.26794	47.3916	1.12679				''	4.09674	27.0045	16.6438
000000000982000433976263	000000000982000433976263	298	2022-05-17 05:26:23	2022-05-17 05:30:49	00:04:10	5.43972		8189.21	232.876	6204.55	39.5188	1	1.11061	133.084	1.11106				''	0.354437	25.7199	11.9857
000000000982000433976263	000000000982000433976263	298	2022-05-17 13:51:46	2022-05-17 13:56:14	00:03:39	13.8628		5756.61	217.838	4376.14	39.3144	1	1.46251	134.161	1.14625				''	0.0156841	32.047	25.1894
000000000982000433976313	000000000982000433976313	298	2022-02-04 23:52:34	2022-02-05 00:06:43	00:09:20	23.8761		9716.63	296.602	6441.14	38.7369	1	0.277246	230.536	1.02772				''	0.802215	14.012	-12.5613
000000000982000433976313	000000000982000433976313	298	2022-02-04 23:52:34	2022-02-05 00:06:43	00:09:20	23.8761		9716.63	296.602	6441.14	38.7369	1	0.277246	230.536	1.02772				''	0.447901	14.012	-12.5613
000000000982000433976313	000000000982000433976313	298	2022-02-05 06:50:36	2022-02-05 06:53:02	00:02:24	6.84333		7989.66	192.504	6738.97	40.2542	1	0.649197	267.55	1.06492				''	0	22.6384	0.444936
000000000982000433976313	000000000982000433976313	298	2022-02-05 07:21:15	2022-02-05 07:24:01	00:02:40	7.35417		8317.48	227.167	6005.87	38.82	1	0.901997	244.279	1.0902				''	0.101932	22.5	-0.936164
000000000982000433976313	000000000982000433976313	298	2022-02-05 10:53:54	2022-02-05 10:56:45	00:02:45	10.8983		8074.94	264.439	6180.43	39.5374	1	3.01627	317.812	1.30163				''	0.362087	26.8047	13.2149
000000000982000433976313	000000000982000433976313	298	2022-02-05 16:20:56	2022-02-05 16:26:01	00:03:57	16.3489		8778.1	326.674	6389.27	39.6347	1	2.13713	338.666	1.21371				''	0.214385	26.0898	11.5451
000000000982000433976313	000000000982000433976313	298	2022-02-06 08:49:25	2022-02-06 08:54:13	00:04:09	8.82361		8289.98	222.669	6846.28	40.3111	1	2.3025	358.62	1.23025				''	0.0278935	23.4517	2.16789
000000000982000433976313	000000000982000433976313	298	2022-02-06 11:13:33	2022-02-06 11:19:16	00:03:59	11.2258		8274.73	235.507	6470.46	40.7812	1	2.313	25.5768	1.2313				''	0.0220872	25.9198	7.79046
000000000982000433976313	000000000982000433976313	298	2022-02-06 15:11:05	2022-02-06 15:16:16	00:05:07	15.1847		9597.46	304.026	6337.46	40.2539	1	1.47113	317.303	1.14711				''	0.914346	25.71	10.2629
000000000982000433976313	000000000982000433976313	298	2022-02-06 20:54:41	2022-02-06 20:57:05	00:02:13	20.9114		9263.95	425.3	6879.43	39.9596	1	0.885609	268.014	1.08856		After Last Baseline		''	1.33244	22.5215	-0.550975
000000000982000433976313	000000000982000433976313	298	2022-02-07 09:31:01	2022-02-07 09:37:10	00:04:54	9.51694		7716.4	221.622	5866.05	39.9273	1	1.33564	246.881	1.13356				''	0	24.7835	8.56364
000000000982000433976313	000000000982000433976313	298	2022-02-07 11:37:53	2022-02-07 11:43:22	00:04:14	11.6314		7995.59	180.298	5356.51	40.8591	1	2.12696	251.386	1.2127				''	0.0360711	26.9152	16.3451
000000000982000433976313	000000000982000433976313	298	2022-02-07 19:33:57	2022-02-07 19:39:02	00:05:01	19.5658		9521.89	264.939	6215.14	39.8667	1	1.21259	249.169	1.12126				''	0.353741	24.6213	6.6688
000000000982000433976313	000000000982000433976313	298	2022-02-07 23:21:24	2022-02-07 23:25:33	00:04:01	23.3567		8704.04	301.356	5892.83	39.3387	1	0.314944	252.862	1.03149		After Last Baseline		''	0.433098	23.6988	0.9638
000000000982000433976313	000000000982000433976313	298	2022-02-08 07:15:47	2022-02-08 07:22:18	00:04:59	7.26306		9523.53	327.139	6836.86	39.6605	1	2.90038	337.063	1.29004				''	0.0436233	24.0747	3.86497
000000000982000433976313	000000000982000433976313	298	2022-02-08 09:25:01	2022-02-08 09:38:10	00:05:13	9.41694		7906.17	263.354	5892.72	39.8131	1	3.09508	13.4199	1.30951				''	0	26.2766	10.4396
000000000982000433976313	000000000982000433976313	298	2022-02-09 12:18:47	2022-02-09 12:23:54	00:04:57	12.3131		7700.5	174.261	6138.79	37.9987	1	3.74656	64.8525	1.37466				''	0.0391464	25.6231	8.2411
000000000982000433976313	000000000982000433976313	298	2022-02-09 16:57:11	2022-02-09 17:00:29	00:03:12	16.9531		7188.41	143.493	5435.19	39.2438	1	0.230426	244.153	1.02304		After Last Baseline		''	1.72686	24.1258	2.00385
000000000982000433976313	000000000982000433976313	298	2022-02-10 08:20:26	2022-02-10 08:25:19	00:04:39	8.34056		9150.31	263.241	6289.1	39.4534	1	1.03727	278.442	1.10373				''	0.000142197	20.8195	0.209634
000000000982000433976313	000000000982000433976313	298	2022-02-10 12:07:31	2022-02-10 12:10:41	00:02:56	12.1253		6424.04	206.913	4660.12	40.3116	1	3.20907	244.248	1.32091				''	0.261351	24.4379	10.3619
000000000982000433976313	000000000982000433976313	298	2022-02-11 09:52:06	2022-02-11 09:55:24	00:03:01	9.86833		7730.26	99.9608	5893.72	36.1073	1	2.63638	118.246	1.26364				''	0.00203866	20.1	-4.48843
000000000982000433976313	000000000982000433976313	298	2022-02-12 10:44:30	2022-02-12 10:47:57	00:03:24	10.7417		8193.57	256.69	6681.67	39.8463	1	1.70156	280.314	1.17016				''	0.10262	19.7039	-0.696912
000000000982000433976313	000000000982000433976313	298	2022-02-16 11:18:10	2022-02-16 11:26:59	00:05:46	11.3028		6353.47	115.32	4598.98	38.7339	1	1.90457	139.948	1.19046				''	0.0011926	18.3605	-3.30832
000000000982000433976313	000000000982000433976313	298	2022-02-16 12:24:09	2022-02-16 12:26:15	00:02:06	12.4025		7362.79	45.3425	5405.46	39.7062	1	2.07313	141.277	1.20731				''	0.826546	19.2095	-1.2161
000000000982000433976313	000000000982000433976313	298	2022-02-16 13:41:41	2022-02-16 13:46:41	00:04:50	13.6947		8525.28	275.125	6094.55	38.824	1	2.02043	133.915	1.20204				''	0.0832676	20.7973	-0.642266
000000000982000433976313	000000000982000433976313	298	2022-02-16 17:11:06	2022-02-16 17:16:38	00:04:35	17.185		8916.28	319.397	5806.16	38.5064	1	2.27036	145.392	1.22704				''	0	20.3557	-5.04919
000000000982000433976313	000000000982000433976313	298	2022-02-20 11:35:45	2022-02-20 11:40:47	00:04:41	11.5958		7237.55	188.051	5509.3	39.7236	1	0.670264	115.486	1.06703				''	0.363426	27.2805	16.1765
000000000982000433976313	000000000982000433976313	298	2022-02-21 08:41:05	2022-02-21 08:46:54	00:05:20	8.68472		8279.66	192.727	5944.26	37.6206	1	3.37321	146.279	1.33732				''	0	5.77335	-22.9539
000000000982000433976313	000000000982000433976313	298	2022-02-21 11:02:39	2022-02-21 11:09:29	00:06:44	11.0442		9225.7	169.382	6833.15	37.3292	1	3.25009	130.652	1.32501				''	0.127493	5.09634	-23.099
000000000982000433976313	000000000982000433976313	298	2022-02-23 16:43:07	2022-02-23 16:50:55	00:05:07	16.7186		6423.18	206.412	5101.91	36.4174	1	1.1283	94.7389	1.11283				''	0.147948	5.93291	-21.3494
000000000982000433976313	000000000982000433976313	298	2022-02-23 22:47:28	2022-02-23 22:51:04	00:03:32	22.7911		7184.48	251.447	5686.45	35.4092	1	0.329058	86.8446	1.03291				''	0.0710169	2.62917	-23.7973
000000000982000433976313	000000000982000433976313	298	2022-02-28 15:19:33	2022-02-28 15:23:12	00:03:36	15.3258		6062.19	151.167	4529.78	40.6795	1	0.512857	269.818	1.05129				''	0.103265	27.3	18.3966
000000000982000433976313	000000000982000433976313	298	2022-03-01 11:59:29	2022-03-01 12:05:51	00:05:24	11.9914		8781.35	213.782	6099.66	40.738	1	0.492327	307.401	1.04923				''	0.0143397	28.1013	22.3787
000000000982000433976313	000000000982000433976313	298	2022-03-01 15:22:19	2022-03-01 15:25:24	00:03:03	15.3719		7352.45	178.003	5586.32	39.9719	1	0.776317	110.834	1.07763				''	0.836097	29.3	19.5759
000000000982000433976313	000000000982000433976313	298	2022-03-02 08:14:35	2022-03-02 08:18:06	00:03:09	8.24306		6753.83	40.044	5387.58	40.474	1	0.813734	273.511	1.08137				''	0.0443965	25.2829	10.3527
000000000982000433976313	000000000982000433976313	298	2022-03-03 16:15:37	2022-03-03 16:21:13	00:04:39	16.2603		3779.76	139.146	2592.58	40.5255	1	2.50952	14.2715	1.25095				''	0.182702	14.3	-3.19212
000000000982000433976313	000000000982000433976313	298	2022-03-26 13:58:57	2022-03-26 14:03:50	00:04:14	13.9825		3609.31	159.141	2741.52	40.2727	1	1.74681	93.0296	1.17468				''	0.53332	24.2672	11.3221
000000000982000433976313	000000000982000433976313	298	2022-03-26 18:15:49	2022-03-26 18:21:35	00:05:21	18.2636		4634.61	200.796	3515.47	40.3439	1	2.58536	113.933	1.25854				''	0.0363972	22.3295	6.21593
000000000982000433976313	000000000982000433976313	298	2022-03-27 13:56:44	2022-03-27 14:07:03	00:05:48	13.9456		3972.94	77.8786	2755.76	40.8058	1	1.58879	299.644	1.15888				''	0.216405	24.9	16.2066
000000000982000433976313	000000000982000433976313	298	2022-03-27 18:01:46	2022-03-27 18:06:08	00:02:26	18.0294		2345.71	66.8507	1501.89	41.2694	1	2.33	349.187	1.233				''	0.23984	24.737	14.4623
000000000982000433976313	000000000982000433976313	298	2022-03-28 12:11:55	2022-03-28 12:16:09	00:03:51	12.1986		3512.7	114.308	2699.08	40.9274	1	2.00241	344.264	1.20024				''	0.0756186	24.8843	14.8643
000000000982000433976313	000000000982000433976313	298	2022-03-28 19:22:50	2022-03-28 19:26:13	00:03:22	19.3806		4458.01	18.9088	4152.02	39.2081	1	0.868877	100.796	1.08689				''	0.0089711	28.2108	17.2174
000000000982000433976313	000000000982000433976313	298	2022-03-28 22:10:23	2022-03-28 22:19:35	00:05:59	22.1731		3679.97	82.2456	2676.55	39.8275	1	1.59645	338.306	1.15964				''	0.292527	23.8538	11.6298
000000000982000433976313	000000000982000433976313	298	2022-03-29 06:16:54	2022-03-29 06:22:56	00:05:58	6.28167		5414.02	159.614	4318.08	39.3584	1	0.338177	127.622	1.03382				''	0.443365	24.9036	10.3784
000000000982000433976313	000000000982000433976313	298	2022-03-29 09:45:24	2022-03-29 09:51:04	00:05:09	9.75667		5048.01	81.9449	4146.02	39.2415	1	1.02621	142.812	1.10262				''	0.292095	25.2	12.3603
000000000982000433976313	000000000982000433976313	298	2022-03-29 13:25:23	2022-03-29 13:30:52	00:05:09	13.4231		4142.39	77.125	3156.96	34.4501	1	4.17943	142.237	1.41794				''	0.210184	25.4495	11.2802
000000000982000433976313	000000000982000433976313	298	2022-03-29 16:00:55	2022-03-29 16:07:43	00:05:03	16.0153		4123.95	101.425	3631.65	32.5265	1.02063	3.20452	59.4712	1.32045				''	0.028481	24.1346	5.29786
000000000982000433976313	000000000982000433976313	298	2022-03-29 18:06:26	2022-03-29 18:13:57	00:06:43	18.1072		5394.41	127.622	4499.63	35.2092	1	3.68062	72.4218	1.36806				''	0.0235102	23.0772	0.456322
000000000982000433976313	000000000982000433976313	298	2022-03-31 17:43:54	2022-03-31 17:50:05	00:05:37	17.7317		5033.11	174.942	4040.13	39.3061	1	0.865532	255.181	1.08655				''	0.317785	24.9655	13.2002
000000000982000433976313	000000000982000433976313	298	2022-04-01 01:50:30	2022-04-01 01:56:30	00:05:49	1.84167		6182.38	226.052	4646.98	39.2944	1	0.159778	279.095	1.01598				''	0.812034	24.1	3.85766
000000000982000433976313	000000000982000433976313	298	2022-04-01 08:07:30	2022-04-01 08:14:22	00:06:04	8.125		5410.87	107.737	4425.35	39.2582	1	1.94033	140.544	1.19403				''	0.00709626	23.9663	2.83978
000000000982000433976313	000000000982000433976313	298	2022-04-01 14:25:06	2022-04-01 14:30:43	00:05:24	14.4183		5185.86	129.281	4144.09	39.6113	1	0.645952	238.02	1.0646				''	0.359613	25.1098	14.1491
000000000982000433976313	000000000982000433976313	298	2022-04-01 16:45:52	2022-04-01 16:48:09	00:02:15	16.7644		5864.26	142.961	4547.25	39.8916	1	1.70645	137.367	1.17064				''	0.182601	25.6	12.6638
000000000982000433976313	000000000982000433976313	298	2022-04-02 05:49:42	2022-04-02 05:57:01	00:06:08	5.82833		6705.76	205.693	5033.69	39.0925	1	0.0828638	254.055	1.00829				''	0.213372	20.8	-2.94031
000000000982000433976313	000000000982000433976313	298	2022-04-02 09:12:23	2022-04-02 09:17:30	00:04:01	9.20639		5369.41	116.68	3706.68	39.4214	1	0.0936856	255.95	1.00937				''	0.319252	26.0762	11.0365
000000000982000433976313	000000000982000433976313	298	2022-04-02 12:11:41	2022-04-02 12:14:17	00:02:35	12.1947		6554.54	128.553	5283.19	39.1709	1	0.171755	218.826	1.01718				''	0.00395618	27.5808	16.8976
000000000982000433976313	000000000982000433976313	298	2022-04-02 16:02:02	2022-04-02 16:07:44	00:04:09	16.0339		5548.39	134.15	4158.82	39.5151	1	0.888904	248.923	1.08889				''	0.840392	27.4994	18.3758
000000000982000433976313	000000000982000433976313	298	2022-04-02 18:20:57	2022-04-02 18:26:04	00:04:40	18.3492		4505.84	109.335	3369.83	39.637	1	1.17604	83.5687	1.1176				''	0.289419	25.7176	17.2627
000000000982000433976313	000000000982000433976313	298	2022-04-03 02:12:30	2022-04-03 02:17:39	00:05:02	2.20833		6551.38	195.693	5053.75	39.0313	1	0.974239	350.106	1.09742				''	0.0429285	22.979	3.78961
000000000982000433976313	000000000982000433976313	298	2022-04-03 07:02:19	2022-04-03 07:13:59	00:05:06	7.03861		5946.77	132.247	4930.18	39.12	1	1.07776	279.495	1.10778				''	3.90389	23.8583	5.0725
000000000982000433976313	000000000982000433976313	298	2022-04-03 09:58:23	2022-04-03 10:01:45	00:03:14	9.97306		6775.72	200.942	5278.93	38.7416	1	3.23216	353.527	1.32322				''	0.0941274	25.6302	9.69926
000000000982000433976313	000000000982000433976313	298	2022-04-03 12:35:04	2022-04-03 12:37:36	00:02:29	12.5844		7350.42	214.725	5509.03	38.8161	1	3.91766	352.537	1.39177				''	0.116081	26.3	15.088
000000000982000433976313	000000000982000433976313	298	2022-04-04 06:18:36	2022-04-04 06:24:53	00:05:40	6.31		6271.99	190.485	4727.4	38.526	1	0.246969	140.793	1.0247				''	0.439306	18.4342	-7.12768
000000000982000433976313	000000000982000433976313	298	2022-04-04 11:48:00	2022-04-04 11:51:46	00:03:04	11.8		4564.07	121.734	3027.03	40.6426	1	3.31829	230.052	1.33183				''	0.0633106	26.1	18.2681
000000000982000433976313	000000000982000433976313	298	2022-04-04 17:01:30	2022-04-04 17:05:33	00:04:00	17.025		6483.54	183.997	4672.08	39.1017	1	1.43603	237.689	1.1436				''	0.133007	32.0313	21.9464
000000000982000433976313	000000000982000433976313	298	2022-04-05 08:42:48	2022-04-05 08:45:08	00:02:18	8.71333		6406.95	231.318	5779.12	37.4187	1	2.24878	37.1487	1.22488				''	0.0573655	23.0971	3.69701
000000000982000433976313	000000000982000433976313	298	2022-04-05 08:47:42	2022-04-05 08:55:13	00:02:56	8.795		6066.8	194.276	4360.13	38.1234	1	2.23854	37.5789	1.22385				''	0.0573733	23.1104	3.90749
000000000982000433976313	000000000982000433976313	298	2022-04-05 14:19:37	2022-04-05 14:22:30	00:02:38	14.3269		4912.99	98.2668	3553.52	38.4686	1	3.49426	337.856	1.34943				''	0.0927855	25.6272	13.7643
000000000982000433976313	000000000982000433976313	298	2022-04-05 18:07:21	2022-04-05 18:12:16	00:04:51	18.1225		7500.28	236.205	5789.31	38.7368	1	3.72511	337.798	1.37251				''	0.0113533	24.6695	7.62207
000000000982000433976313	000000000982000433976313	298	2022-04-06 06:00:54	2022-04-06 06:05:03	00:03:29	6.015		5665.91	118.296	4067.75	38.8586	1	3.59191	21.3616	1.35919				''	0.0122162	23.0084	3.44346
000000000982000433976313	000000000982000433976313	298	2022-04-06 08:33:20	2022-04-06 08:38:06	00:04:39	8.55556		6063.01	271.177	4801.93	37.447	1	3.24243	52.5526	1.32424				''	0.000586241	21.8969	0.161013
000000000982000433976313	000000000982000433976313	298	2022-04-06 12:23:53	2022-04-06 12:27:06	00:02:44	12.3981		6410.82	152.649	5385.02	36.4377	1	3.71398	41.0101	1.3714				''	0.0275757	23.399	5.8857
000000000982000433976313	000000000982000433976313	298	2022-04-06 17:52:18	2022-04-06 17:57:32	00:03:09	17.8717		5173.61	98.1658	3400.07	39.181	1	2.91616	37.0092	1.29162				''	0	24.4987	6.5214
000000000982000433976313	000000000982000433976313	298	2022-04-07 09:16:57	2022-04-07 09:22:50	00:04:41	9.2825		3960.7	130.319	3163.77	33.4379	1.00787	3.07329	55.2481	1.30733				''	0.000117424	23.3833	4.27273
000000000982000433976313	000000000982000433976313	298	2022-04-13 23:22:05	2022-04-13 23:27:42	00:05:31	23.3681		7584.12	203.078	6371.73	38.6189	1	3.37274	295.859	1.33727				''	0.0488857	14.3003	-8.20361
000000000982000433976313	000000000982000433976313	298	2022-04-14 00:34:05	2022-04-14 00:38:26	00:04:17	0.568056		8251.66	249.471	7232.43	38.3505	1	3.55672	319.458	1.35567				''	0.157398	14.2774	-8.34414
000000000982000433976313	000000000982000433976313	298	2022-04-14 07:48:30	2022-04-14 07:54:03	00:05:30	7.80833		6696.08	124.5	5845	38.598	1	3.54303	327.137	1.3543				''	0.139354	14.2093	-7.17965
000000000982000433976313	000000000982000433976313	298	2022-04-14 15:22:34	2022-04-14 15:27:30	00:03:29	15.3761		6711.3	162.981	4862.14	37.7254	1	3.48528	10.0421	1.34853				''	0.00023149	24.3064	3.85405
000000000982000433976313	000000000982000433976313	298	2022-04-15 02:00:46	2022-04-15 02:03:16	00:02:23	2.01278		7578.39	196.662	5599.72	37.5816	1	0.52744	9.83778	1.05274				''	0.365273	17.066	-8.31035
000000000982000433976313	000000000982000433976313	298	2022-04-16 10:42:58	2022-04-16 10:45:38	00:02:35	10.7161		4100.01	90.2799	3701.93	39.1109	1	0.718801	81.6135	1.07188				''	0.13487	27.2	8.03394
000000000982000433976313	000000000982000433976313	298	2022-04-16 16:19:37	2022-04-16 16:23:41	00:02:47	16.3269		3228.62	78.9882	2227.04	40.3254	1	2.60693	354.547	1.26069				''	0.183056	23.4783	9.13211
000000000982000433976313	000000000982000433976313	298	2022-04-16 22:05:10	2022-04-16 22:09:39	00:03:41	22.0861		3844.57	129.604	2615.66	39.9133	1	2.49251	10.3214	1.24925				''	0.00866028	18.5494	1.26928
000000000982000433976313	000000000982000433976313	298	2022-04-17 00:36:07	2022-04-17 00:39:20	00:02:11	0.601944		3470.62	43.2258	2068.28	39.7807	1	2.90929	339.239	1.29093				''	0.0430383	17.6031	1.86486
000000000982000433976313	000000000982000433976313	298	2022-04-17 07:30:53	2022-04-17 07:35:35	00:04:06	7.51472		5409.42	179.818	3829.77	39.6001	1	1.66135	236.273	1.16613				''	0.340991	24.2869	8.48168
000000000982000433976313	000000000982000433976313	298	2022-04-17 15:28:35	2022-04-17 15:35:37	00:04:09	15.4764		4963.8	94.7111	3222.11	36.2372	1	3.60386	40.1766	1.36039				''	0.232	26.086	12.2033
000000000982000433976313	000000000982000433976313	298	2022-04-18 01:11:17	2022-04-18 01:15:43	00:03:39	1.18806		6580.23	187.39	4593.29	38.7018	1	0.198945	247.981	1.01989				''	0.774691	19.9004	-5.16723
000000000982000433976313	000000000982000433976313	298	2022-04-18 15:58:40	2022-04-18 16:01:44	00:02:55	15.9778		3456.13	105.925	2667.24	39.8592	1	1.59325	50.7919	1.15933				''	0.012897	27.1766	19.5161
000000000982000433976313	000000000982000433976313	298	2022-04-18 18:43:51	2022-04-18 18:46:45	00:02:00	18.7308		3102.42	68.7294	2718.9	39.3468	1	1.60581	354.598	1.16058				''	0.15455	24.4799	14.1569
000000000982000433976313	000000000982000433976313	298	2022-04-18 20:20:11	2022-04-18 20:22:36	00:02:01	20.3364		3913.6	97.3674	3257.03	39.2543	1	1.47696	47.288	1.1477				''	0.023558	22.8793	7.10937
000000000982000433976313	000000000982000433976313	298	2022-04-19 02:29:51	2022-04-19 02:36:10	00:05:02	2.4975		4927.03	219.456	3824.27	39.2558	1	1.21995	89.2159	1.122				''	0.000239107	18.9	0.106424
000000000982000433976313	000000000982000433976313	298	2022-04-19 06:07:49	2022-04-19 06:12:55	00:04:28	6.13028		3308.73	148.502	2507.65	38.7756	1	1.45594	346.213	1.14559				''	0.0935446	18.4928	1.53408
000000000982000433976313	000000000982000433976313	298	2022-04-20 04:14:06	2022-04-20 04:19:09	00:04:53	4.235		6386.83	272.509	4918.93	39.3088	1	1.23065	36.9185	1.12306				''	0.00417457	25.0036	9.45897
000000000982000433976313	000000000982000433976313	298	2022-04-20 20:46:04	2022-04-20 20:50:14	00:04:05	20.7678		7622.02	327.689	4805.56	39.0335	1	0.827298	37.3127	1.08273		After Last Baseline		''	0.178761	25.8932	10.11
000000000982000433976313	000000000982000433976313	298	2022-04-21 00:59:00	2022-04-21 01:05:39	00:06:29	0.983333		7104.26	271.54	4566.66	39.2368	1	0.267191	296.615	1.02672				''	0.0941616	24.2328	2.68388
000000000982000433976313	000000000982000433976313	298	2022-04-21 08:21:17	2022-04-21 08:26:29	00:04:59	8.35472		5128.43	153.681	3926.47	39.6429	1	1.16689	90.4639	1.11669				''	0.354535	24.5397	8.22292
000000000982000433976313	000000000982000433976313	298	2022-04-21 12:16:39	2022-04-21 12:21:43	00:03:53	12.2775		3124.5	85.5042	1938.78	41.0872	1	2.79851	27.3788	1.27985				''	0.144821	25.0957	14.6379
000000000982000433976313	000000000982000433976313	298	2022-04-22 01:24:46	2022-04-22 01:27:06	00:02:12	1.41278		4701.12	115.513	3941.56	38.465	1	1.18632	98.6414	1.11863				''	0.0618073	24.915	14.1434
000000000982000433976313	000000000982000433976313	298	2022-04-22 11:23:38	2022-04-22 11:27:35	00:03:50	11.3939		7110.7	272.899	4916.15	40.4106	1	0.620123	287.171	1.06201				''	0.320915	30.9021	27.4232
000000000982000433976313	000000000982000433976313	298	2022-04-23 08:49:55	2022-04-23 08:54:17	00:04:15	8.83194		8027.91	264.326	5875.87	36.8638	1	3.5411	50.5066	1.35411				''	0	22.1786	1.52962
000000000982000433976313	000000000982000433976313	298	2022-04-23 15:11:32	2022-04-23 15:16:53	00:04:55	15.1922		9327.37	320.146	6377.18	38.9227	1	3.29606	316.067	1.32961				''	0	20.1037	0.559701
000000000982000433976313	000000000982000433976313	298	2022-04-24 05:12:00	2022-04-24 05:16:57	00:04:43	5.2		7430.25	247.993	5665.56	38.1381	1	3.43585	23.5986	1.34358				''	0	20.8003	1.07893
000000000982000433976313	000000000982000433976313	298	2022-04-24 08:21:21	2022-04-24 08:26:27	00:04:58	8.35583		7720.06	253.589	6344.47	38.2889	1	3.55661	30.6893	1.35566				''	0.0103861	21.4608	1.58114
000000000982000433976313	000000000982000433976313	298	2022-04-24 11:45:48	2022-04-24 11:50:35	00:04:38	11.7633		9042.33	297.483	5725.8	38.1186	1	3.75711	30.22	1.37571				''	0.00452331	21.8993	3.13048
000000000982000433976313	000000000982000433976313	298	2022-04-24 15:33:08	2022-04-24 15:38:42	00:05:01	15.5522		9105.09	313.774	6512.49	38.3302	1	3.78653	25.4629	1.37865				''	0.0202705	23.7847	6.49832
000000000982000433976313	000000000982000433976313	298	2022-04-24 22:39:52	2022-04-24 22:43:23	00:03:27	22.6644		9016.16	339.848	6634.45	39.0921	1	0.465625	86.5386	1.04656				''	0.00623781	24.073	2.28061
000000000982000433976313	000000000982000433976313	298	2022-04-25 10:35:41	2022-04-25 10:39:38	00:03:52	10.5947		9361.63	336.293	6762.39	40.1383	1	1.11442	29.6868	1.11144				''	0.116535	27.3916	11.644
000000000982000433976313	000000000982000433976313	298	2022-04-25 21:11:03	2022-04-25 21:15:53	00:04:45	21.1842		8996.58	345.431	6456.62	39.7516	1	0.787406	88.945	1.07874				''	0.179271	23.3917	5.42955
000000000982000433976313	000000000982000433976313	298	2022-04-26 01:18:11	2022-04-26 01:21:13	00:02:29	1.30306		7945.71	193.971	6072.09	38.7659	1	0.112683	72.9517	1.01127				''	0.288378	23.6	0.626092
000000000982000433976313	000000000982000433976313	298	2022-04-26 11:08:14	2022-04-26 11:12:49	00:04:26	11.1372		4752.13	139.847	3698.02	40.7741	1	1.52075	348.896	1.15207				''	0.0336184	28.188	19.3531
000000000982000433976313	000000000982000433976313	298	2022-04-26 14:17:51	2022-04-26 14:22:21	00:04:15	14.2975		5842.13	180.017	4282.66	41.6584	1	2.23073	104.698	1.22307				''	0.00137602	28.8007	24.0657
000000000982000433976313	000000000982000433976313	298	2022-04-27 06:19:41	2022-04-27 06:24:18	00:04:21	6.32806		7489.13	173.612	5566.78	39.3809	1	0.878752	126.717	1.08788				''	0.0580899	19.8217	-1.93994
000000000982000433976313	000000000982000433976313	298	2022-04-27 12:39:43	2022-04-27 12:43:00	00:03:14	12.6619		9488.8	292.578	6492.63	40.5361	1	1.03552	116.24	1.10355				''	0.256433	26.6056	15.4555
000000000982000433976313	000000000982000433976313	298	2022-04-28 13:01:57	2022-04-28 13:04:18	00:02:11	13.0325		6762.18	180.58	4292.81	40.742	1	1.03096	128.558	1.1031				''	0.0169259	29.3106	22.7564
000000000982000433976313	000000000982000433976313	298	2022-04-28 15:06:05	2022-04-28 15:10:42	00:04:31	15.1014		5707.55	170.401	3833.35	39.9333	1	1.12363	91.5079	1.11236				''	0.118065	30.7022	25.7464
000000000982000433976313	000000000982000433976313	298	2022-04-28 20:27:34	2022-04-28 20:32:01	00:04:25	20.4594		8825.34	268.624	5808.82	39.4601	1	0.496687	102.095	1.04967				''	0.128464	25.5	13.9252
000000000982000433976313	000000000982000433976313	298	2022-04-29 00:17:21	2022-04-29 00:22:31	00:05:04	0.289167		7869	283.614	5401.7	39.445	1	0.067683	154.896	1.00677				''	0.439535	24.7419	8.87217
000000000982000433976313	000000000982000433976313	298	2022-04-30 11:12:57	2022-04-30 11:16:53	00:03:51	11.2158		7514.59	221.414	4988.91	34.1663	1	3.82362	63.4054	1.38236				''	0.399639	24.5898	10.0926
000000000982000433976313	000000000982000433976313	298	2022-04-30 13:58:43	2022-04-30 14:03:54	00:04:59	13.9786		9120.05	379.259	5923.84	37.4717	1	4.08807	55.3272	1.40881				''	0.0103972	25.4759	14.1783
000000000982000433976313	000000000982000433976313	298	2022-05-01 12:47:25	2022-05-01 12:51:03	00:03:35	12.7903		6957.45	272.7	4882.17	39.5753	1	2.83871	133.501	1.28387				''	0	27.9005	19.0629
000000000982000433976313	000000000982000433976313	298	2022-05-02 01:36:23	2022-05-02 01:39:30	00:03:02	1.60639		7944.13	245.914	5620.2	39.5423	1	0.0778737	311.943	1.00779				''	1.11869	23.8947	2.15987
000000000982000433976313	000000000982000433976313	298	2022-05-02 10:15:04	2022-05-02 10:20:02	00:02:18	10.2511		3897.22	112.482	2846.2	39.8501	1	1.65969	45.8829	1.16597				''	0.135465	25.5963	13.3318
000000000982000433976313	000000000982000433976313	298	2022-05-03 12:31:40	2022-05-03 12:34:36	00:02:34	12.5278		3810.24	105.159	2705.71	40.2275	1	1.97954	43.5999	1.19795				''	0.201709	24.8	13.1146
000000000982000433976313	000000000982000433976313	298	2022-05-04 06:10:15	2022-05-04 06:14:21	00:04:02	6.17083		6699.07	230.816	5246.47	39.8015	1	0.821764	307.437	1.08218				''	0.410423	23.7366	5.63123
000000000982000433976313	000000000982000433976313	298	2022-05-04 14:39:02	2022-05-04 14:43:35	00:04:28	14.6506		8618.74	308.076	5839.96	39.3241	1	0.354652	108.872	1.03547				''	0.290259	26.3945	16.1895
000000000982000433976313	000000000982000433976313	298	2022-05-04 18:39:34	2022-05-04 18:42:58	00:03:20	18.6594		6524.63	197.305	5301.57	39.7068	1	0.743106	247.952	1.07431				''	0.380658	25.4	14.7312
000000000982000433976313	000000000982000433976313	298	2022-05-05 01:30:34	2022-05-05 01:34:38	00:04:00	1.50944		6916.28	151.789	5295.64	39.1854	1	0.235504	244.122	1.02355				''	0.425253	24.6324	8.76807
000000000982000433976313	000000000982000433976313	298	2022-05-05 06:03:53	2022-05-05 06:08:08	00:04:11	6.06472		6102.15	160.175	4955.63	39.4192	1	0.39147	145.028	1.03915				''	0.291914	24.3973	6.82219
000000000982000433976313	000000000982000433976313	298	2022-05-05 10:37:45	2022-05-05 10:39:47	00:02:01	10.6292		7427.05	198.588	5418.72	38.3244	1	0.191019	112.328	1.0191				''	0.117228	29.2049	20.3466
000000000982000433976313	000000000982000433976313	298	2022-05-05 14:07:48	2022-05-05 14:11:35	00:03:44	14.13		7917.17	295.604	5584.24	40.0633	1	0.688064	129.462	1.06881				''	0.149096	32.4	27.0443
000000000982000433976313	000000000982000433976313	298	2022-05-05 17:48:20	2022-05-05 17:52:41	00:04:11	17.8056		6053.52	202.31	4751.17	40.3867	1	0.597393	319.712	1.05974				''	0.230504	32.8138	23.1346
000000000982000433976313	000000000982000433976313	298	2022-05-06 09:28:02	2022-05-06 09:32:34	00:04:21	9.46722		6521.33	175.552	5571.36	40.4074	1	0.5595	240.326	1.05595				''	0.170496	27.9335	22.3232
000000000982000433976313	000000000982000433976313	298	2022-05-06 13:56:04	2022-05-06 14:01:00	00:04:51	13.9344		7361.09	303.888	5124.61	39.0131	1	2.06625	90.3955	1.20663				''	0.00603193	37.3703	32.3768
000000000982000433976313	000000000982000433976313	298	2022-05-06 18:57:24	2022-05-06 18:59:52	00:02:24	18.9567		7764.52	339.674	5742.55	40.3969	1	0.536847	23.6174	1.05368				''	0.0154401	36.6095	25.9508
000000000982000433976313	000000000982000433976313	298	2022-05-07 03:59:58	2022-05-07 04:04:10	00:04:07	3.99944		8548.14	251.549	6063.77	39.1568	1	0.116073	71.1949	1.01161				''	0.628399	24.5052	7.46085
000000000982000433976313	000000000982000433976313	298	2022-05-07 06:24:18	2022-05-07 06:29:00	00:04:28	6.405		7633.8	239.755	5473.91	38.8515	1	0.328281	40.0527	1.03283				''	0.950223	24.4032	8.15933
000000000982000433976313	000000000982000433976313	298	2022-05-07 09:34:09	2022-05-07 09:38:19	00:04:04	9.56917		5847.31	232.861	4276.86	38.9947	1	0.678926	295.336	1.06789				''	0.282755	29.2396	22.9661
000000000982000433976313	000000000982000433976313	298	2022-05-07 13:06:29	2022-05-07 13:13:08	00:04:33	13.1081		2658.15	120.391	2344.79	40.5048	1	1.9848	338.495	1.19848				''	0.148583	36.0722	32.8787
000000000982000433976313	000000000982000433976313	298	2022-05-08 01:07:53	2022-05-08 01:12:12	00:04:03	1.13139		8202.49	252.798	5813.16	39.1305	1	0.318323	306.499	1.03183				''	0.122284	26.2977	14.7262
000000000982000433976313	000000000982000433976313	298	2022-05-08 11:43:36	2022-05-08 11:46:49	00:03:06	11.7267		5559.45	97.2862	4066.94	39.4385	1	0.817371	247.729	1.08174				''	0.210663	35.1052	26.0865
000000000982000433976313	000000000982000433976313	298	2022-05-09 03:32:51	2022-05-09 03:38:23	00:04:30	3.5475		7296.89	208.03	5312.82	38.4508	1	1.43347	31.4801	1.14335				''	0.0194242	24.3	9.42862
000000000982000433976313	000000000982000433976313	298	2022-05-09 06:58:05	2022-05-09 07:01:25	00:03:18	6.96806		9075.93	318.897	6466.98	37.9582	1	0.989059	357.769	1.09891				''	0	24.7105	10.2511
000000000982000433976313	000000000982000433976313	298	2022-05-09 11:18:41	2022-05-09 11:23:24	00:04:33	11.3114		8842.18	327.68	6600.9	40.0839	1	3.69187	245.47	1.36919				''	0.00480595	28	18.2716
000000000982000433976313	000000000982000433976313	298	2022-05-09 14:19:15	2022-05-09 14:23:38	00:04:19	14.3208		8913.97	325.24	5958.4	38.7472	1	1.87286	334.687	1.18729				''	0.00570357	26.9221	20.3821
000000000982000433976313	000000000982000433976313	298	2022-05-09 17:54:15	2022-05-09 17:59:42	00:05:21	17.9042		7304.51	273.438	5633.59	38.9488	1	1.92304	62.2699	1.1923				''	0.0243886	28.5633	19.4789
000000000982000433976313	000000000982000433976313	298	2022-05-10 03:43:26	2022-05-10 03:47:49	00:04:20	3.72389		7684.76	329.476	5984.63	39.1779	1	0.0766286	1.64856	1.00766				''	0.217491	25	9.82999
000000000982000433976313	000000000982000433976313	298	2022-05-10 09:15:06	2022-05-10 09:20:20	00:04:30	9.25167		5269.55	173.967	3442.85	40.247	1	1.66348	261.556	1.16635				''	0.356175	26.5	17.28
000000000982000433976313	000000000982000433976313	298	2022-05-10 12:58:16	2022-05-10 13:02:55	00:04:30	12.9711		5390.86	217.111	4183.96	40.7758	1	1.28114	282.387	1.12811				''	0.299357	31.5763	24.5749
000000000982000433976313	000000000982000433976313	298	2022-05-10 15:02:26	2022-05-10 15:06:18	00:03:43	15.0406		5348.48	199.183	3780.61	40.1338	1	1.75953	250.884	1.17595				''	0.137128	32.8	27.7302
000000000982000433976313	000000000982000433976313	298	2022-05-11 00:46:57	2022-05-11 00:51:54	00:04:50	0.7825		5195.96	241.015	3784.52	40.189	1	1.35426	339.742	1.13543				''	0.16776	24.5788	11.9014
000000000982000433976313	000000000982000433976313	298	2022-05-11 05:44:57	2022-05-11 05:51:46	00:04:32	5.74917		4895.68	132.597	3612.36	39.6835	1	1.11318	96.6241	1.11132				''	0.0617277	24.3	13.2467
000000000982000433976313	000000000982000433976313	298	2022-05-11 11:44:41	2022-05-11 11:48:32	00:03:47	11.7447		5798.56	104.559	4693.17	39.8337	1	0.277306	295.217	1.02773				''	0.167283	28.4455	24.6091
000000000982000433976313	000000000982000433976313	298	2022-05-12 19:43:26	2022-05-12 19:46:02	00:02:33	19.7239		6924.82	231.199	5624.18	38.5573	1	2.24667	243.631	1.22467				''	0.114156	26.2	15.0392
000000000982000433976313	000000000982000433976313	298	2022-05-13 00:22:04	2022-05-13 00:26:58	00:04:50	0.367778		7644.36	191.129	5522.26	38.9506	1	1.29147	241.48	1.12915				''	0.496424	24.8075	9.28579
000000000982000433976313	000000000982000433976313	298	2022-05-14 00:55:11	2022-05-14 01:01:31	00:04:59	0.919722		6985.83	198.654	5114.13	39.1285	1	0.264141	268.177	1.02641				''	0.429155	24.3618	7.05741
000000000982000433976313	000000000982000433976313	298	2022-05-14 06:59:35	2022-05-14 07:02:45	00:03:08	6.99306		5445.35	93.4137	4671.94	39.1735	1	0.955542	253.005	1.09555				''	0.322648	25.0942	9.42146
000000000982000433976313	000000000982000433976313	298	2022-05-14 09:23:19	2022-05-14 09:28:11	00:04:46	9.38861		6805.11	186.673	4975.22	40.2798	1	1.87567	349.08	1.18757				''	0.0408832	28.0962	19.0575
000000000982000433976313	000000000982000433976313	298	2022-05-15 10:23:24	2022-05-15 10:26:52	00:03:24	10.39		6893.98	184.136	5455.82	39.6311	1	2.28114	39.4125	1.22811				''	0.133887	29.9779	21.6894
000000000982000433976313	000000000982000433976313	298	2022-05-15 14:21:53	2022-05-15 14:24:25	00:02:28	14.3647		7981.49	287.521	5231.86	38.3315	1	1.93562	55.0472	1.19356				''	0.0127439	33.9	27.8305
000000000982000433976313	000000000982000433976313	298	2022-05-17 05:20:41	2022-05-17 05:26:11	00:05:25	5.34472		6451.2	227.751	5254.37	39.0359	1	0.973379	142.756	1.09734				''	0.378288	25.7973	12.266
000000000982000433976336	000000000982000433976336	298	2022-02-28 13:04:46	2022-02-28 13:09:36	00:04:43	13.0794		9056.32	173.307	6839.14	41.2387	1	1.56867	252.256	1.15687				''	0.0226612	26.3	18.9954
000000000982000433976336	000000000982000433976336	298	2022-02-28 15:05:22	2022-02-28 15:17:02	00:10:16	15.0894		7795.43	222.01	6132.44	40.7285	1	0.807465	260.457	1.08075				''	0.103413	27.247	18.9939
000000000982000433976336	000000000982000433976336	298	2022-02-28 18:45:39	2022-02-28 18:59:03	00:07:40	18.7608		10517.5	332.915	6602.9	40.1863	1	0.213454	134.584	1.02135				''	0.527692	24.9602	7.88529
000000000982000433976336	000000000982000433976336	298	2022-03-01 06:10:42	2022-03-01 06:21:56	00:08:30	6.17833		10348.5	365.563	7141.26	40.2659	1	0.654757	244.08	1.06548				''	0.508534	23.9807	4.49645
000000000982000433976336	000000000982000433976336	298	2022-03-01 09:25:08	2022-03-01 09:31:47	00:06:19	9.41889		10337.8	418.526	7486.7	40.8901	1	1.21331	270.489	1.12133				''	0.0441071	26.6982	15.5576
000000000982000433976336	000000000982000433976336	298	2022-03-01 09:48:28	2022-03-01 09:53:27	00:04:53	9.80778		7904.52	188.438	6424.36	41.2185	1	0.904037	281.695	1.0904				''	0.0520345	26.6224	16.0856
000000000982000433976336	000000000982000433976336	298	2022-03-01 12:39:48	2022-03-01 12:47:26	00:06:25	12.6633		11037.6	330.926	8162.28	41.4035	1	0.845888	260.218	1.08459				''	0.186755	28.829	21.348
000000000982000433976336	000000000982000433976336	298	2022-03-01 14:44:18	2022-03-01 14:51:58	00:07:21	14.7383		9400.5	299.076	7150.05	41.2913	1	0.556216	223.518	1.05562				''	0.104122	29.4	19.6324
000000000982000433976336	000000000982000433976336	298	2022-03-01 14:59:32	2022-03-01 15:10:26	00:03:17	14.9922		8674.08	240.059	6399.43	39.7052	1	0.235635	229.598	1.02356				''	0.664351	29.3769	19.4255
000000000982000433976336	000000000982000433976336	298	2022-03-01 17:08:21	2022-03-01 17:15:12	00:06:07	17.1392		12377.3	455.252	7726.39	40.5694	1	0.191627	317.188	1.01916				''	0.764036	28.1297	15.2951
000000000982000433976336	000000000982000433976336	298	2022-03-02 08:02:32	2022-03-02 08:10:32	00:07:42	8.04222		9905.14	289.29	7593.37	40.5952	1	0.900078	270.426	1.09001				''	0.0442108	25.1135	8.8799
000000000982000433976336	000000000982000433976336	298	2022-03-02 08:18:14	2022-03-02 08:22:28	00:04:10	8.30389		8678.95	165.806	6841.41	41.0637	1	0.981286	256.775	1.09813				''	0.0445509	25.3	10.7149
000000000982000433976336	000000000982000433976336	298	2022-03-02 10:15:18	2022-03-02 10:22:32	00:06:37	10.255		9604.64	255.216	7077.78	41.2863	1	1.19164	282.988	1.11916				''	0.130294	26.7224	17.7985
000000000982000433976336	000000000982000433976336	298	2022-03-02 10:28:04	2022-03-02 10:32:09	00:03:06	10.4678		9029.27	321.267	6452.98	41.2738	1	1.22244	314.061	1.12224				''	0.125896	26.8	18.8207
000000000982000433976336	000000000982000433976336	298	2022-03-02 12:24:55	2022-03-02 12:31:53	00:06:27	12.4153		7605.14	301.001	5301.24	40.9071	1	1.25249	95.7722	1.12525				''	0.816712	28.2218	23.6978
000000000982000433976336	000000000982000433976336	298	2022-03-02 14:30:53	2022-03-02 14:37:54	00:06:26	14.5147		5103.05	199.002	3296.58	41.9712	1	3.46108	123.676	1.34611				''	0.00132061	26.533	15.8527
000000000982000433976336	000000000982000433976336	298	2022-03-02 16:35:27	2022-03-02 16:43:13	00:07:03	16.5908		6812.87	257.745	4691.58	41.7092	1	3.13004	122.706	1.313				''	0.251112	21.8262	4.38929
000000000982000433976336	000000000982000433976336	298	2022-03-03 03:01:36	2022-03-03 03:08:50	00:06:41	3.02667		6628.4	195.086	5302.93	40.684	1	1.79424	94.6371	1.17942				''	0.128187	12.3267	-7.25094
000000000982000433976336	000000000982000433976336	298	2022-03-03 07:18:52	2022-03-03 07:26:24	00:06:35	7.31444		7289.33	170.009	5921.21	40.2707	1	1.41546	71.585	1.14155				''	0	11.2642	-8.25148
000000000982000433976336	000000000982000433976336	298	2022-03-03 09:34:58	2022-03-03 09:41:28	00:05:40	9.58278		7135.23	197.412	4849.15	40.9535	1	2.01979	27.2188	1.20198				''	0.00630913	11	-6.53065
000000000982000433976336	000000000982000433976336	298	2022-03-03 12:15:57	2022-03-03 12:21:08	00:04:46	12.2658		3940.64	130.714	2659.35	40.5945	1	2.43564	344.938	1.24356				''	0.174432	13.481	-3.69631
000000000982000433976336	000000000982000433976336	298	2022-03-03 14:58:18	2022-03-03 15:05:49	00:04:40	14.9717		3455.67	103.236	2456.15	40.769	1	3.04776	342.306	1.30478				''	0.0242181	14.3887	-2.64551
000000000982000433976336	000000000982000433976336	298	2022-03-04 07:06:56	2022-03-04 07:14:43	00:06:04	7.11556		7199.56	232.753	5992.35	40.4279	1	1.84364	336.684	1.18436				''	0.165549	15.8073	-1.98561
000000000982000433976336	000000000982000433976336	298	2022-03-04 09:18:30	2022-03-04 09:24:23	00:05:36	9.30833		6778.44	212.482	5086.05	39.984	1	1.0573	326.022	1.10573				''	0.0314396	20.3904	5.97394
000000000982000433976336	000000000982000433976336	298	2022-03-11 14:54:25	2022-03-11 14:57:21	00:02:54	14.9069		10609.1	290.766	8387.24	38.8375	1	2.19012	354.611	1.21901				''	0.156466	18.7994	-3.9857
000000000982000433976336	000000000982000433976336	298	2022-03-11 14:59:16	2022-03-11 15:02:05	00:02:34	14.9878		8294.62	368.082	6286.47	39.9538	1	1.75234	49.9229	1.17523				''	0.299885	18.8053	-4.04309
000000000982000433976336	000000000982000433976336	298	2022-03-11 21:48:19	2022-03-11 21:53:54	00:05:29	21.8053		10711.5	364.626	7711.6	39.4615	1	0.241609	76.0647	1.02416				''	0.523918	12.4979	-15.6104
000000000982000433976336	000000000982000433976336	298	2022-03-12 11:52:12	2022-03-12 11:58:32	00:05:58	11.87		9261.96	353.274	5734.97	40.2196	1	2.60932	243.124	1.26093				''	0	25.5897	10.2169
000000000982000433976336	000000000982000433976336	298	2022-03-12 15:40:10	2022-03-12 15:45:52	00:05:29	15.6694		11434.2	425.326	8024.62	40.0531	1	2.40442	349.876	1.24044				''	0.0885624	26.3178	15.8332
000000000982000433976336	000000000982000433976336	298	2022-03-12 23:17:19	2022-03-12 23:23:40	00:05:49	23.2886		12005.1	404.763	8019.34	39.9542	1	0.2694	248.73	1.02694				''	0.926022	22.4793	-0.271518
000000000982000433976336	000000000982000433976336	298	2022-03-13 00:10:09	2022-03-13 00:16:11	00:05:52	0.169167		12021	427.704	7744.13	39.3008	1	0.236427	244.23	1.02364				''	0.254839	22.1036	-1.94864
000000000982000433976336	000000000982000433976336	298	2022-03-13 07:41:03	2022-03-13 07:47:26	00:05:32	7.68417		10783.6	284.379	7515.01	39.9207	1	0	271.632	1				''	0.434931	17.9	-5.1866
000000000982000433976336	000000000982000433976336	298	2022-03-13 10:33:05	2022-03-13 10:38:58	00:05:17	10.5514		4624.49	146.907	3549.43	41.0398	1	2.75073	94.6006	1.27507				''	0.0168045	25.1255	10.6536
000000000982000433976336	000000000982000433976336	298	2022-03-13 16:15:46	2022-03-13 16:21:26	00:05:35	16.2628		6828.11	250.381	4974.53	40.2386	1	1.6426	126.47	1.16426				''	0.529094	26.1974	17.0144
000000000982000433976336	000000000982000433976336	298	2022-03-14 00:07:37	2022-03-14 00:14:56	00:06:52	0.126944		9741.1	352.24	7395.79	39.7659	1	1.75762	128.074	1.17576				''	0.00541626	21.6	0.152716
000000000982000433976336	000000000982000433976336	298	2022-03-14 08:10:26	2022-03-14 08:15:39	00:05:06	8.17389		11761.8	481.107	8119.25	39.855	1	0.327869	277.907	1.03279				''	0.00203847	21.901	0.26505
000000000982000433976336	000000000982000433976336	298	2022-03-14 11:16:44	2022-03-14 11:21:42	00:04:24	11.2789		10678.9	344.188	6713.86	39.6862	1	0.866803	241.635	1.08668				''	0.00285581	24.8366	6.67773
000000000982000433976336	000000000982000433976336	298	2022-03-14 14:45:19	2022-03-14 14:50:57	00:05:17	14.7553		10214.4	393.984	7365.25	40.4996	1	0.760386	306.668	1.07604				''	0.86575	25.9997	18.8758
000000000982000433976336	000000000982000433976336	298	2022-03-15 10:22:48	2022-03-15 10:27:28	00:04:33	10.38		10716.4	378.632	8387.97	41.2419	1	2.03913	263.109	1.20391				''	0.0559241	27.79	17.5384
000000000982000433976336	000000000982000433976336	298	2022-03-15 12:47:18	2022-03-15 12:53:37	00:05:14	12.7883		7177.27	273.304	4752.93	41.3332	1	2.92364	243.126	1.29236				''	0.0627464	28.9066	20.523
000000000982000433976336	000000000982000433976336	298	2022-03-15 15:54:05	2022-03-15 15:59:46	00:05:34	15.9014		8318.33	284.369	5989.37	40.3537	1	1.54626	263.035	1.15463				''	0.398863	31.683	25.575
000000000982000433976336	000000000982000433976336	298	2022-03-15 21:20:49	2022-03-15 21:25:41	00:04:45	21.3469		11328.6	382.649	7286.12	39.2893	1	0.181409	312.019	1.01814				''	0.763202	24.8034	6.32863
000000000982000433976336	000000000982000433976336	298	2022-03-16 00:32:29	2022-03-16 00:38:29	00:05:08	0.541389		12889.8	473.083	8232.68	39.4847	1	0.864452	253.184	1.08645				''	0.375556	23.8922	2.5559
000000000982000433976336	000000000982000433976336	298	2022-03-16 06:25:59	2022-03-16 06:32:52	00:06:45	6.43306		10056.7	385.351	7032.53	40.5527	1	1.41495	26.8814	1.14149				''	0.00203838	24.668	8.84288
000000000982000433976336	000000000982000433976336	298	2022-03-16 10:09:47	2022-03-16 10:15:07	00:05:14	10.1631		10220.6	373.182	8291.34	40.5998	1	1.9416	65.4231	1.19416				''	0.0194668	26.6019	16.0904
000000000982000433976336	000000000982000433976336	298	2022-03-16 14:02:11	2022-03-16 14:07:53	00:05:29	14.0364		10471.4	374.816	7438.85	40.1062	1	1.96899	52.1464	1.1969				''	0	27.9018	19.023
000000000982000433976336	000000000982000433976336	298	2022-03-16 16:44:50	2022-03-16 16:54:01	00:05:51	16.7472		12091.1	384.836	7280.02	39.0843	1	2.22055	42.6768	1.22205				''	0.13483	26.6777	15.1174
000000000982000433976336	000000000982000433976336	298	2022-03-17 11:27:37	2022-03-17 11:33:28	00:05:45	11.4603		10021.1	358.741	7041.02	40.7019	1	1.69654	101.317	1.16965				''	0.0235674	26.4974	13.9971
000000000982000433976336	000000000982000433976336	298	2022-03-17 14:58:04	2022-03-17 15:03:58	00:05:32	14.9678		9019.34	227.209	6551.98	40.7481	1	1.34411	25.5707	1.13441				''	0.00930049	26.1	16.9295
000000000982000433976336	000000000982000433976336	298	2022-03-17 17:14:10	2022-03-17 17:19:30	00:05:12	17.2361		10634.6	372.378	7028.9	40.707	1	0.378413	105.544	1.03784				''	0.278084	25.8997	14.6768
000000000982000433976336	000000000982000433976336	298	2022-03-18 07:17:46	2022-03-18 07:23:14	00:05:22	7.29611		9877.35	334.325	7156.44	39.559	1	0.713173	245.034	1.07132				''	0.309121	16.5018	-8.36506
000000000982000433976336	000000000982000433976336	298	2022-03-18 09:30:06	2022-03-18 09:35:37	00:05:26	9.50167		8411.16	237.822	6497.23	41.0244	1	1.28755	241.153	1.12875				''	0.0325664	23.613	10.0405
000000000982000433976336	000000000982000433976336	298	2022-03-18 11:37:55	2022-03-18 11:43:23	00:05:21	11.6319		9730.97	324.025	6777.21	40.4824	1	1.34223	249.386	1.13422				''	0.152122	27.7988	17.7185
000000000982000433976336	000000000982000433976336	298	2022-03-18 16:24:43	2022-03-18 16:28:51	00:04:02	16.4119		9772.57	322.891	6602.16	39.6249	1	1.28472	277.951	1.12847				''	0.0352782	28.5774	18.6537
000000000982000433976336	000000000982000433976336	298	2022-03-18 18:37:13	2022-03-18 18:42:39	00:05:20	18.6203		10579	407.677	6573.09	39.9716	1	0.132357	59.0265	1.01324				''	0.186036	27.3264	15.2464
000000000982000433976336	000000000982000433976336	298	2022-03-19 07:40:00	2022-03-19 07:45:21	00:05:15	7.66667		8136.22	159.67	6211.39	39.784	1	0.35616	229.718	1.03562				''	0.385848	21.2171	0.253952
000000000982000433976336	000000000982000433976336	298	2022-03-19 10:00:48	2022-03-19 10:07:16	00:05:48	10.0133		8636.27	272.873	6493.2	40.999	1	1.0728	90.2439	1.10728				''	0.00577201	28.0995	17.3663
000000000982000433976336	000000000982000433976336	298	2022-03-19 12:08:21	2022-03-19 12:13:40	00:05:12	12.1392		9843.57	322.568	6502.65	40.2583	1	0.682518	318.446	1.06825				''	0.0712315	30.1511	22.3776
000000000982000433976336	000000000982000433976336	298	2022-03-19 16:39:13	2022-03-19 16:44:10	00:04:53	16.6536		11151.9	406.604	7268.38	40.1629	1	1.14046	266.749	1.11405				''	0.303539	31.3111	23.1011
000000000982000433976336	000000000982000433976336	298	2022-03-20 00:13:53	2022-03-20 00:18:58	00:04:46	0.231389		9963.24	357.073	6802.88	40.0444	1	0.172705	309.259	1.01727				''	0.364673	23.501	4.39208
000000000982000433976336	000000000982000433976336	298	2022-03-20 07:31:35	2022-03-20 07:37:13	00:05:10	7.52639		9531.79	445.131	6638.75	39.7048	1	0.292566	250.147	1.02926				''	0.960177	22.0396	3.24671
000000000982000433976336	000000000982000433976336	298	2022-03-20 10:21:13	2022-03-20 10:26:51	00:05:33	10.3536		9101.87	360.342	7229.62	40.8758	1	2.46221	238.82	1.24622				''	0.0761713	26.3527	16.9505
000000000982000433976336	000000000982000433976336	298	2022-03-20 13:05:32	2022-03-20 13:11:25	00:05:47	13.0922		9702.91	370.877	6056.23	40.4594	1	2.84332	231.87	1.28433				''	0.354742	31.215	25.6081
000000000982000433976336	000000000982000433976336	298	2022-03-20 15:57:27	2022-03-20 16:03:20	00:05:47	15.9575		10589.6	395.641	6782.11	40.9982	1	3.08324	246.294	1.30832				''	0.430258	34.5	26.607
000000000982000433976336	000000000982000433976336	298	2022-03-24 12:28:34	2022-03-24 12:34:01	00:05:13	12.4761		7450.66	215.783	5417.09	39.5625	1	2.43752	19.9656	1.24375				''	0.0946745	30.067	22.2955
000000000982000433976336	000000000982000433976336	298	2022-03-24 12:47:21	2022-03-24 12:49:47	00:02:24	12.7892		5421.33	121.413	4100.07	38.4304	1	3.04466	45.0419	1.30447				''	0.104872	30.3	22.423
000000000982000433976336	000000000982000433976336	298	2022-03-24 16:23:57	2022-03-24 16:26:45	00:02:16	16.3992		6717.04	61.9307	5146.13	38.7622	1	3.94278	45.7358	1.39428				''	0.100155	31.3	21.1913
000000000982000433976336	000000000982000433976336	298	2022-03-24 16:39:41	2022-03-24 16:41:50	00:02:08	16.6614		5466.42	167.284	4241.34	39.4356	1	3.13198	50.3181	1.3132				''	0.0990135	31.1	19.5802
000000000982000433976336	000000000982000433976336	298	2022-03-25 12:40:54	2022-03-25 12:46:11	00:05:06	12.6817		8120.24	250.465	5810.87	39.797	1	2.27225	348.011	1.22722				''	0.195978	26.2899	13.5217
000000000982000433976336	000000000982000433976336	298	2022-03-25 14:50:57	2022-03-25 14:56:35	00:05:32	14.8492		6605.12	172.541	4780.47	39.9538	1	2.16349	351.358	1.21635				''	0.147724	26.2947	16.3588
000000000982000433976336	000000000982000433976336	298	2022-03-25 17:46:44	2022-03-25 17:50:24	00:03:05	17.7789		7029.6	171.227	4871.83	39.1223	1	1.98317	119.94	1.19832				''	0.267876	26.0409	12.5338
000000000982000433976336	000000000982000433976336	298	2022-03-26 11:46:23	2022-03-26 11:59:13	00:05:29	11.7731		7155.29	160.473	4972.97	40.0443	1	1.46276	105.449	1.14628				''	0.0286188	22.5226	6.24029
000000000982000433976336	000000000982000433976336	298	2022-03-27 09:28:25	2022-03-27 09:32:32	00:02:14	9.47361		3375.84	119.173	2294.51	38.9982	1	2.68354	307.12	1.26835				''	0.169713	15.5939	2.54579
000000000982000433976336	000000000982000433976336	298	2022-03-27 11:55:32	2022-03-27 12:01:19	00:04:57	11.9256		3175.67	72.8357	2332.66	40.4855	1	2.13811	322.077	1.21381				''	0.0370782	23.8251	11.242
000000000982000433976336	000000000982000433976336	298	2022-03-27 14:50:28	2022-03-27 14:57:03	00:04:39	14.8411		3857.79	112.431	2618.95	41.3226	1	2.06263	270.732	1.20626				''	0.243367	24.7909	16.7596
000000000982000433976336	000000000982000433976336	298	2022-03-28 11:37:31	2022-03-28 11:40:48	00:03:09	11.6253		3950.38	116.374	3307.57	40.8197	1	1.85245	350.422	1.18525				''	0.28041	25.0015	14.4917
000000000982000433976336	000000000982000433976336	298	2022-03-28 14:39:46	2022-03-28 14:45:23	00:04:09	14.6628		3391.43	151.354	2235.43	40.4484	1	2.23485	344.494	1.22349				''	0.0307642	26.2828	22.8067
000000000982000433976336	000000000982000433976336	298	2022-03-28 18:33:10	2022-03-28 18:39:01	00:05:00	18.5528		4090.95	124.549	3461.33	40.3007	1	2.04422	91.2989	1.20442				''	0.112825	29.3034	21.6757
000000000982000433976336	000000000982000433976336	298	2022-03-29 11:42:00	2022-03-29 11:48:29	00:05:20	11.7		6004.64	195.284	4181.43	36.1593	1	3.9882	89.3376	1.39882				''	0.172186	25.7136	13.6544
000000000982000433976336	000000000982000433976336	298	2022-03-29 17:45:10	2022-03-29 17:50:43	00:05:25	17.7528		6777.61	188.613	5097.14	35.5042	1	3.5124	61.0954	1.35124				''	0.0318972	23.2261	1.63251
000000000982000433976336	000000000982000433976336	298	2022-03-30 01:12:18	2022-03-30 01:17:50	00:05:22	1.205		5924.76	197.897	4454.02	35.2814	1	4.00728	47.9171	1.40073				''	0.852806	19.297	-3.1172
000000000982000433976336	000000000982000433976336	298	2022-03-31 12:35:00	2022-03-31 12:38:23	00:03:20	12.5833		7569.92	212.352	5508.91	40.1727	1	0.625626	29.087	1.06256				''	0.27052	26.3483	12.816
000000000982000433976336	000000000982000433976336	298	2022-03-31 16:39:30	2022-03-31 16:44:53	00:05:13	16.6583		5119.83	175.06	4180.73	40.5159	1	1.21946	320.998	1.12195				''	0.771782	25.0802	14.3842
000000000982000433976336	000000000982000433976336	298	2022-04-01 00:19:36	2022-04-01 00:24:41	00:04:59	0.326667		8514.45	346.473	6086.19	39.1019	1	0	99.0548	1				''	0.563162	24.0298	3.58961
000000000982000433976336	000000000982000433976336	298	2022-04-01 10:48:55	2022-04-01 10:51:13	00:02:17	10.8153		9397.29	204.245	6788.1	39.2839	1	0.820924	130.924	1.08209				''	0.127158	23.7	4.07797
000000000982000433976336	000000000982000433976336	298	2022-04-01 11:46:15	2022-04-01 11:49:37	00:02:32	11.7708		8630.08	196.95	6544.47	40.2181	1	1.29817	120.743	1.12982				''	0.12917	23.4317	7.30917
000000000982000433976336	000000000982000433976336	298	2022-04-01 19:31:23	2022-04-01 19:36:37	00:05:09	19.5231		10001	349.298	6979.36	39.1576	1	0.637947	296.577	1.06379				''	0.269854	24.8433	7.15565
000000000982000433976336	000000000982000433976336	298	2022-04-02 03:22:46	2022-04-02 03:28:17	00:05:25	3.37944		8524.43	326.294	6544.15	39.0875	1	0.22745	267.825	1.02275				''	2.98075e-07	21.5193	-2.44233
000000000982000433976336	000000000982000433976336	298	2022-04-02 12:24:16	2022-04-02 12:29:38	00:04:59	12.4044		8363.91	299.21	5333.63	40.3767	1	0.554353	268.053	1.05544				''	0.0083904	27.5	16.7481
000000000982000433976336	000000000982000433976336	298	2022-04-03 07:16:58	2022-04-03 07:23:23	00:06:18	7.28278		7794.46	224.379	6078.27	39.4339	1	1.06509	282.446	1.10651				''	3.8988	23.7395	5.66105
000000000982000433976336	000000000982000433976336	298	2022-04-03 14:02:28	2022-04-03 14:07:45	00:05:11	14.0411		8287.85	381.944	5981.7	39.1889	1	3.50223	353.61	1.35022				''	0.13959	26.3249	15.6202
000000000982000433976336	000000000982000433976336	298	2022-04-03 17:36:51	2022-04-03 17:41:21	00:04:23	17.6142		6531.09	193.708	4815.49	36.1	1	4.01536	106.203	1.40154				''	0.285615	25.91	11.0574
000000000982000433976336	000000000982000433976336	298	2022-04-04 01:10:59	2022-04-04 01:16:39	00:05:33	1.18306		8310.63	387.12	5792.93	39.0189	1	0.0751065	274.028	1.00751				''	0.00203873	20.4059	-2.86801
000000000982000433976336	000000000982000433976336	298	2022-04-04 07:37:01	2022-04-04 07:42:22	00:05:15	7.61694		7303.51	203.44	5583.84	38.8712	1	0.038272	233.631	1.00383				''	0.284187	18.7966	-1.92551
000000000982000433976336	000000000982000433976336	298	2022-04-04 10:05:26	2022-04-04 10:10:56	00:04:59	10.0906		3900.97	145.792	2978.75	40.2616	1	2.22392	312.763	1.22239				''	0.047643	24.4952	11.0937
000000000982000433976336	000000000982000433976336	298	2022-04-04 12:30:27	2022-04-04 12:34:58	00:04:26	12.5075		7627.93	278.63	5135.58	40.5636	1	2.7462	229.913	1.27462				''	0.0300853	27.0122	19.8858
000000000982000433976336	000000000982000433976336	298	2022-04-04 15:44:29	2022-04-04 15:50:44	00:05:58	15.7414		6810.87	239.268	5001.16	39.7811	1	2.88764	238.366	1.28876				''	0.147091	32.0107	23.9447
000000000982000433976336	000000000982000433976336	298	2022-04-05 00:30:56	2022-04-05 00:36:48	00:05:46	0.515556		8213.23	328.852	6289.08	39.5548	1	0.903047	275.705	1.0903				''	0.217663	25.9562	11.2455
000000000982000433976336	000000000982000433976336	298	2022-04-05 12:36:43	2022-04-05 12:41:03	00:04:16	12.6119		8206.33	334.41	6249.21	38.7502	1	3.08996	345.965	1.309				''	0.0138727	26.0669	12.4177
000000000982000433976336	000000000982000433976336	298	2022-04-05 16:11:16	2022-04-05 16:17:10	00:05:19	16.1878		6738.28	192.354	4673.07	38.4292	1	3.80768	18.6103	1.38077				''	0.243411	25.6757	10.6533
000000000982000433976336	000000000982000433976336	298	2022-04-06 11:19:11	2022-04-06 11:23:18	00:04:02	11.3197		8813.88	312.205	6467.8	38.0372	1	3.77678	35.258	1.37768				''	0.106902	22.3036	3.43029
000000000982000433976336	000000000982000433976336	298	2022-04-06 13:34:29	2022-04-06 13:38:55	00:04:21	13.5747		8110.42	272.507	5948.53	38.1527	1	2.80863	38.2627	1.28086				''	0.354413	24.8	7.748
000000000982000433976336	000000000982000433976336	298	2022-04-06 18:15:05	2022-04-06 18:20:33	00:05:23	18.2514		8680.78	325.504	6313.74	38.2731	1	3.50456	34.7343	1.35046				''	0.00245536	24.3223	6.31825
000000000982000433976336	000000000982000433976336	298	2022-04-07 08:01:44	2022-04-07 08:07:03	00:05:07	8.02889		4778.17	149.709	4254.75	34.9196	1	3.30004	45.3165	1.33				''	0.0595512	22.4937	4.03072
000000000982000433976336	000000000982000433976336	298	2022-04-07 10:24:22	2022-04-07 10:28:55	00:04:28	10.4061		6024.04	207.283	4758.94	35.711	1	3.35144	42.3114	1.33514				''	0.28196	24.0315	6.40518
000000000982000433976336	000000000982000433976336	298	2022-04-14 11:14:44	2022-04-14 11:19:58	00:05:00	11.2456		8486.67	368.556	6865.9	38.5446	1	3.21642	350.537	1.32164				''	0.0557238	20.9806	1.21387
000000000982000433976336	000000000982000433976336	298	2022-04-14 14:49:52	2022-04-14 14:54:42	00:04:40	14.8311		8538.74	213.697	6154.04	37.1084	1	3.87438	36.1717	1.38744				''	0.00934296	24.6534	4.39141
000000000982000433976336	000000000982000433976336	298	2022-04-15 19:00:57	2022-04-15 19:06:04	00:05:01	19.0158		10022.5	316.828	6891.83	39.016	1	1.82794	101.612	1.18279				''	0.013076	23.727	1.82646
000000000982000433976336	000000000982000433976336	298	2022-04-16 06:26:58	2022-04-16 06:33:02	00:05:54	6.44944		7583.86	208.43	6453.98	38.6781	1	0.04246	270.122	1.00425				''	0.755501	12.7	-14.0495
000000000982000433976336	000000000982000433976336	298	2022-04-16 11:41:21	2022-04-16 11:47:13	00:05:41	11.6892		6687.37	176.681	5181.31	39.988	1	0.46254	73.2947	1.04625				''	0.235589	27.3599	9.60447
000000000982000433976336	000000000982000433976336	298	2022-04-16 18:34:41	2022-04-16 18:37:54	00:02:52	18.5781		4547.76	82.8447	2665.24	40.5341	1	2.89211	74.9817	1.28921				''	0.0288994	22.1135	6.32415
000000000982000433976336	000000000982000433976336	298	2022-04-17 12:34:11	2022-04-17 12:39:35	00:05:18	12.5697		7601.7	192.902	5191.45	36.939	1	3.82981	39.8927	1.38298				''	0.0501369	26.1873	13.1928
000000000982000433976336	000000000982000433976336	298	2022-04-17 19:59:56	2022-04-17 20:06:14	00:06:12	19.9989		7366.42	246.075	6018.67	38.522	1	2.23212	47.0302	1.22321				''	0.033164	24.3704	3.28431
000000000982000433976336	000000000982000433976336	298	2022-04-18 12:35:06	2022-04-18 12:37:24	00:02:16	12.585		8322.49	247.812	6932.1	40.3482	1	1.3722	54.4047	1.13722				''	0.0431903	27.2993	16.5392
000000000982000433976336	000000000982000433976336	298	2022-04-18 20:07:27	2022-04-18 20:10:11	00:02:41	20.1242		5865.22	237.628	4955.94	38.9379	1	1.41369	65.8753	1.14137				''	0.0878409	23.1616	8.31098
000000000982000433976336	000000000982000433976336	298	2022-04-19 15:28:09	2022-04-19 15:33:22	00:05:06	15.4692		5586.78	186.172	4532.12	40.5577	1	2.20325	240.093	1.22032				''	0.328334	30.4042	26.5634
000000000982000433976336	000000000982000433976336	298	2022-04-20 08:06:46	2022-04-20 08:12:55	00:05:58	8.11278		7122.65	159.615	6027.2	39.6841	1	1.5789	263.186	1.15789				''	0.0462555	25.8602	12.7752
000000000982000433976336	000000000982000433976336	298	2022-04-20 11:02:00	2022-04-20 11:06:15	00:04:07	11.0333		7401.69	196.68	6146.56	40.194	1	0.788508	334.744	1.07885				''	0.00312282	30.178	19.7621
000000000982000433976336	000000000982000433976336	298	2022-04-20 17:52:41	2022-04-20 17:57:33	00:04:46	17.8781		7591.85	310.504	4848.96	38.1204	1	3.43974	48.5432	1.34397				''	0.0163902	29.6716	19.2963
000000000982000433976336	000000000982000433976336	298	2022-04-22 13:09:00	2022-04-22 13:13:01	00:03:57	13.15		7139.32	307.719	5506.46	40.2955	1	1.31481	104.534	1.13148				''	0.107644	35.9598	33.1931
000000000982000433976336	000000000982000433976336	298	2022-04-24 15:12:17	2022-04-24 15:17:05	00:04:42	15.2047		7291.8	256.669	5842.13	38.3836	1	3.78349	35.8971	1.37835				''	0.0189665	23.6267	5.85119
000000000982000433976336	000000000982000433976336	298	2022-04-26 16:24:16	2022-04-26 16:28:26	00:04:02	16.4044		7138.19	255.782	5052.37	41.6339	1	3.13406	114.35	1.31341				''	0.0266902	29.3004	21.2068
000000000982000433976336	000000000982000433976336	298	2022-04-27 13:48:10	2022-04-27 13:53:17	00:05:03	13.8028		8467.37	287.614	6028.26	40.9348	1	1.72728	108.786	1.17273				''	0.0904004	26.1945	17.1367
000000000982000433976336	000000000982000433976336	298	2022-04-27 17:42:49	2022-04-27 17:47:48	00:04:53	17.7136		8244.69	368.875	6100.2	39.8036	1	2.11703	120.543	1.2117				''	0.251552	25.1445	15.3081
000000000982000433976336	000000000982000433976336	298	2022-04-27 22:42:11	2022-04-27 22:46:47	00:04:30	22.7031		7310.41	259.141	5218.42	40.0773	1	1.85556	91.4647	1.18556				''	0.0305229	23.7543	9.5414
000000000982000433976336	000000000982000433976336	298	2022-04-30 22:35:23	2022-04-30 22:40:13	00:04:45	22.5897		10158.9	398.157	7161.09	39.2961	1	0.648414	306.549	1.06484				''	0.0248853	24.6959	7.34106
000000000982000433976336	000000000982000433976336	298	2022-05-02 08:20:49	2022-05-02 08:25:00	00:04:06	8.34694		9038.95	398.743	6784.98	39.3191	1	0.953085	123.603	1.09531				''	0.00746104	24.7574	7.82276
000000000982000433976336	000000000982000433976336	298	2022-05-02 11:51:47	2022-05-02 11:56:09	00:04:17	11.8631		10275.1	359.032	6502.45	39.6815	1	1.03018	101.707	1.10302				''	0.0187403	25.3122	13.9337
000000000982000433976336	000000000982000433976336	298	2022-05-02 17:59:58	2022-05-02 18:04:42	00:04:37	17.9994		7124.32	232.377	5348.9	39.7044	1	1.17319	47.5052	1.11732				''	0.632598	25.3042	16.0945
000000000982000433976336	000000000982000433976336	298	2022-05-03 13:54:03	2022-05-03 13:58:22	00:04:02	13.9008		4531.06	144.501	3052.47	41.4236	1	2.75529	354.31	1.27553				''	0.759798	24.7653	15.2259
000000000982000433976336	000000000982000433976336	298	2022-05-03 18:20:28	2022-05-03 18:25:02	00:04:27	18.3411		6980.02	263.597	4712.43	40.0814	1	2.59218	65.5856	1.25922				''	0.0765197	24.5814	15.2379
000000000982000433976336	000000000982000433976336	298	2022-05-03 23:17:19	2022-05-03 23:22:13	00:04:48	23.2886		7201.03	287.778	5256.91	39.6439	1	1.02199	336.855	1.1022				''	0.109714	22.5605	6.38417
000000000982000433976336	000000000982000433976336	298	2022-05-04 12:27:49	2022-05-04 12:31:09	00:03:17	12.4636		11880.3	409.979	7742.51	40.4234	1	0.272641	310.969	1.02726				''	0.0755319	26.7	15.8177
000000000982000433976336	000000000982000433976336	298	2022-05-10 18:41:59	2022-05-10 18:47:16	00:04:30	18.6997		5474.12	232.901	3660.17	40.5784	1	2.66801	356.169	1.2668				''	0.147042	30.0943	22.8361
000000000982000433976336	000000000982000433976336	298	2022-05-11 08:16:24	2022-05-11 08:20:17	00:03:50	8.27333		5896.53	165.677	4608.08	39.7014	1	1.72362	89.8871	1.17236				''	0.186386	24.7026	14.9451
000000000982000433976336	000000000982000433976336	298	2022-05-13 19:18:42	2022-05-13 19:24:08	00:05:22	19.3117		9595.06	264.662	6834.17	40.1613	1	1.78179	262.731	1.17818				''	1.22288	32.3537	19.4613
000000000982000433976336	000000000982000433976336	298	2022-05-13 23:27:02	2022-05-13 23:32:39	00:05:32	23.4506		9422.41	296.305	6349.76	39.162	1	0.145455	212.892	1.01455				''	1.64107	24.965	8.16985
000000000982000433976336	000000000982000433976336	298	2022-05-14 10:41:41	2022-05-14 10:47:22	00:05:34	10.6947		9967.46	279.515	6431.21	40.3271	1	1.82533	293.206	1.18253				''	0	29.0323	19.6576
000000000982000433976336	000000000982000433976336	298	2022-05-14 12:57:55	2022-05-14 13:03:04	00:05:03	12.9653		9308.77	373.95	6133.87	39.4542	1	1.59874	279.228	1.15987				''	0.351948	30.7864	22.8771
000000000982000433976336	000000000982000433976336	298	2022-05-14 19:45:22	2022-05-14 19:50:00	00:04:33	19.7561		8918.91	317.042	6159.11	40.4807	1	0.910702	346.711	1.09107				''	0.0291756	30.7309	18.2958
000000000982000433976336	000000000982000433976336	298	2022-05-14 22:34:14	2022-05-14 22:39:26	00:05:06	22.5706		9350.93	381.667	6780.38	39.349	1	0.272962	126.353	1.0273				''	0.335811	25.9788	13.0788
000000000982000433976336	000000000982000433976336	298	2022-05-15 11:42:15	2022-05-15 11:46:59	00:04:40	11.7042		9921.21	308.988	7291.75	39.3188	1	1.28916	33.7193	1.12892				''	0.211718	31.7408	23.7106
000000000982000433976336	000000000982000433976336	298	2022-05-15 17:16:18	2022-05-15 17:21:50	00:05:26	17.2717		8120.8	247.837	5908.53	39.2924	1	1.53449	39.2636	1.15345				''	0.38375	34.1982	25.0613
000000000982000433976336	000000000982000433976336	298	2022-05-16 13:39:51	2022-05-16 13:44:49	00:04:51	13.6642		5155.46	179.554	4018.13	40.2201	1	1.88597	352.913	1.1886				''	0.136793	37.6329	33.4056
000000000982000433976336	000000000982000433976336	298	2022-05-16 18:19:39	2022-05-16 18:25:02	00:05:16	18.3275		6474.67	277.359	4443	40.2594	1	2.05195	89.6879	1.20519				''	0.0155686	38.1322	30.6361
000000000982000433976336	000000000982000433976336	298	2022-05-16 22:05:30	2022-05-16 22:10:38	00:05:03	22.0917		8449.58	340.83	5999.5	39.6277	1	1.96315	121.098	1.19632				''	0.0108421	29.686	19.0229
000000000982000433976336	000000000982000433976336	298	2022-05-17 11:48:52	2022-05-17 11:53:38	00:04:41	11.8144		7051.78	270.575	5601.99	39.0071	1	1.45561	141.92	1.14556				''	0.222135	31.0245	24.992
000000000982000433976387	000000000982000433976387	298	2022-03-02 10:33:35	2022-03-02 10:39:06	00:05:19	10.5597		7386.31	153.463	5668.25	41.2065	1	0.866481	327.486	1.08665				''	0.12245	26.8314	18.9099
000000000982000433976387	000000000982000433976387	298	2022-03-02 16:30:59	2022-03-02 16:35:00	00:03:41	16.5164		5436.3	163.71	3757.5	40.8935	1	3.07881	121.473	1.30788				''	0.262817	22.1004	4.89259
000000000982000433976387	000000000982000433976387	298	2022-03-03 02:56:06	2022-03-03 03:01:26	00:05:01	2.935		5013.26	149.89	4621.83	40.408	1	1.90057	95.2933	1.19006				''	0.165106	12.4247	-7.78652
000000000982000433976387	000000000982000433976387	298	2022-03-03 07:57:29	2022-03-03 08:00:39	00:02:56	7.95806		4786.52	29.0591	3721.39	40.7	1	1.51422	93.8933	1.15142				''	0.139128	11.2121	-8.48074
000000000982000433976387	000000000982000433976387	298	2022-03-03 08:05:37	2022-03-03 08:09:34	00:02:46	8.09361		4474.52	102.344	3849.41	40.6299	1	1.61519	88.0763	1.16152				''	0.139443	11.203	-8.50252
000000000982000433976387	000000000982000433976387	298	2022-03-03 10:52:34	2022-03-03 10:59:44	00:06:30	10.8761		6056.41	183.593	4516.04	40.6534	1	1.68131	6.32396	1.16813				''	0.207553	12.1349	-5.25598
000000000982000433976387	000000000982000433976387	298	2022-03-03 15:12:32	2022-03-03 15:21:27	00:03:42	15.2089		3406.92	117.652	2158.84	40.5273	1	2.7682	347.945	1.27682				''	0.0454191	14.3	-2.77734
000000000982000433976387	000000000982000433976387	298	2022-03-04 02:01:17	2022-03-04 02:07:41	00:05:41	2.02139		4567.45	112.347	3461.2	39.8476	1	1.32171	345.893	1.13217				''	0.246572	15.4596	-3.14432
000000000982000433976387	000000000982000433976387	298	2022-03-04 04:17:26	2022-03-04 04:19:53	00:02:16	4.29056		4263.95	133.685	3250.27	39.6185	1	1.54525	342.569	1.15453				''	0.323531	16.6626	-2.92983
000000000982000433976387	000000000982000433976387	298	2022-03-04 04:36:32	2022-03-04 04:38:48	00:02:05	4.60889		4115.96	135.64	3254.63	39.1357	1	1.32891	346.401	1.13289				''	0.243075	16.6993	-2.25094
000000000982000433976387	000000000982000433976387	298	2022-03-04 06:59:30	2022-03-04 07:01:53	00:02:07	6.99167		4397.38	25.4683	3972.6	39.5212	1	1.3327	338.493	1.13327				''	0.15148	15.8	-3.12375
000000000982000433976387	000000000982000433976387	298	2022-03-04 07:15:55	2022-03-04 07:19:08	00:02:22	7.26528		3908.88	141.815	3796.82	40.2032	1	1.64355	350.54	1.16435				''	0.195547	15.8896	-1.81013
000000000982000433976387	000000000982000433976387	298	2022-03-11 15:03:48	2022-03-11 15:06:47	00:02:53	15.0633		7471.43	230.779	5384.71	39.972	1	1.89553	39.0451	1.18955				''	0.305236	18.8793	-4.22548
000000000982000433976387	000000000982000433976387	298	2022-03-12 12:42:00	2022-03-12 12:47:12	00:05:02	12.7		8273.28	301.493	5999.08	40.3038	1	2.74099	239.278	1.2741				''	0.00704251	25.4256	11.2877
000000000982000433976387	000000000982000433976387	298	2022-03-12 16:50:02	2022-03-12 16:55:56	00:05:25	16.8339		7024.69	241.039	5154.04	40.4113	1	1.83877	31.0123	1.18388				''	0.10063	26.1607	14.5403
000000000982000433976387	000000000982000433976387	298	2022-03-13 16:57:32	2022-03-13 17:04:57	00:06:33	16.9589		5446.86	203.735	4180.12	40.637	1	2.11527	124.265	1.21153				''	0.5041	25.5094	14.0989
000000000982000433976387	000000000982000433976387	298	2022-03-14 02:16:48	2022-03-14 02:24:26	00:05:57	2.28		6755.21	211.534	5187.78	38.6243	1	2.30458	135.682	1.23046				''	0.00346439	21.3688	-0.961879
000000000982000433976387	000000000982000433976387	298	2022-03-14 02:33:31	2022-03-14 02:38:28	00:02:13	2.55861		5280.61	118.862	4364.02	37.7892	1	1.91566	120.455	1.19157				''	0.0646185	21.2522	-0.462662
000000000982000433976387	000000000982000433976387	298	2022-03-14 13:21:12	2022-03-14 13:25:01	00:03:46	13.3533		9607.89	374.23	6012.14	41.2554	1	0.957267	276.406	1.09573				''	0.224419	26.6	16.0885
000000000982000433976387	000000000982000433976387	298	2022-03-15 01:03:21	2022-03-15 01:10:11	00:06:29	1.05583		6840.86	225.682	4962.73	39.9523	1	0.411674	227.364	1.04117				''	0.147879	23.3088	1.05268
000000000982000433976387	000000000982000433976387	298	2022-03-15 13:00:02	2022-03-15 13:06:08	00:05:16	13.0006		10592.6	368.575	6517.32	40.7574	1	2.89427	247.578	1.28943				''	0.0625584	29.0123	20.8343
000000000982000433976387	000000000982000433976387	298	2022-03-16 06:22:38	2022-03-16 06:25:02	00:02:07	6.37722		8027.18	315.293	5987.27	38.6429	1	1.36083	29.0651	1.13608				''	0.00203838	24.7	7.93377
000000000982000433976387	000000000982000433976387	298	2022-03-16 06:35:57	2022-03-16 06:39:03	00:02:53	6.59917		6907.58	177.72	5066.71	40.6055	1	1.33078	6.78208	1.13308				''	0.0453538	24.5968	9.1349
000000000982000433976387	000000000982000433976387	298	2022-03-16 12:08:28	2022-03-16 12:17:45	00:03:36	12.1411		6622.76	212.87	4218.42	39.9051	1	1.76011	31.7571	1.17601				''	0.01649	26.9996	17.7835
000000000982000433976387	000000000982000433976387	298	2022-03-17 02:43:32	2022-03-17 02:49:20	00:05:25	2.72556		7622.49	235.628	5564.98	40.0735	1	0.385258	244.379	1.03853				''	0.486386	24.1954	4.44744
000000000982000433976387	000000000982000433976387	298	2022-03-17 13:19:43	2022-03-17 13:23:06	00:03:16	13.3286		9198.31	312.035	5744.82	40.5049	1	2.02766	76.7247	1.20277				''	0.00854442	25.9906	13.1594
000000000982000433976387	000000000982000433976387	298	2022-03-17 13:38:20	2022-03-17 13:41:42	00:03:01	13.6389		5403.81	87.5016	3666.59	39.7993	1	1.60761	39.8553	1.16076				''	0.0978419	25.8302	14.7962
000000000982000433976387	000000000982000433976387	298	2022-03-18 12:56:49	2022-03-18 12:59:47	00:02:48	12.9469		4618.98	193.512	2998.17	39.9594	1	1.51882	233.526	1.15188				''	0.14378	28.0989	19.0048
000000000982000433976387	000000000982000433976387	298	2022-03-18 16:12:26	2022-03-18 16:15:34	00:03:01	16.2072		6817.89	237.56	4553.02	39.7932	1	0.573842	330.267	1.05738				''	0.0780035	28.5979	20.2995
000000000982000433976387	000000000982000433976387	298	2022-03-18 21:15:06	2022-03-18 21:20:19	00:05:08	21.2517		7353.29	275.885	4911.46	39.4125	1	0.134124	220.853	1.01341				''	0.520679	23.9019	2.5523
000000000982000433976387	000000000982000433976387	298	2022-03-19 02:44:44	2022-03-19 02:50:58	00:05:52	2.74556		6009.8	215.803	4716.01	39.848	1	0.250448	14.1298	1.02504				''	2.36151	21.5206	-1.7699
000000000982000433976387	000000000982000433976387	298	2022-03-19 17:04:56	2022-03-19 17:11:08	00:04:55	17.0822		8172.53	325.364	4918.35	40.3613	1	0.794883	239.608	1.07949				''	0.328931	31.2003	20.5359
000000000982000433976387	000000000982000433976387	298	2022-03-20 00:47:43	2022-03-20 00:55:40	00:05:07	0.795278		7015.92	209.69	4956.85	39.0876	1	0.317941	287.993	1.03179				''	0.65547	23.4597	3.28595
000000000982000433976387	000000000982000433976387	298	2022-03-20 07:11:00	2022-03-20 07:15:38	00:04:08	7.18333		7233.35	318.669	5091.25	39.415	1	0.215594	273.026	1.02156				''	0.0896829	21.9	-0.655766
000000000982000433976387	000000000982000433976387	298	2022-03-20 09:42:15	2022-03-20 09:51:47	00:06:03	9.70417		5585.49	151.862	4349.44	39.4531	1	1.52169	233.392	1.15217				''	0.0796976	25.2991	12.5249
000000000982000433976387	000000000982000433976387	298	2022-03-20 13:40:47	2022-03-20 13:46:22	00:05:30	13.6797		9027.54	324.732	5642.68	40.6023	1	3.42588	240.705	1.34259				''	0.304372	32.1436	26.9806
000000000982000433976387	000000000982000433976387	298	2022-03-20 15:46:15	2022-03-20 15:51:18	00:04:58	15.7708		10619.7	420.837	6123.02	40.9673	1	2.00242	260.812	1.20024				''	0.43374	34.4149	26.6312
000000000982000433976387	000000000982000433976387	298	2022-03-24 12:54:26	2022-03-24 12:59:27	00:04:31	12.9072		7089.22	199.326	4958.28	40.4649	1	2.32666	32.8326	1.23267				''	0.102575	30.3987	22.0989
000000000982000433976387	000000000982000433976387	298	2022-03-25 10:19:25	2022-03-25 10:24:27	00:04:49	10.3236		6347.44	169.56	5792.54	39.6649	1	2.90075	26.3234	1.29007				''	0.0394623	26.8123	10.8835
000000000982000433976387	000000000982000433976387	298	2022-03-25 12:53:05	2022-03-25 13:01:02	00:05:30	12.8847		5609.93	133.419	4135.31	39.8563	1	2.46161	10.7724	1.24616				''	0.181162	26.0247	13.7945
000000000982000433976387	000000000982000433976387	298	2022-03-26 01:25:09	2022-03-26 01:31:16	00:05:33	1.41917		6259.67	250.444	5101.55	39.0367	1	0.0736971	236.781	1.00737				''	0.751942	19.8166	-6.62168
000000000982000433976387	000000000982000433976387	298	2022-03-26 08:39:17	2022-03-26 08:42:01	00:02:36	8.65472		4935.69	24.8323	4976	38.7152	1	1.60048	123.848	1.16005				''	0.0425818	16	-3.83151
000000000982000433976387	000000000982000433976387	298	2022-03-26 08:51:28	2022-03-26 09:02:54	00:02:46	8.85778		4439.94	35.3189	3826.27	39.6302	1	1.31721	126.305	1.13172				''	0.02144	16.1816	-3.00632
000000000982000433976387	000000000982000433976387	298	2022-03-27 14:19:06	2022-03-27 14:25:26	00:03:24	14.3183		3327.5	76.3279	2250.41	39.9241	1	1.76983	276.435	1.17698				''	0.263441	24.9	16.3554
000000000982000433976387	000000000982000433976387	298	2022-03-28 01:39:52	2022-03-28 01:44:23	00:04:06	1.66444		4654.13	90.432	4218.44	40.1512	1	1.28963	256.153	1.12896				''	0.180199	22.9945	4.03183
000000000982000433976387	000000000982000433976387	298	2022-03-28 09:16:51	2022-03-28 09:21:53	00:03:48	9.28083		2816.59	57.5224	2003.8	40.6898	1	2.37949	290.59	1.23795				''	0.000764411	22.5189	8.23782
000000000982000433976387	000000000982000433976387	298	2022-03-28 13:02:13	2022-03-28 13:06:44	00:03:17	13.0369		2750.43	65.4971	1783.39	40.1894	1	2.12174	331.753	1.21217				''	0.0309201	25.0081	16.5171
000000000982000433976387	000000000982000433976387	298	2022-03-29 06:47:25	2022-03-29 06:55:03	00:05:43	6.79028		5809.48	175.036	4664.87	39.1034	1	0.249004	114.144	1.0249				''	0.473165	24.7707	9.62006
000000000982000433976387	000000000982000433976387	298	2022-03-29 07:02:19	2022-03-29 07:04:43	00:02:21	7.03861		5037.35	120.797	4113.28	39.7128	1	0.103858	53.2838	1.01039				''	0.438021	24.616	9.78587
000000000982000433976387	000000000982000433976387	298	2022-03-29 12:44:15	2022-03-29 12:50:37	00:05:30	12.7375		5801.99	202.205	4256.27	34.9021	1	4.19179	121.909	1.41918				''	0.201513	25.8584	11.8565
000000000982000433976387	000000000982000433976387	298	2022-03-31 14:34:01	2022-03-31 14:38:45	00:03:59	14.5669		5373.72	105.415	3716.67	40.1076	1	0.53857	117.358	1.05386				''	0.179052	25.5	17.468
000000000982000433976387	000000000982000433976387	298	2022-03-31 22:58:07	2022-03-31 23:05:37	00:05:03	22.9686		7045.84	179.275	4975.68	39.0777	1	0.384687	82.6477	1.03847				''	0.464843	24.1304	3.54131
000000000982000433976387	000000000982000433976387	298	2022-04-01 13:52:48	2022-04-01 13:58:24	00:05:18	13.88		5656.51	230.468	4044.14	39.4415	1	0.496006	266.259	1.0496				''	0.266647	24.6878	11.6555
000000000982000433976387	000000000982000433976387	298	2022-04-01 16:03:42	2022-04-01 16:07:48	00:03:56	16.0617		6982.55	234.887	5503.34	39.3816	1	0.805222	252.41	1.08052				''	0.178226	25.8976	13.0887
000000000982000433976387	000000000982000433976387	298	2022-04-02 00:26:08	2022-04-02 00:30:07	00:03:40	0.435556		6178.33	196.251	4633.37	39.2942	1	0.236792	227.862	1.02368				''	0.319693	23.3996	-0.792714
000000000982000433976387	000000000982000433976387	298	2022-04-02 13:13:31	2022-04-02 13:15:35	00:02:03	13.2253		5875.04	208.94	4155	38.47	1	1.10129	240.57	1.11013				''	0.0893803	27.1968	17.3665
000000000982000433976387	000000000982000433976387	298	2022-04-02 15:05:24	2022-04-02 15:08:44	00:02:47	15.09		3581.78	97.8078	2559.01	39.1908	1	0.815431	306.693	1.08154				''	0.273532	27.3	19.5155
000000000982000433976387	000000000982000433976387	298	2022-04-02 17:17:38	2022-04-02 17:21:50	00:02:27	17.2939		7170	304	4563.13	40.2212	1	0.507139	69.2305	1.05071				''	0.388824	27.069	16.831
000000000982000433976387	000000000982000433976387	298	2022-04-03 06:24:40	2022-04-03 06:32:46	00:03:59	6.41111		7295.64	279.075	5386.06	38.0781	1	1.70454	339.414	1.17045				''	0.00936933	24.2992	4.69152
000000000982000433976387	000000000982000433976387	298	2022-04-03 11:53:24	2022-04-03 11:56:28	00:03:00	11.89		8398.65	262.98	6104.26	39.0311	1	3.33583	348.226	1.33358				''	1.39796	26.6	14.3778
000000000982000433976387	000000000982000433976387	298	2022-04-03 12:00:24	2022-04-03 12:02:41	00:02:16	12.0067		7086.92	264.384	5854.82	40.3491	1	3.75556	334.235	1.37556				''	0.147908	26.5044	14.5311
000000000982000433976387	000000000982000433976387	298	2022-04-03 14:22:20	2022-04-03 14:26:17	00:03:39	14.3722		7083.71	314.972	5229.43	40.2587	1	3.72511	335.404	1.37251				''	0.125579	26.2751	15.3759
000000000982000433976387	000000000982000433976387	298	2022-04-04 08:01:13	2022-04-04 08:06:34	00:05:14	8.02028		4924.98	172.411	3797.16	38.9758	1	0.452061	277.152	1.04521				''	0.245054	20.0271	1.42419
000000000982000433976387	000000000982000433976387	298	2022-04-04 13:20:24	2022-04-04 13:25:17	00:04:43	13.34		7972.21	236.643	5336.87	40.5305	1	3.23181	242.055	1.32318				''	0.0300642	28.2846	22.3749
000000000982000433976387	000000000982000433976387	298	2022-04-04 19:06:25	2022-04-04 19:11:52	00:05:18	19.1069		8958.37	348.214	6131.71	39.4186	1	3.65805	246.794	1.3658				''	0.8107	29.8908	19.3222
000000000982000433976387	000000000982000433976387	298	2022-04-05 10:02:27	2022-04-05 10:07:15	00:04:42	10.0408		7902.45	277.584	6377.07	39.4968	1	2.24646	336.645	1.22465				''	0.0789482	24.099	5.77067
000000000982000433976387	000000000982000433976387	298	2022-04-05 15:20:37	2022-04-05 15:27:23	00:05:38	15.3436		5860.01	219.917	4278.45	39.1247	1	3.16599	332.474	1.3166				''	0.926009	25.7628	11.3323
000000000982000433976387	000000000982000433976387	298	2022-04-06 12:00:25	2022-04-06 12:05:13	00:04:42	12.0069		7297.54	219.972	5886.23	37.897	1	3.891	45.2183	1.3891				''	0.0276944	23.0073	5.34967
000000000982000433976387	000000000982000433976387	298	2022-04-13 19:59:30	2022-04-13 20:11:38	00:05:09	19.9917		8503.74	214.448	6201.75	39.2236	1	3.65395	329.846	1.36539				''	0.195988	15.4037	-7.29115
000000000982000433976387	000000000982000433976387	298	2022-04-13 23:34:27	2022-04-13 23:41:09	00:04:57	23.5742		9078.33	218.468	7411.7	38.4602	1	3.59382	307.766	1.35938				''	0.0627955	14.3002	-7.87532
000000000982000433976387	000000000982000433976387	298	2022-04-14 00:23:51	2022-04-14 00:28:20	00:03:22	0.3975		7419.4	125.389	6028	39.1331	1	3.26439	314.859	1.32644				''	0.157552	14.2141	-8.23457
000000000982000433976387	000000000982000433976387	298	2022-04-14 10:30:06	2022-04-14 10:35:13	00:04:11	10.5017		7015.92	205.942	5049.07	38.5715	1	3.69471	1.05443	1.36947				''	0.0281869	18.7987	0.261924
000000000982000433976387	000000000982000433976387	298	2022-04-14 15:09:15	2022-04-14 15:12:09	00:02:45	15.1542		6398.18	148.279	5282.14	38.2048	1	3.84104	31.5848	1.3841				''	0.00436726	24.4397	4.25487
000000000982000433976387	000000000982000433976387	298	2022-04-14 17:40:06	2022-04-14 17:42:35	00:02:26	17.6683		8295.96	323.791	5795.85	38.0566	1	3.49061	38.939	1.34906				''	0	24.1644	0.671024
000000000982000433976387	000000000982000433976387	298	2022-04-15 09:29:24	2022-04-15 09:34:49	00:05:01	9.49		6848.92	177.961	5938.69	38.2737	1	1.69158	46.2532	1.16916				''	0.0538249	18.2335	-3.83895
000000000982000433976387	000000000982000433976387	298	2022-04-15 12:50:33	2022-04-15 12:55:57	00:05:12	12.8425		6753.83	285.992	5457.93	37.9998	1	2.02237	106.982	1.20224				''	0.133627	23.3802	4.92642
000000000982000433976387	000000000982000433976387	298	2022-04-16 08:44:33	2022-04-16 08:50:36	00:05:41	8.7425		6408.56	291.159	5877.24	40.2749	1	0.91075	251.041	1.09108				''	0.133489	19.7118	3.17069
000000000982000433976387	000000000982000433976387	298	2022-04-16 12:23:36	2022-04-16 12:25:40	00:02:02	12.3933		4339.15	142.548	3549.41	38.5173	1	1.05635	48.0395	1.10564				''	0.281078	26.6089	9.89075
000000000982000433976387	000000000982000433976387	298	2022-04-17 02:13:21	2022-04-17 02:16:51	00:02:23	2.2225		3219.22	139.196	1868.36	39.694	1	2.13992	327.521	1.21399				''	0.0593933	18.7119	2.87284
000000000982000433976387	000000000982000433976387	298	2022-04-17 12:49:24	2022-04-17 12:54:24	00:04:36	12.8233		6370.33	173.436	4453.54	36.7798	1	3.88289	41.8225	1.38829				''	0.0479865	25.9113	12.9247
000000000982000433976387	000000000982000433976387	298	2022-04-17 20:25:26	2022-04-17 20:30:30	00:04:58	20.4239		7793.03	228.24	5989.73	38.1985	1	2.44856	57.7222	1.24486				''	0.0428827	24.0105	2.00528
000000000982000433976387	000000000982000433976387	298	2022-04-18 08:19:14	2022-04-18 08:24:36	00:05:12	8.32056		6660.92	199.583	5522.04	39.6867	1	0.625053	275.936	1.06251				''	0.358167	21.0407	3.64083
000000000982000433976387	000000000982000433976387	298	2022-04-18 11:42:12	2022-04-18 11:47:40	00:05:21	11.7033		7368.39	256.043	5163.36	39.7464	1	0.826904	129.77	1.08269				''	0.00635911	27.7058	15.2872
000000000982000433976387	000000000982000433976387	298	2022-04-19 05:42:02	2022-04-19 05:47:02	00:04:08	5.70056		2483.72	152.726	1911.81	39.2585	1	1.83865	336.965	1.18387				''	0.0678395	18.3	1.50604
000000000982000433976387	000000000982000433976387	298	2022-04-19 16:12:51	2022-04-19 16:17:31	00:03:51	16.2142		3790.78	111.094	2739.17	38.8581	1	1.57593	243.765	1.15759				''	0.319952	32.0957	28.0961
000000000982000433976387	000000000982000433976387	298	2022-04-20 03:26:41	2022-04-20 03:32:44	00:05:16	3.44472		6850.82	338.925	5493.82	38.5454	1	2.07879	40.0398	1.20788				''	0.00203866	25.1628	10.2018
000000000982000433976387	000000000982000433976387	298	2022-04-21 01:42:08	2022-04-21 01:48:01	00:05:17	1.70222		6272.45	201.447	4777.3	39.0004	1	0.880638	144.691	1.08806				''	0.149621	23.9042	2.12099
000000000982000433976387	000000000982000433976387	298	2022-04-21 13:33:25	2022-04-21 13:37:04	00:03:01	13.5569		2921.82	79.1976	1954.31	40.6288	1	3.03974	353.38	1.30397				''	0.110821	25.2	16.9017
000000000982000433976387	000000000982000433976387	298	2022-04-21 16:47:07	2022-04-21 16:52:08	00:03:47	16.7853		1685.39	81.7008	1442.52	40.6752	1	3.39171	15.3792	1.33917				''	0.0603316	26.9987	21.6626
000000000982000433976387	000000000982000433976387	298	2022-04-21 20:08:03	2022-04-21 20:13:37	00:04:57	20.1342		3090.81	121.705	1885.39	40.6458	1	2.54492	60.0998	1.25449				''	0.00366656	26.8722	18.1896
000000000982000433976387	000000000982000433976387	298	2022-04-22 10:17:19	2022-04-22 10:20:24	00:02:53	10.2886		4325.29	114.653	3357.18	39.8723	1	1.08964	290.446	1.10896				''	0.0610094	28.5011	23.5991
000000000982000433976387	000000000982000433976387	298	2022-04-22 11:19:29	2022-04-22 11:22:13	00:02:40	11.3247		7462	285.007	5630.08	40.3989	1	0.639286	273.08	1.06393				''	0.33129	30.686	26.6687
000000000982000433976387	000000000982000433976387	298	2022-04-22 15:07:24	2022-04-22 15:09:33	00:02:08	15.1233		5151.36	138.509	3834.38	41.028	1	2.56371	99.4131	1.25637				''	0.113471	37.6008	32.8048
000000000982000433976387	000000000982000433976387	298	2022-04-23 02:44:12	2022-04-23 02:49:26	00:05:07	2.73667		7650.5	323.724	5370.23	36.7677	1	3.44572	117.073	1.34457				''	0.0388219	24.2854	5.15959
000000000982000433976387	000000000982000433976387	298	2022-04-23 10:05:57	2022-04-23 10:11:19	00:05:16	10.0992		7783.44	263.885	6438.23	38.4146	1	2.07605	4.57767	1.2076				''	0	22.0978	1.02644
000000000982000433976387	000000000982000433976387	298	2022-04-23 16:36:27	2022-04-23 16:41:19	00:04:44	16.6075		10155.2	463.496	7589.3	38.6812	1	3.17812	310.093	1.31781				''	0.307457	20.1356	0.606514
000000000982000433976387	000000000982000433976387	298	2022-04-24 00:24:11	2022-04-24 00:29:15	00:04:48	0.403056		8610.33	326.674	6897.25	38.5467	1	3.41106	9.00345	1.34111				''	0	20.7918	1.14306
000000000982000433976387	000000000982000433976387	298	2022-04-24 06:38:34	2022-04-24 06:41:33	00:02:54	6.64278		8759.04	265.81	6757.38	39.161	1	3.44333	21.1146	1.34433				''	4.66964	21.1475	1.41526
000000000982000433976387	000000000982000433976387	298	2022-04-24 09:45:21	2022-04-24 09:50:09	00:04:32	9.75583		8180.54	434.439	6205.05	38.2928	1	3.64992	34.7009	1.36499				''	0.00499893	21.5934	1.97594
000000000982000433976387	000000000982000433976387	298	2022-04-24 14:24:17	2022-04-24 14:29:51	00:04:26	14.4047		8013.21	338.474	6219.11	38.0911	1	3.79375	36.7524	1.37938				''	0	23.3	5.06803
000000000982000433976387	000000000982000433976387	298	2022-04-24 16:34:28	2022-04-24 16:39:28	00:04:51	16.5744		8729.44	427.756	6391.14	38.7459	1	3.6546	29.3432	1.36546				''	0.0429446	24.5957	7.60719
000000000982000433976387	000000000982000433976387	298	2022-04-25 11:14:12	2022-04-25 11:18:39	00:04:23	11.2367		9170.17	345.679	6589.48	39.8026	1	1.19915	21.199	1.11991				''	0.113118	27.1813	12.5943
000000000982000433976387	000000000982000433976387	298	2022-04-26 05:57:16	2022-04-26 06:02:46	00:05:25	5.95444		7428.43	247.01	5896.47	39.5414	1	0.0498557	250.993	1.00499				''	0.603294	20.8091	-3.89648
000000000982000433976387	000000000982000433976387	298	2022-04-26 12:12:39	2022-04-26 12:16:18	00:03:29	12.2108		4491.99	170.555	3186.69	40.0756	1	2.02076	61.6709	1.20208				''	0.00264304	28.0977	20.0734
000000000982000433976387	000000000982000433976387	298	2022-04-27 05:23:33	2022-04-27 05:28:28	00:04:46	5.3925		6454.51	195.915	5351.23	38.9637	1	0.908121	125.187	1.09081				''	0	19.1675	-1.91704
000000000982000433976387	000000000982000433976387	298	2022-04-28 12:14:07	2022-04-28 12:16:49	00:02:41	12.2353		6919.99	142.729	4965.64	39.2195	1	1.16549	113.254	1.11655				''	0.00521145	29	20.3918
000000000982000433976387	000000000982000433976387	298	2022-04-29 05:55:13	2022-04-29 06:01:05	00:05:46	5.92028		7867.69	350.128	5729.8	38.688	1	2.07295	135.892	1.20729				''	0.0794427	23.7165	7.43301
000000000982000433976387	000000000982000433976387	298	2022-04-29 16:27:48	2022-04-29 16:32:44	00:04:51	16.4633		10775.5	476.528	6903.72	38.1433	1	2.67385	130.172	1.26739				''	0.0847801	25.4713	11.1495
000000000982000433976387	000000000982000433976387	298	2022-04-30 03:55:01	2022-04-30 04:00:22	00:05:14	3.91694		7280.15	247.344	5572.63	37.2047	1	3.85635	41.9044	1.38563				''	0.00287507	24.4209	5.3649
000000000982000433976387	000000000982000433976387	298	2022-04-30 06:04:12	2022-04-30 06:09:33	00:05:15	6.07		8659.65	288.35	6978.24	37.7262	1	3.6922	42.1233	1.36922				''	0	24.5723	6.05103
000000000982000433976387	000000000982000433976387	298	2022-04-30 12:15:00	2022-04-30 12:20:06	00:05:01	12.25		7751.8	288.531	5544.73	37.0309	1	3.98567	46.3981	1.39857				''	0.0214539	24.815	10.403
000000000982000433976387	000000000982000433976387	298	2022-05-01 06:16:13	2022-05-01 06:26:15	00:04:05	6.27028		8465.92	344.555	6119.28	39.1553	1	0.734577	338.336	1.07346				''	0.233785	23.8812	4.13006
000000000982000433976387	000000000982000433976387	298	2022-05-01 14:09:17	2022-05-01 14:13:38	00:04:17	14.1547		8918.84	335.448	5767.52	39.6075	1	1.41903	135.275	1.1419				''	0.0374321	28.8946	21.849
000000000982000433976387	000000000982000433976387	298	2022-05-02 12:14:31	2022-05-02 12:18:55	00:04:07	12.2419		4531.79	172.264	2676.46	39.9077	1	1.43578	15.0331	1.14358				''	0.157768	25.2	14.3787
000000000982000433976387	000000000982000433976387	298	2022-05-03 05:22:03	2022-05-03 05:26:54	00:04:38	5.3675		4909.7	171.551	3866.96	39.7835	1	1.40723	74.0492	1.14072				''	0.00286228	20.0753	-0.920324
000000000982000433976387	000000000982000433976387	298	2022-05-03 09:56:58	2022-05-03 10:00:48	00:03:12	9.94944		3697.72	116.538	2887.44	40.5438	1	1.78797	6.60393	1.1788				''	0.0694919	19.7965	4.80231
000000000982000433976387	000000000982000433976387	298	2022-05-03 13:18:37	2022-05-03 13:23:21	00:03:41	13.3103		3700.14	144.061	2384.03	41.0898	1	2.15357	3.11415	1.21536				''	0.761894	24.7729	14.4845
000000000982000433976387	000000000982000433976387	298	2022-05-03 19:59:34	2022-05-03 20:04:14	00:04:33	19.9928		5019.59	259.781	3431.81	39.7675	1	1.69741	91.5098	1.16974				''	0.0700048	23.1961	10.1337
000000000982000433976387	000000000982000433976387	298	2022-05-04 13:45:17	2022-05-04 13:49:20	00:03:49	13.7547		8002.15	309.475	5180.59	39.5058	1	0.580597	238.941	1.05806				''	0.228444	26.5	15.8097
000000000982000433976387	000000000982000433976387	298	2022-05-04 17:15:27	2022-05-04 17:20:09	00:04:31	17.2575		4288.58	147.031	3160.65	40.7209	1	1.27882	324.068	1.12788				''	0.244861	25.5135	14.4494
000000000982000433976387	000000000982000433976387	298	2022-05-04 20:16:12	2022-05-04 20:20:52	00:04:36	20.27		9121.99	358.879	5715.74	39.3601	1	0.488708	218.046	1.04887				''	0.406154	25.6289	12.9626
000000000982000433976387	000000000982000433976387	298	2022-05-05 03:09:52	2022-05-05 03:14:14	00:04:00	3.16444		7641.32	299.357	5637.2	40.0128	1	0.48492	130.719	1.04849				''	0.450903	24.5973	8.84644
000000000982000433976387	000000000982000433976387	298	2022-05-05 09:47:34	2022-05-05 09:49:54	00:02:17	9.79278		9224.07	340.027	5894.08	38.9523	1	0.391801	32.5777	1.03918				''	0.0584867	28.2007	19.4801
000000000982000433976387	000000000982000433976387	298	2022-05-06 06:02:33	2022-05-06 06:07:27	00:04:50	6.0425		7243.32	289.825	5450.94	38.9871	1	0.284876	113.015	1.02849				''	0.117399	23.9075	7.55103
000000000982000433976387	000000000982000433976387	298	2022-05-06 11:51:42	2022-05-06 11:55:36	00:02:44	11.8617		8652.95	292.137	6322.69	40.2095	1	1.56767	90.1852	1.15677				''	0.377164	35.1667	28.4553
000000000982000433976387	000000000982000433976387	298	2022-05-06 18:32:39	2022-05-06 18:37:01	00:04:18	18.5442		9456.05	443.402	6195.64	39.3672	1	1.46055	97.0771	1.14606				''	0.0127847	36.9008	28.7059
000000000982000433976387	000000000982000433976387	298	2022-05-07 08:41:55	2022-05-07 08:45:57	00:03:46	8.69861		5613.04	234.532	3668.89	39.8487	1	1.24643	290.304	1.12464				''	0.766966	27.1446	20.3665
000000000982000433976387	000000000982000433976387	298	2022-05-07 11:02:10	2022-05-07 11:06:40	00:04:25	11.0361		7180.1	265.496	4729.84	40.1867	1	0.745248	98.0453	1.07452				''	0.392863	32.4589	28.1963
000000000982000433976387	000000000982000433976387	298	2022-05-09 03:10:43	2022-05-09 03:14:18	00:03:33	3.17861		8363.26	311.022	6540.75	37.7806	1	1.91623	130.269	1.19162				''	4.16661e-05	24.2	9.29987
000000000982000433976387	000000000982000433976387	298	2022-05-09 07:01:49	2022-05-09 07:07:21	00:05:28	7.03028		8239.09	346.085	7170.64	39.2359	1	1.56388	42.7878	1.15639				''	0.000130031	24.7027	10.5369
000000000982000433976387	000000000982000433976387	298	2022-05-09 11:31:03	2022-05-09 11:34:59	00:03:50	11.5175		9416.07	302.962	6272.95	39.0657	1	3.79749	242.561	1.37975				''	0.00480294	28.0992	18.2305
000000000982000433976387	000000000982000433976387	298	2022-05-09 21:36:15	2022-05-09 21:40:15	00:03:52	21.6042		8855.79	370.071	5671.17	39.1008	1	0.190764	82.5668	1.01908				''	0.456717	25.8	12.3907
000000000982000433976387	000000000982000433976387	298	2022-05-10 02:06:04	2022-05-10 02:11:18	00:05:10	2.10111		8452.35	254.148	6021.13	39.2417	1	0.603434	259.885	1.06034				''	0.161987	25.1032	10.6225
000000000982000433976387	000000000982000433976387	298	2022-05-10 05:45:55	2022-05-10 05:51:09	00:05:09	5.76528		8282.55	282.007	5660.45	39.3816	1	0.480271	245.435	1.04803				''	0.468962	24.9185	9.44561
000000000982000433976387	000000000982000433976387	298	2022-05-10 11:05:56	2022-05-10 11:10:10	00:04:10	11.0989		6254.19	289.297	4438.06	39.795	1	1.58036	225.857	1.15804				''	0.0566389	28.8524	21.5279
000000000982000433976387	000000000982000433976387	298	2022-05-10 15:28:35	2022-05-10 15:33:28	00:04:39	15.4764		3781.64	129.286	2783.74	40.1856	1	1.68393	242.356	1.16839				''	0.226285	32.901	26.7192
000000000982000433976387	000000000982000433976387	298	2022-05-11 00:27:21	2022-05-11 00:31:44	00:04:18	0.455833		4630.37	192.652	3447.74	39.6274	1	0.978685	352.999	1.09787				''	0.16021	24.7433	12.2231
000000000982000433976387	000000000982000433976387	298	2022-05-11 06:11:07	2022-05-11 06:15:59	00:04:37	6.18528		4763.7	221.62	3757	39.6912	1	1.54004	98.3274	1.154				''	0.214453	24.3	13.491
000000000982000433976387	000000000982000433976387	298	2022-05-12 17:44:59	2022-05-12 17:48:56	00:03:41	17.7497		8508.61	283.81	6007.2	40.1184	1	2.41569	258.002	1.24157				''	0.476561	26.5	17.6131
000000000982000433976387	000000000982000433976387	298	2022-05-13 06:07:31	2022-05-13 06:12:40	00:05:03	6.12528		7860.98	329.627	6081.69	39.1363	1	2.77987	232.546	1.27799				''	0.187477	24.6	9.18264
000000000982000433976387	000000000982000433976387	298	2022-05-13 09:26:14	2022-05-13 09:29:24	00:03:07	9.43722		9185.54	272.443	6514.02	40.462	1	3.45476	243.637	1.34548				''	0.0137933	27.6968	19.8381
000000000982000433976387	000000000982000433976387	298	2022-05-14 03:52:45	2022-05-14 03:57:05	00:04:11	3.87917		8061.35	246.08	5969.58	38.8655	1	1.28812	63.3807	1.12881				''	0.00638243	24.5992	7.36112
000000000982000433976387	000000000982000433976387	298	2022-05-14 10:47:27	2022-05-14 10:50:24	00:02:54	10.7908		8416.76	349.036	5013.02	40.2884	1	1.90773	290.39	1.19077				''	0	29.1	19.7606
000000000982000433976387	000000000982000433976387	298	2022-05-15 00:07:21	2022-05-15 00:11:35	00:04:11	0.1225		9100.92	321.137	6510.19	39.1055	1	0.207367	183.706	1.02074				''	0.410547	25.5996	11.5358
000000000982000433976387	000000000982000433976387	298	2022-05-15 12:52:46	2022-05-15 12:57:04	00:04:14	12.8794		9148.41	342.203	6003.94	39.7449	1	1.83318	342.769	1.18332				''	0.010687	32.8	25.4268
000000000982000433976387	000000000982000433976387	298	2022-05-16 09:43:32	2022-05-16 09:48:19	00:04:43	9.72556		5095.34	118.899	4300.88	39.8214	1	0.86664	242.502	1.08666				''	0.35198	32.2819	25.2851
000000000982000433976387	000000000982000433976387	298	2022-05-16 15:19:02	2022-05-16 15:21:31	00:02:27	15.3172		3610.43	94.9166	2770.2	40.48	1	1.30125	327.104	1.13012				''	0.0170831	38.9262	34.3025
000000000982000433976387	000000000982000433976387	298	2022-05-16 18:29:15	2022-05-16 18:33:49	00:04:16	18.4875		3034.05	97.79	1814.04	40.164	1	2.75957	86.944	1.27596				''	0.01556	37.935	29.8889
000000000982000433976387	000000000982000433976387	298	2022-05-16 23:53:50	2022-05-16 23:57:58	00:04:05	23.8972		7257.74	313.969	5049.65	39.247	1	0.19398	318.035	1.0194		After Last Baseline		''	3.23939e-05	27.2585	17.793

## Sheet: Visit_Data_Outliers
RFID Number	Farm Number	Unit ID	Start Time	End Time	Total Time with Good Data	Hour of the Day	Time of day bin	CO2 (g/d)	CH4 (g/d)	O2 (g/d)	Airflow (L/s)	Airflow Cf	Wind Sp	Wind Dir	Wind Cf	midpoint >= 1 hour since last baseline (TRUE/FALSE)	midpoint >= 1 hour until next baseline (TRUE/FALSE)	event was interrupted	interrupting tag(s)	stddev of last hour backgrounds	Average Temperature Celsius Gas Temp (O2)	Average Temperature Celsius In Pipe
000000000982000431725003	000000000982000431725003	298	2022-04-21 06:53:52	2022-04-21 06:59:33	00:04:00	6.89778		15125	588.763	704.514	38.9141	1	0.0677834	147.075	1.00678				''	0.0718206	21.149	-0.805883
000000000982000433976336	000000000982000433976336	298	2022-03-01 17:30:52	2022-03-01 17:33:25	00:02:31	17.5144		14821	581.366	9998.08	41.1359	1	0.332343	244.097	1.03323				''	0.657844	27.6105	13.5267
000000000982000433976235	000000000982000433976235	298	2022-03-20 12:39:06	2022-03-20 12:42:28	00:03:20	12.6517		11802.4	574.622	6567.49	41.0827	1	2.733	238.529	1.2733				''	0.0707306	30.4277	24.5729
000000000982000433976336	000000000982000433976336	298	2022-04-29 14:49:46	2022-04-29 14:53:51	00:04:01	14.8294		13395.6	567.865	8111.7	38.5154	1	2.34644	80.3916	1.23464				''	0.0705415	26.0694	12.7073
000000000982000433976263	000000000982000433976263	298	2022-02-15 20:50:30	2022-02-15 20:53:29	00:02:48	20.8417		13078.5	470.353	9154.09	36.4311	1	3.56638	91.9067	1.35664				''	0	23.4	0.308691
000000000982000433976263	000000000982000433976263	298	2022-02-21 17:22:46	2022-02-21 17:25:17	00:02:18	17.3794		13084.5	337.755	9311.63	36.589	1	3.24657	94.8198	1.32466		After Last Baseline		''	0.132373	4.5	-25.4909
000000000982000433976336	000000000982000433976336	298	2022-03-02 11:50:28	2022-03-02 11:52:59	00:02:28	11.8411		13602.1	517.457	9337.84	41.2601	1	0.791096	121.522	1.07911				''	0.798241	27.6	21.7164
000000000982000433976336	000000000982000433976336	298	2022-03-11 17:59:45	2022-03-11 18:03:08	00:03:20	17.9958		14297.4	485.873	9180.7	39.177	1	0.046608	212.259	1.00466				''	0.171134	18.6985	-6.80621
000000000982000433976167	000000000982000433976167	298	2022-04-14 00:09:24	2022-04-14 00:17:07	00:05:24	0.156667		10952.2	272.339	9406.92	39.1542	1	3.12212	313.109	1.31221				''	0.172604	14.2952	-8.04473
000000000982000433976167	000000000982000433976167	298	2022-04-24 15:08:46	2022-04-24 15:11:41	00:02:53	15.1461		11585.9	423.302	9108.68	38.2185	1	3.97065	37.5701	1.39707				''	0.0109674	23.6057	5.71008

## Sheet:  
C:\Users\Haowen Hu\C-Lock\Processor
GreenFeed_Processor(test_version).xlsm

## Sheet: Block_Rep_Setup
Start Day
End Day
Number of Days for Rolling Average
Seperate Days Needed to Print		<= Number of measurments on this many separate days to print
Number of Visits to Print
Feeder ID or "ALL":
	Farm Number (s) or "ALL"

## Sheet: Herd_Avg_Setup
		Run 1	Run 2	Run 3	Run 4	Run 5	Run 6	Run 7	Run 8	Run 9	Run 10
	Start Time:	2022-02-01
	End Time:	2022-05-18
	Feeder ID or "ALL":	ALL
	Exclude or Include ("E" or "I"):
		Farm Number (s)	Farm Number (s)	Farm Number (s)	Farm Number (s)	Farm Number (s)	Farm Number (s)	Farm Number (s)	Farm Number (s)	Farm Number (s)	Farm Number (s)

## Sheet: User_Avg_Period
Start Day/Time	End Day/Time	Farm Number or "ALL" or "Herd"	Period Label	Feeder ID or "ALL"	Time To Average
							Hour	1	2	3	4	6
							0	0	0	0	0	0
							1	1	0	0	0	0
							2	2	1	0	0	0
							3	3	1	1	0	0
							4	4	2	1	1	0
							5	5	2	1	1	0
							6	6	3	2	1	1
							7	7	3	2	1	1
							8	8	4	2	2	1
							9	9	4	3	2	1
							10	10	5	3	2	1
							11	11	5	3	2	1
							12	12	6	4	3	2
							13	13	6	4	3	2
							14	14	7	4	3	2
							15	15	7	5	3	2
							16	16	8	5	4	2
							17	17	8	5	4	2
							18	18	9	6	4	3
							19	19	9	6	4	3
							20	20	10	6	5	3
							21	21	10	7	5	3
							22	22	11	7	5	3
							23	23	11	7	5	3

## Sheet: Rolling_Avg_Setup
Start Day	2022-02-01
End Day	2022-05-17
Number of Days for Rolling Average	1
Seperate Days Needed to Print	1	<= Number of measurments on this many separate days to print
Feeder ID or "ALL":	ALL
	Farm Number (s) or "ALL"

## Sheet: Daily_Avg
ALL, ALL
Date	CO2 (g/d)	Number of Events CO2 (g/d)	CH4 (g/d)	Number of Events CH4 (g/d)	O2 (g/d)	Number of Events O2 (g/d)	Rq	Airflow (L/s)	Number of Events Airflow (L/s)	stddev of backgrounds	Number of Events stddev of backgrounds
2022-02-04	9716.63	2	296.6	2	6441.14	2	1.09004	38.74	2	0.63	2
2022-02-05	8290.05	4	252.7	4	6328.63	4	0.946532	39.56	4	0.17	4
2022-02-06	8856.53	4	296.88	4	6633.41	4	0.964751	40.33	4	0.57	4
2022-02-07	8518.47	5	250.16	5	5630.3	5	1.09325	40.22	5	0.4	5
2022-02-08	8714.85	2	295.25	2	6364.79	2	0.989382	39.74	2	0.02	2
2022-02-09	7444.45	2	158.88	2	5786.99	2	0.929541	38.62	2	0.88	2
2022-02-10	9133.49	3	289.91	3	6142.81	3	1.07438	39.99	3	0.19	3
2022-02-11	9266.98	2	291.64	2	6747.05	2	0.992459	37.22	2	0	2
2022-02-12	9730.91	5	341.49	5	7055.07	5	0.996645	39.85	5	0.24	5
2022-02-13	9548.92	4	333.3	4	6379.54	4	1.08157	40.08	4	0.17	4
2022-02-14	10009	5	373.93	5	6747.92	5	1.07179	40.1	5	0.08	5
2022-02-15	11534.2	3	360.17	3	8010.35	3	1.04046	38.8	3	0.4	3
2022-02-16	9602.73	9	299.2	9	6718.38	9	1.03281	39.04	9	0.29	9
2022-02-17	9712.51	6	324.01	6	6841.05	6	1.02588	39.86	6	0.29	6
2022-02-18	10630	4	377.71	4	7530.77	4	1.01995	38.75	4	0.48	4
2022-02-19	9545.66	6	330.89	6	6944.53	6	0.993234	39.7	6	0.15	6
2022-02-20	8597.38	5	293.17	5	5666.41	5	1.09634	39.25	5	0.37	5
2022-02-21	8614.82	3	240.28	3	6192.66	3	1.00521	38.04	3	0.04	3
2022-02-23	7740.4	3	241.32	3	5985.6	3	0.934424	36.05	3	0.1	3
2022-02-24	7303.13	2	204.85	2	6469.53	2	0.815689	35.86	2	0.12	2
2022-02-26	8489.83	3	289.6	3	6300.44	3	0.97368	39.61	3	0.56	3
2022-02-27	7522.25	5	175.87	5	5602.7	5	0.97015	40	5	0.32	5
2022-02-28	8361.51	9	243.58	9	6113.83	9	0.988235	40.79	9	0.22	9
2022-03-01	9670.36	16	293.93	16	7097.48	16	0.984525	40.52	16	0.3	16
2022-03-02	7208.03	27	221.01	27	5292.11	27	0.984184	40.98	27	0.2	27
2022-03-03	5395.76	23	159.83	23	4044.22	23	0.964066	40.54	23	0.11	23
2022-03-04	6176.39	13	181.44	13	4840.5	13	0.922004	39.96	13	0.2	13
2022-03-11	9465.13	5	332.57	5	7131.89	5	0.958982	39.62	5	0.26	5
2022-03-12	9195.74	8	308.34	8	6328.41	8	1.04998	40.07	8	0.32	8
2022-03-13	7952.8	14	262.69	14	5536.91	14	1.03787	40.12	14	0.3	14
2022-03-14	8663.18	16	306.79	16	5957.34	16	1.05078	39.9	16	0.28	16
2022-03-15	9092.62	15	318.71	15	6038.42	15	1.08806	40.7	15	0.45	15
2022-03-16	9384.25	23	342.55	23	6402.46	23	1.05911	39.78	23	0.13	23
2022-03-17	8494.47	20	283.19	20	5772.94	20	1.06323	40.36	20	0.6	20
2022-03-18	8255.6	24	279.43	24	5554.01	24	1.07406	40.36	24	0.23	24
2022-03-19	8293.96	23	286.14	23	5622.15	23	1.06598	40.21	23	0.49	23
2022-03-20	8410.19	24	298.5	24	5587.61	24	1.0876	40.28	24	0.28	24
2022-03-21	7955.36	2	283.21	2	5970.9	2	0.962739	39.27	2	0.22	2
2022-03-24	6709.06	12	180.89	12	4832.29	12	1.00322	39.07	12	0.11	12
2022-03-25	7041.76	15	188.96	15	5206.18	15	0.977352	39.68	15	0.18	15
2022-03-26	5915.99	12	161.39	12	4664.54	12	0.916446	39.78	12	0.24	12
2022-03-27	3927.22	20	89.12	20	2965.84	20	0.956813	40.73	20	0.17	20
2022-03-28	4250.63	31	90.03	31	3375.7	31	0.909866	40.34	31	0.17	31
2022-03-29	5777.25	27	159.27	27	4422.53	27	0.943927	36.45	27	0.21	27
2022-03-30	6583.02	6	217.72	6	4954.92	6	0.960012	36.64	6	0.36	6
2022-03-31	6406.66	13	185.74	13	4732.41	13	0.978223	39.92	13	0.38	13
2022-04-01	7181.6	30	210.12	30	5299.24	30	0.979256	39.5	30	0.23	30
2022-04-02	6429.89	30	198.65	30	4674.43	30	0.993947	39.7	30	0.31	30
2022-04-03	7442.84	24	241.93	24	5546.33	24	0.969664	39.37	24	0.7	24
2022-04-04	6852.2	23	229.39	23	4891	23	1.01233	39.61	23	0.3	23
2022-04-05	7115.87	27	230	27	5311.92	27	0.967976	38.82	27	0.16	27
2022-04-06	7247.22	19	208.79	19	5638.17	19	0.928799	38.17	19	0.04	19
2022-04-07	6003.7	12	178.6	12	4858	12	0.892997	35.21	12	0.11	12
2022-04-08	5063.24	3	137.58	3	3759.9	3	0.973061	40.27	3	0.39	3
2022-04-09	3622.7	1	95.2	1	2960.54	1	0.8842	39.79	1	0.29	1
2022-04-13	8413.96	5	245.18	5	6519.86	5	0.932504	38.68	5	0.08	5
2022-04-14	7426.83	22	195	22	5886.89	22	0.911603	38.33	22	0.06	22
2022-04-15	7725.97	23	220.54	23	5793.47	23	0.963613	38.69	23	0.17	23
2022-04-16	5455.52	15	147.31	15	4253.65	15	0.926749	39.67	15	0.26	15
2022-04-17	6180.71	23	199.77	23	4521.36	23	0.987775	38.58	23	0.07	23
2022-04-18	6958.93	21	212.49	21	5253.88	21	0.957085	39.68	21	0.32	21
2022-04-19	4765.88	13	151.48	13	3612.58	13	0.953265	39.82	13	0.13	13
2022-04-20	6990.38	13	230.19	13	5279.18	13	0.956803	39.17	13	0.07	13
2022-04-21	4496.16	14	150.88	14	3185.69	14	1.01983	40.45	14	0.15	14
2022-04-22	6355.54	13	234.7	13	4817.89	13	0.953199	40.21	13	0.22	13
2022-04-23	9002	11	338.37	11	6616.91	11	0.983042	38.33	11	0.06	11
2022-04-24	8916.28	24	323.73	24	6553.06	24	0.983169	38.45	24	0.2	24
2022-04-25	9011.58	16	319.94	16	6584.83	16	0.988883	40.3	16	0.2	16
2022-04-26	6806.4	19	222.94	19	4843.48	19	1.01543	40.78	19	0.12	19
2022-04-27	7786.7	22	251.32	22	5608.67	22	1.00319	39.91	22	0.2	22
2022-04-28	7349.85	15	243.82	15	5184.18	15	1.02444	39.92	15	0.11	15
2022-04-29	8141.85	13	308.34	13	5634.21	13	1.04419	39.04	13	0.16	13
2022-04-30	8293.25	16	293.26	16	5968.68	16	1.004	36.86	16	0.09	16
2022-05-01	8178.32	13	276.32	13	5720.55	13	1.03303	39.64	13	0.07	13
2022-05-02	7485.43	16	255.81	16	5193.89	16	1.04139	39.83	16	0.39	16
2022-05-03	5473.11	19	179.92	19	3901.99	19	1.01353	40.36	19	0.24	19
2022-05-04	8222.64	17	294.01	17	5729.29	17	1.03705	40.04	17	0.3	17
2022-05-05	7367.84	21	262.67	21	5328.76	21	0.999084	39.8	21	0.31	21
2022-05-06	8619.15	15	326.59	15	6116.36	15	1.01826	39.77	15	0.14	15
2022-05-07	7508.19	17	257.64	17	5318.93	17	1.02	39.54	17	0.38	17
2022-05-08	7744.11	15	257.76	15	5461.7	15	1.02455	39.56	15	0.26	15
2022-05-09	9202.92	22	327.35	22	6533.68	22	1.01779	38.83	22	0.08	22
2022-05-10	6715.86	31	236.18	31	4889.71	31	0.992447	39.84	31	0.19	31
2022-05-11	6332.2	16	200.27	16	4714.69	16	0.970486	39.91	16	0.14	16
2022-05-12	8750.66	10	272.76	10	6127.73	10	1.03188	39.31	10	0.28	10
2022-05-13	8746.72	19	276.86	19	6268.4	19	1.00827	39.81	19	0.42	19
2022-05-14	8212.02	26	260.85	26	5633.1	26	1.0534	39.71	26	0.15	26
2022-05-15	8217.04	30	253.98	30	6165.95	30	0.96295	39.72	30	0.54	30
2022-05-16	6085.95	15	211.26	15	4330.35	15	1.01553	39.92	15	0.23	15
2022-05-17	7220.39	6	237.81	6	5390.02	6	0.967963	39.28	6	1.53	6

## Sheet: Avg_Periods
Farm Number	Start Time	End Time	Feeder	Avg Time of Day	Period	Time Period Interval	CO2 (g/h)	Number of Events CO2	Std Dev CO2	CH4 (g/h)	Number of Events CH4	Std Dev CH4	O2 (g/h)	Number of Events O2	Std Dev O2	Rq	stddev of last hour backgrounds	Number of Events stddev of last hour backgrounds	Std Dev stddev of last hour backgrounds

## Sheet: Avg_Periods_Summary
Farm Number	Start Time	End Time	Feeder	Period	CO2 Overall, (g/d)	Number of Events CO2	Std Dev CO2	CH4 Overall, (g/d)	Number of Events CH4	Std Dev CH4	O2 Overall, (g/d)	Number of Events O2	Std Dev O2	Rq Overall,	stddev of last hour backgrounds Overall,	Number of Events stddev of last hour backgrounds	Std Dev stddev of last hour backgrounds	CO2 by Time of Day, (g/h)	Number of Events by Time of Day,CO2	Std Dev by Time of Day,CO2	CH4 by Time of Day, (g/h)	Number of Events by Time of Day,CH4	Std Dev by Time of Day,CH4	O2 by Time of Day, (g/h)	Number of Events by Time of Day,O2	Std Dev by Time of Day,O2	Rq by Time of Day,	stddev of last hour backgrounds by Time of Day,	Number of Events by Time of Day,stddev of last hour backgrounds	Std Dev by Time of Day,stddev of last hour backgrounds

[truncated: 6 more sheets: Flux_Calc, Period_Plot, Rolling_Avg_CO2, Rolling_Avg_CH4, Rolling_Avg_O2, Config_Sheet]
