# Supplementary material for: Integrating multiple precision livestock technologies to advance rangeland grazing management
Source: Front Vet Sci. 2025 Aug 22;12:1625448. doi: 10.3389/fvets.2025.1625448 (PMC12411203; doi:10.3389/fvets.2025.1625448)
Supplement: Supplementary file 1 [file Data_Sheet_1.ZIP › Lily_HMM_2025/Data/intake.final.xlsx]

## Sheet: Sheet1
FeedType	AnimalName	AnimalTag	Date	IntakeLb
1_low_adapt	3	3	2022-03-02	0
1_low_adapt	3	3	2022-03-03	0
1_low_adapt	3	3	2022-03-04	0
1_low_adapt	3	3	2022-03-05	0
1_low_adapt	3	3	2022-03-06	0
1_low_adapt	3	3	2022-03-07	0
1_low_adapt	167	167	2022-02-22	26.11
1_low_adapt	167	167	2022-02-23	36.18
1_low_adapt	167	167	2022-02-24	43.02
1_low_adapt	167	167	2022-02-25	0
1_low_adapt	167	167	2022-02-26	0
1_low_adapt	167	167	2022-02-27	0.39
1_low_adapt	167	167	2022-02-28	38.41
1_low_adapt	167	167	2022-03-01	21.69
1_low_adapt	167	167	2022-03-02	26.6
1_low_adapt	167	167	2022-03-03	25.42
1_low_adapt	167	167	2022-03-04	20.34
1_low_adapt	167	167	2022-03-05	34.42
1_low_adapt	167	167	2022-03-06	21.46
1_low_adapt	167	167	2022-03-07	25.98
1_low_adapt	195	195	2022-03-02	0
1_low_adapt	195	195	2022-03-03	0
1_low_adapt	195	195	2022-03-04	0
1_low_adapt	195	195	2022-03-05	0
1_low_adapt	195	195	2022-03-06	0
1_low_adapt	195	195	2022-03-07	0
1_low_adapt	215	215	2022-02-22	19.42
1_low_adapt	215	215	2022-02-23	21.01
1_low_adapt	215	215	2022-02-24	24.92
1_low_adapt	215	215	2022-02-25	0
1_low_adapt	215	215	2022-02-26	0
1_low_adapt	215	215	2022-02-27	0
1_low_adapt	215	215	2022-02-28	33.92
1_low_adapt	215	215	2022-03-01	26.28
1_low_adapt	215	215	2022-03-02	30.11
1_low_adapt	215	215	2022-03-03	20.18
1_low_adapt	215	215	2022-03-04	19.18
1_low_adapt	215	215	2022-03-05	30.49
1_low_adapt	215	215	2022-03-06	14.8
1_low_adapt	215	215	2022-03-07	16.58
1_low_adapt	224	224	2022-02-22	22.22
1_low_adapt	224	224	2022-02-23	28.64
1_low_adapt	224	224	2022-02-24	34.18
1_low_adapt	224	224	2022-02-25	0.08
1_low_adapt	224	224	2022-02-26	0
1_low_adapt	224	224	2022-02-27	0
1_low_adapt	224	224	2022-02-28	36.94
1_low_adapt	224	224	2022-03-01	36.32
1_low_adapt	224	224	2022-03-02	31.76
1_low_adapt	224	224	2022-03-03	37.05
1_low_adapt	224	224	2022-03-04	32.82
1_low_adapt	224	224	2022-03-05	85.12
1_low_adapt	224	224	2022-03-06	22.28
1_low_adapt	224	224	2022-03-07	41.01
1_low_adapt	225	225	2022-02-22	15.89
1_low_adapt	225	225	2022-02-23	9.6
1_low_adapt	225	225	2022-02-24	11.31
1_low_adapt	225	225	2022-02-25	0.06
1_low_adapt	225	225	2022-02-26	0.11
1_low_adapt	225	225	2022-02-27	0
1_low_adapt	225	225	2022-02-28	14.78
1_low_adapt	225	225	2022-03-01	12.46
1_low_adapt	225	225	2022-03-02	17.15
1_low_adapt	225	225	2022-03-03	18.41
1_low_adapt	225	225	2022-03-04	9.95
1_low_adapt	225	225	2022-03-05	34.25
1_low_adapt	225	225	2022-03-06	11.87
1_low_adapt	225	225	2022-03-07	17.84
1_low_adapt	235	235	2022-02-22	27.42
1_low_adapt	235	235	2022-02-23	20.5
1_low_adapt	235	235	2022-02-24	30.4
1_low_adapt	235	235	2022-02-25	0
1_low_adapt	235	235	2022-02-26	0.11
1_low_adapt	235	235	2022-02-27	0
1_low_adapt	235	235	2022-02-28	20.38
1_low_adapt	235	235	2022-03-01	23.58
1_low_adapt	235	235	2022-03-02	19.9
1_low_adapt	235	235	2022-03-03	30.76
1_low_adapt	235	235	2022-03-04	27.23
1_low_adapt	235	235	2022-03-05	26.05
1_low_adapt	235	235	2022-03-06	27.59
1_low_adapt	235	235	2022-03-07	37.64
1_low_adapt	241	241	2022-02-22	51.71
1_low_adapt	241	241	2022-02-23	37.8
1_low_adapt	241	241	2022-02-24	54.19
1_low_adapt	241	241	2022-02-25	0.41
1_low_adapt	241	241	2022-02-26	0.29
1_low_adapt	241	241	2022-02-27	0
1_low_adapt	241	241	2022-02-28	43.8
1_low_adapt	241	241	2022-03-01	41.8
1_low_adapt	241	241	2022-03-02	35.81
1_low_adapt	241	241	2022-03-03	27.18
1_low_adapt	241	241	2022-03-04	13.06
1_low_adapt	241	241	2022-03-05	46.7
1_low_adapt	241	241	2022-03-06	33.01
1_low_adapt	241	241	2022-03-07	42.93
1_low_adapt	261	261	2022-02-22	28.47
1_low_adapt	261	261	2022-02-23	34.58
1_low_adapt	261	261	2022-02-24	24.41
1_low_adapt	261	261	2022-02-25	0
1_low_adapt	261	261	2022-02-26	0
1_low_adapt	261	261	2022-02-27	0
1_low_adapt	261	261	2022-02-28	35.48
1_low_adapt	261	261	2022-03-01	19.81
1_low_adapt	261	261	2022-03-02	17.74
1_low_adapt	261	261	2022-03-03	27.87
1_low_adapt	261	261	2022-03-04	18.75
1_low_adapt	261	261	2022-03-05	26.36
1_low_adapt	261	261	2022-03-06	26.5
1_low_adapt	261	261	2022-03-07	24.94
1_low_adapt	263	263	2022-02-22	42.12
1_low_adapt	263	263	2022-02-23	16.58
1_low_adapt	263	263	2022-02-24	38.59
1_low_adapt	263	263	2022-02-25	0
1_low_adapt	263	263	2022-02-26	0
1_low_adapt	263	263	2022-02-27	0
1_low_adapt	263	263	2022-02-28	30.34
1_low_adapt	263	263	2022-03-01	22.65
1_low_adapt	263	263	2022-03-02	20.44
1_low_adapt	263	263	2022-03-03	24.67
1_low_adapt	263	263	2022-03-04	20.75
1_low_adapt	263	263	2022-03-05	26.28
1_low_adapt	263	263	2022-03-06	19.26
1_low_adapt	263	263	2022-03-07	27.54
1_low_adapt	310	310	2022-02-22	20.33
1_low_adapt	310	310	2022-02-23	25.98
1_low_adapt	310	310	2022-02-24	0.38
1_low_adapt	310	310	2022-02-25	0
1_low_adapt	310	310	2022-02-26	0
1_low_adapt	310	310	2022-02-27	0
1_low_adapt	310	310	2022-02-28	0
1_low_adapt	310	310	2022-03-01	0
1_low_adapt	313	313	2022-02-22	12.94
1_low_adapt	313	313	2022-02-23	12.56
1_low_adapt	313	313	2022-02-24	27.04
1_low_adapt	313	313	2022-02-25	0
1_low_adapt	313	313	2022-02-26	0
1_low_adapt	313	313	2022-02-27	0
1_low_adapt	313	313	2022-02-28	33.23
1_low_adapt	313	313	2022-03-01	20.74
1_low_adapt	313	313	2022-03-02	29.26
1_low_adapt	313	313	2022-03-03	30.71
1_low_adapt	313	313	2022-03-04	30.26
1_low_adapt	313	313	2022-03-05	16.36
1_low_adapt	313	313	2022-03-06	29.33
1_low_adapt	313	313	2022-03-07	38.1
1_low_adapt	336	336	2022-02-22	45.06
1_low_adapt	336	336	2022-02-23	42.26
1_low_adapt	336	336	2022-02-24	39.05
1_low_adapt	336	336	2022-02-25	3.38
1_low_adapt	336	336	2022-02-26	2.29
1_low_adapt	336	336	2022-02-27	0
1_low_adapt	336	336	2022-02-28	39.19
1_low_adapt	336	336	2022-03-01	49.83
1_low_adapt	336	336	2022-03-02	42.46
1_low_adapt	336	336	2022-03-03	32.6
1_low_adapt	336	336	2022-03-04	31.35
1_low_adapt	336	336	2022-03-05	60.12
1_low_adapt	336	336	2022-03-06	41.19
1_low_adapt	336	336	2022-03-07	52.89
1_low_adapt	387	387	2022-02-22	33.87
1_low_adapt	387	387	2022-02-23	21.83
1_low_adapt	387	387	2022-02-24	39.06
1_low_adapt	387	387	2022-02-25	0
1_low_adapt	387	387	2022-02-26	0
1_low_adapt	387	387	2022-02-27	0
1_low_adapt	387	387	2022-02-28	29.65
1_low_adapt	387	387	2022-03-01	24.98
1_low_adapt	387	387	2022-03-02	21.8
1_low_adapt	387	387	2022-03-03	23.34
1_low_adapt	387	387	2022-03-04	19.4
1_low_adapt	387	387	2022-03-05	30.29
1_low_adapt	387	387	2022-03-06	29.3
1_low_adapt	387	387	2022-03-07	27.91
1_low_adapt	Unknown		2022-02-22	2.78
1_low_adapt	Total		2022-02-22	348.34
1_low_adapt	Unknown		2022-02-23	4.31
1_low_adapt	Total		2022-02-23	311.82
1_low_adapt	Unknown		2022-02-24	74.89
1_low_adapt	Total		2022-02-24	441.45
1_low_adapt	Unknown		2022-02-25	11.05
1_low_adapt	Total		2022-02-25	14.99
1_low_adapt	Unknown		2022-02-26	13.56
1_low_adapt	Total		2022-02-26	16.35
1_low_adapt	Unknown		2022-02-27	0.12
1_low_adapt	Total		2022-02-27	0.51
1_low_adapt	Unknown		2022-02-28	7.69
1_low_adapt	Total		2022-02-28	363.81
1_low_adapt	Unknown		2022-03-01	13.79
1_low_adapt	Total		2022-03-01	313.92
1_low_adapt	Unknown		2022-03-02	8.09
1_low_adapt	Total		2022-03-02	301.13
1_low_adapt	Unknown		2022-03-03	5.8
1_low_adapt	Total		2022-03-03	303.98
1_low_adapt	Unknown		2022-03-04	9.58
1_low_adapt	Total		2022-03-04	252.65
1_low_adapt	Unknown		2022-03-05	8.95
1_low_adapt	Total		2022-03-05	425.39
1_low_adapt	Unknown		2022-03-06	9.73
1_low_adapt	Total		2022-03-06	286.34
1_low_adapt	Unknown		2022-03-07	10.41
1_low_adapt	Total		2022-03-07	363.78
1_low_collect	3	3	2022-03-08	0
1_low_collect	3	3	2022-03-09	0
1_low_collect	3	3	2022-03-10	0
1_low_collect	3	3	2022-03-11	0
1_low_collect	3	3	2022-03-12	11.68
1_low_collect	3	3	2022-03-13	22.51
1_low_collect	3	3	2022-03-14	31.68
1_low_collect	3	3	2022-03-15	21.94
1_low_collect	3	3	2022-03-16	30.38
1_low_collect	3	3	2022-03-17	14.84
1_low_collect	3	3	2022-03-18	28.48
1_low_collect	3	3	2022-03-19	36.31
1_low_collect	3	3	2022-03-20	30.06
1_low_collect	3	3	2022-03-21	33.6
1_low_collect	167	167	2022-03-08	33.81
1_low_collect	167	167	2022-03-09	31.43
1_low_collect	167	167	2022-03-10	40
1_low_collect	167	167	2022-03-11	28.19
1_low_collect	167	167	2022-03-12	36.57
1_low_collect	167	167	2022-03-13	18.12
1_low_collect	167	167	2022-03-14	49.09
1_low_collect	167	167	2022-03-15	29.71
1_low_collect	167	167	2022-03-16	30
1_low_collect	167	167	2022-03-17	9.24
1_low_collect	167	167	2022-03-18	24.44
1_low_collect	167	167	2022-03-19	29.24
1_low_collect	167	167	2022-03-20	26.52
1_low_collect	167	167	2022-03-21	19.49
1_low_collect	195	195	2022-03-08	0
1_low_collect	195	195	2022-03-09	7.62
1_low_collect	195	195	2022-03-10	0
1_low_collect	195	195	2022-03-11	0
1_low_collect	195	195	2022-03-12	0
1_low_collect	195	195	2022-03-13	0
1_low_collect	195	195	2022-03-14	0
1_low_collect	195	195	2022-03-15	0
1_low_collect	195	195	2022-03-16	0
1_low_collect	195	195	2022-03-17	0
1_low_collect	195	195	2022-03-18	0
1_low_collect	195	195	2022-03-19	0
1_low_collect	195	195	2022-03-20	0
1_low_collect	195	195	2022-03-21	0
1_low_collect	215	215	2022-03-08	21.34
1_low_collect	215	215	2022-03-09	23.51
1_low_collect	215	215	2022-03-10	39.13
1_low_collect	215	215	2022-03-11	28.6
1_low_collect	215	215	2022-03-12	35.59
1_low_collect	215	215	2022-03-13	14.17
1_low_collect	215	215	2022-03-14	41.81
1_low_collect	215	215	2022-03-15	22.35
1_low_collect	215	215	2022-03-16	25.62
1_low_collect	215	215	2022-03-17	24.97
1_low_collect	215	215	2022-03-18	40.26
1_low_collect	215	215	2022-03-19	31.07
1_low_collect	215	215	2022-03-20	31.38
1_low_collect	215	215	2022-03-21	29.4
1_low_collect	224	224	2022-03-08	52.79
1_low_collect	224	224	2022-03-09	35.67
1_low_collect	224	224	2022-03-10	51.87
1_low_collect	224	224	2022-03-11	28.49
1_low_collect	224	224	2022-03-12	30.07
1_low_collect	224	224	2022-03-13	31
1_low_collect	224	224	2022-03-14	37.11
1_low_collect	224	224	2022-03-15	27.49
1_low_collect	224	224	2022-03-16	27.01
1_low_collect	224	224	2022-03-17	28.43
1_low_collect	224	224	2022-03-18	28.13
1_low_collect	224	224	2022-03-19	28.44
1_low_collect	224	224	2022-03-20	29.3
1_low_collect	224	224	2022-03-21	17.48
1_low_collect	225	225	2022-03-08	10.15
1_low_collect	225	225	2022-03-09	16.44
1_low_collect	225	225	2022-03-10	26.41
1_low_collect	225	225	2022-03-11	20.71
1_low_collect	225	225	2022-03-12	20.61
1_low_collect	225	225	2022-03-13	15.23
1_low_collect	225	225	2022-03-14	20.39
1_low_collect	225	225	2022-03-15	22.13
1_low_collect	225	225	2022-03-16	25.31
1_low_collect	225	225	2022-03-17	18.75
1_low_collect	225	225	2022-03-18	28.91
1_low_collect	225	225	2022-03-19	30.68
1_low_collect	225	225	2022-03-20	16.59
1_low_collect	225	225	2022-03-21	18.73
1_low_collect	235	235	2022-03-08	25.65
1_low_collect	235	235	2022-03-09	32.71
1_low_collect	235	235	2022-03-10	41.07
1_low_collect	235	235	2022-03-11	26.89
1_low_collect	235	235	2022-03-12	34.29
1_low_collect	235	235	2022-03-13	21.24
1_low_collect	235	235	2022-03-14	35.18
1_low_collect	235	235	2022-03-15	29.41
1_low_collect	235	235	2022-03-16	30.74
1_low_collect	235	235	2022-03-17	31.82
1_low_collect	235	235	2022-03-18	34.24
1_low_collect	235	235	2022-03-19	24.14
1_low_collect	235	235	2022-03-20	40.25
1_low_collect	235	235	2022-03-21	28.36
1_low_collect	241	241	2022-03-08	49.89
1_low_collect	241	241	2022-03-09	41.61
1_low_collect	241	241	2022-03-10	48.25
1_low_collect	241	241	2022-03-11	40.73
1_low_collect	241	241	2022-03-12	48.22
1_low_collect	241	241	2022-03-13	29.38
1_low_collect	241	241	2022-03-14	63.88
1_low_collect	241	241	2022-03-15	34.75
1_low_collect	241	241	2022-03-16	43.71
1_low_collect	241	241	2022-03-17	44.11
1_low_collect	241	241	2022-03-18	49.28
1_low_collect	241	241	2022-03-19	43.71
1_low_collect	241	241	2022-03-20	45.73
1_low_collect	241	241	2022-03-21	44.78
1_low_collect	261	261	2022-03-08	22.94
1_low_collect	261	261	2022-03-09	33.92
1_low_collect	261	261	2022-03-10	32.11
1_low_collect	261	261	2022-03-11	22.21
1_low_collect	261	261	2022-03-12	29.09
1_low_collect	261	261	2022-03-13	24.06
1_low_collect	261	261	2022-03-14	44.2
1_low_collect	261	261	2022-03-15	23.8
1_low_collect	261	261	2022-03-16	30.7
1_low_collect	261	261	2022-03-17	19.46
1_low_collect	261	261	2022-03-18	27
1_low_collect	261	261	2022-03-19	31.52
1_low_collect	261	261	2022-03-20	25.38
1_low_collect	261	261	2022-03-21	31.65
1_low_collect	263	263	2022-03-08	26.22
1_low_collect	263	263	2022-03-09	14.11
1_low_collect	263	263	2022-03-10	22.57
1_low_collect	263	263	2022-03-11	17.07
1_low_collect	263	263	2022-03-12	31.07
1_low_collect	263	263	2022-03-13	17.1
1_low_collect	263	263	2022-03-14	36.72
1_low_collect	263	263	2022-03-15	23.88
1_low_collect	263	263	2022-03-16	21.96
1_low_collect	263	263	2022-03-17	21.4
1_low_collect	263	263	2022-03-18	23.1
1_low_collect	263	263	2022-03-19	25.14
1_low_collect	263	263	2022-03-20	23.48
1_low_collect	263	263	2022-03-21	22.6
1_low_collect	313	313	2022-03-08	30.46
1_low_collect	313	313	2022-03-09	23.61
1_low_collect	313	313	2022-03-10	36.46
1_low_collect	313	313	2022-03-11	26.64
1_low_collect	313	313	2022-03-12	30.83
1_low_collect	313	313	2022-03-13	27.91
1_low_collect	313	313	2022-03-14	35.01
1_low_collect	313	313	2022-03-15	25.65
1_low_collect	313	313	2022-03-16	26.44
1_low_collect	313	313	2022-03-17	19.12
1_low_collect	313	313	2022-03-18	22.98
1_low_collect	313	313	2022-03-19	26.73
1_low_collect	313	313	2022-03-20	25.99
1_low_collect	313	313	2022-03-21	21.39
1_low_collect	336	336	2022-03-08	31.91
1_low_collect	336	336	2022-03-09	35.19
1_low_collect	336	336	2022-03-10	62.83
1_low_collect	336	336	2022-03-11	42.28
1_low_collect	336	336	2022-03-12	47.41
1_low_collect	336	336	2022-03-13	31.75
1_low_collect	336	336	2022-03-14	42.71
1_low_collect	336	336	2022-03-15	42.82
1_low_collect	336	336	2022-03-16	29.79
1_low_collect	336	336	2022-03-17	37.06
1_low_collect	336	336	2022-03-18	38.67
1_low_collect	336	336	2022-03-19	39.54
1_low_collect	336	336	2022-03-20	33.32
1_low_collect	336	336	2022-03-21	47.48
1_low_collect	387	387	2022-03-08	37.76
1_low_collect	387	387	2022-03-09	32.2
1_low_collect	387	387	2022-03-10	30.64
1_low_collect	387	387	2022-03-11	27.5
1_low_collect	387	387	2022-03-12	27.8
1_low_collect	387	387	2022-03-13	20.39
1_low_collect	387	387	2022-03-14	34.17
1_low_collect	387	387	2022-03-15	23.74
1_low_collect	387	387	2022-03-16	20.8
1_low_collect	387	387	2022-03-17	13.12
1_low_collect	387	387	2022-03-18	16.96
1_low_collect	387	387	2022-03-19	22.84
1_low_collect	387	387	2022-03-20	21.3
1_low_collect	387	387	2022-03-21	15.35
1_low_collect	Unknown		2022-03-08	24.63
1_low_collect	Total		2022-03-08	367.54
1_low_collect	Unknown		2022-03-09	12.56
1_low_collect	Total		2022-03-09	340.58
1_low_collect	Unknown		2022-03-10	4.65
1_low_collect	Total		2022-03-10	435.99
1_low_collect	Unknown		2022-03-11	7.66
1_low_collect	Total		2022-03-11	316.95
1_low_collect	Unknown		2022-03-12	10.55
1_low_collect	Total		2022-03-12	398.59
1_low_collect	Unknown		2022-03-13	8.18
1_low_collect	Total		2022-03-13	287.84
1_low_collect	Unknown		2022-03-14	7.97
1_low_collect	Total		2022-03-14	486.61
1_low_collect	Unknown		2022-03-15	15.06
1_low_collect	Total		2022-03-15	342.75
1_low_collect	Unknown		2022-03-16	5.5
1_low_collect	Total		2022-03-16	347.98
1_low_collect	Unknown		2022-03-17	12.52
1_low_collect	Total		2022-03-17	294.83
1_low_collect	Unknown		2022-03-18	13.9
1_low_collect	Total		2022-03-18	376.36
1_low_collect	Unknown		2022-03-19	22.42
1_low_collect	Total		2022-03-19	391.79
1_low_collect	Unknown		2022-03-20	10.83
1_low_collect	Total		2022-03-20	360.14
1_low_collect	Unknown		2022-03-21	11.52
1_low_collect	Total		2022-03-21	341.84
2_low_adapt	3	3	2022-04-20	38.16
2_low_adapt	3	3	2022-04-21	22.2
2_low_adapt	3	3	2022-04-22	41.63
2_low_adapt	3	3	2022-04-23	38.04
2_low_adapt	3	3	2022-04-24	43.62
2_low_adapt	3	3	2022-04-25	51.66
2_low_adapt	3	3	2022-04-26	41.33
2_low_adapt	3	3	2022-04-27	33
2_low_adapt	3	3	2022-04-28	51.11
2_low_adapt	3	3	2022-04-29	42.55
2_low_adapt	3	3	2022-04-30	49.86
2_low_adapt	3	3	2022-05-01	51.59
2_low_adapt	3	3	2022-05-02	32.73
2_low_adapt	3	3	2022-05-03	40.18
2_low_adapt	167	167	2022-04-20	24.41
2_low_adapt	167	167	2022-04-21	23.19
2_low_adapt	167	167	2022-04-22	32.33
2_low_adapt	167	167	2022-04-23	34.33
2_low_adapt	167	167	2022-04-24	29.83
2_low_adapt	167	167	2022-04-25	31.62
2_low_adapt	167	167	2022-04-26	27.3
2_low_adapt	167	167	2022-04-27	22.63
2_low_adapt	167	167	2022-04-28	36.81
2_low_adapt	167	167	2022-04-29	35.47
2_low_adapt	167	167	2022-04-30	36.57
2_low_adapt	167	167	2022-05-01	19.64
2_low_adapt	167	167	2022-05-02	29.18
2_low_adapt	167	167	2022-05-03	35.13
2_low_adapt	215	215	2022-04-20	38.43
2_low_adapt	215	215	2022-04-21	18.22
2_low_adapt	215	215	2022-04-22	40.21
2_low_adapt	215	215	2022-04-23	38.1
2_low_adapt	215	215	2022-04-24	48.97
2_low_adapt	215	215	2022-04-25	40.49
2_low_adapt	215	215	2022-04-26	32.76
2_low_adapt	215	215	2022-04-27	28.68
2_low_adapt	215	215	2022-04-28	43.66
2_low_adapt	215	215	2022-04-29	42.72
2_low_adapt	215	215	2022-04-30	35.02
2_low_adapt	215	215	2022-05-01	44.71
2_low_adapt	215	215	2022-05-02	33.37
2_low_adapt	215	215	2022-05-03	29.86
2_low_adapt	224	224	2022-04-20	18.07
2_low_adapt	224	224	2022-04-21	20.69
2_low_adapt	224	224	2022-04-22	32.08
2_low_adapt	224	224	2022-04-23	40.88
2_low_adapt	224	224	2022-04-24	42.67
2_low_adapt	224	224	2022-04-25	51.55
2_low_adapt	224	224	2022-04-26	40.43
2_low_adapt	224	224	2022-04-27	35.82
2_low_adapt	224	224	2022-04-28	36.31
2_low_adapt	224	224	2022-04-29	37.1
2_low_adapt	224	224	2022-04-30	51.45
2_low_adapt	224	224	2022-05-01	39.17
2_low_adapt	224	224	2022-05-02	34.97
2_low_adapt	224	224	2022-05-03	49.91
2_low_adapt	225	225	2022-04-20	0
2_low_adapt	225	225	2022-04-21	0
2_low_adapt	225	225	2022-04-22	0
2_low_adapt	225	225	2022-04-23	0
2_low_adapt	225	225	2022-04-24	0
2_low_adapt	225	225	2022-04-25	0
2_low_adapt	225	225	2022-04-26	0
2_low_adapt	225	225	2022-04-27	0
2_low_adapt	225	225	2022-04-28	0
2_low_adapt	225	225	2022-04-29	0
2_low_adapt	225	225	2022-04-30	0
2_low_adapt	235	235	2022-04-20	33.89
2_low_adapt	235	235	2022-04-21	35.15
2_low_adapt	235	235	2022-04-22	46.83
2_low_adapt	235	235	2022-04-23	44.6
2_low_adapt	235	235	2022-04-24	49.61
2_low_adapt	235	235	2022-04-25	39.67
2_low_adapt	235	235	2022-04-26	37.47
2_low_adapt	235	235	2022-04-27	36.36
2_low_adapt	235	235	2022-04-28	46.04
2_low_adapt	235	235	2022-04-29	35.01
2_low_adapt	235	235	2022-04-30	51.7
2_low_adapt	235	235	2022-05-01	47.32
2_low_adapt	235	235	2022-05-02	32.18
2_low_adapt	235	235	2022-05-03	44.62
2_low_adapt	241	241	2022-04-20	40.5
2_low_adapt	241	241	2022-04-21	25.55
2_low_adapt	241	241	2022-04-22	39.95
2_low_adapt	241	241	2022-04-23	60.28
2_low_adapt	241	241	2022-04-24	44.87
2_low_adapt	241	241	2022-04-25	38.31
2_low_adapt	241	241	2022-04-26	50.45
2_low_adapt	241	241	2022-04-27	52.92
2_low_adapt	241	241	2022-04-28	54.61
2_low_adapt	241	241	2022-04-29	55.48
2_low_adapt	241	241	2022-04-30	45.39
2_low_adapt	241	241	2022-05-01	56.34
2_low_adapt	241	241	2022-05-02	46.1
2_low_adapt	241	241	2022-05-03	55.83
2_low_adapt	261	261	2022-04-20	2.01
2_low_adapt	261	261	2022-04-21	0
2_low_adapt	261	261	2022-04-22	0
2_low_adapt	261	261	2022-04-23	0
2_low_adapt	261	261	2022-04-24	0
2_low_adapt	261	261	2022-04-25	0
2_low_adapt	261	261	2022-04-26	0
2_low_adapt	261	261	2022-04-27	0
2_low_adapt	261	261	2022-04-28	0
2_low_adapt	261	261	2022-04-29	0
2_low_adapt	261	261	2022-04-30	0
2_low_adapt	263	263	2022-04-20	50.5
2_low_adapt	263	263	2022-04-21	26.07
2_low_adapt	263	263	2022-04-22	42.71
2_low_adapt	263	263	2022-04-23	43.98
2_low_adapt	263	263	2022-04-24	42.29
2_low_adapt	263	263	2022-04-25	46.6
2_low_adapt	263	263	2022-04-26	37.86
2_low_adapt	263	263	2022-04-27	38.9
2_low_adapt	263	263	2022-04-28	39.82
2_low_adapt	263	263	2022-04-29	37.87
2_low_adapt	263	263	2022-04-30	38.13
2_low_adapt	263	263	2022-05-01	35.6
2_low_adapt	263	263	2022-05-02	40.63
2_low_adapt	263	263	2022-05-03	35.06
2_low_adapt	313	313	2022-04-20	17.48
2_low_adapt	313	313	2022-04-21	26.21
2_low_adapt	313	313	2022-04-22	39.87
2_low_adapt	313	313	2022-04-23	45.34
2_low_adapt	313	313	2022-04-24	41.66
2_low_adapt	313	313	2022-04-25	44.44
2_low_adapt	313	313	2022-04-26	41.6
2_low_adapt	313	313	2022-04-27	34.88
2_low_adapt	313	313	2022-04-28	40.16
2_low_adapt	313	313	2022-04-29	40.67
2_low_adapt	313	313	2022-04-30	40.39
2_low_adapt	313	313	2022-05-01	40.99
2_low_adapt	313	313	2022-05-02	38.1
2_low_adapt	313	313	2022-05-03	51.72
2_low_adapt	336	336	2022-04-20	49.29
2_low_adapt	336	336	2022-04-21	30.84
2_low_adapt	336	336	2022-04-22	47.57
2_low_adapt	336	336	2022-04-23	44.6
2_low_adapt	336	336	2022-04-24	47.32
2_low_adapt	336	336	2022-04-25	59.09
2_low_adapt	336	336	2022-04-26	58.19
2_low_adapt	336	336	2022-04-27	52.25
2_low_adapt	336	336	2022-04-28	49.66
2_low_adapt	336	336	2022-04-29	60.01
2_low_adapt	336	336	2022-04-30	75.25
2_low_adapt	336	336	2022-05-01	53.66
2_low_adapt	336	336	2022-05-02	45.88
2_low_adapt	336	336	2022-05-03	58.94
2_low_adapt	Unknown		2022-04-20	58.01
2_low_adapt	Total		2022-04-20	404.41
2_low_adapt	Unknown		2022-04-21	7.65
2_low_adapt	Total		2022-04-21	256.53
2_low_adapt	Unknown		2022-04-22	9.65
2_low_adapt	Total		2022-04-22	407.43
2_low_adapt	Unknown		2022-04-23	15.01
2_low_adapt	Total		2022-04-23	442.88
2_low_adapt	Unknown		2022-04-24	19.19
2_low_adapt	Total		2022-04-24	466.89
2_low_adapt	Unknown		2022-04-25	10.65
2_low_adapt	Total		2022-04-25	453.04
2_low_adapt	Unknown		2022-04-26	19.04
2_low_adapt	Total		2022-04-26	418.4
2_low_adapt	Unknown		2022-04-27	12.97
2_low_adapt	Total		2022-04-27	383.66
2_low_adapt	Unknown		2022-04-28	11.74
2_low_adapt	Total		2022-04-28	450.03
2_low_adapt	Unknown		2022-04-29	12.38
2_low_adapt	Total		2022-04-29	447.97
2_low_adapt	Unknown		2022-04-30	20.37
2_low_adapt	Total		2022-04-30	494.05
2_low_adapt	Unknown		2022-05-01	17.91
2_low_adapt	Total		2022-05-01	456.32
2_low_adapt	Unknown		2022-05-02	17.95
2_low_adapt	Total		2022-05-02	390.13
2_low_adapt	Unknown		2022-05-03	10.48
2_low_adapt	Total		2022-05-03	453.27
2_low_adapt	387	387	2022-04-20	33.66
2_low_adapt	387	387	2022-04-21	20.78
2_low_adapt	387	387	2022-04-22	34.6
2_low_adapt	387	387	2022-04-23	37.74
2_low_adapt	387	387	2022-04-24	56.87
2_low_adapt	387	387	2022-04-25	38.95
2_low_adapt	387	387	2022-04-26	31.98
2_low_adapt	387	387	2022-04-27	35.26
2_low_adapt	387	387	2022-04-28	40.13
2_low_adapt	387	387	2022-04-29	48.71
2_low_adapt	387	387	2022-04-30	49.92
2_low_adapt	387	387	2022-05-01	49.39
2_low_adapt	387	387	2022-05-02	39.05
2_low_adapt	387	387	2022-05-03	41.53
2_low_adapt	387	387	2022-05-04	39.92
2_low_adapt	387	387	2022-05-05	49.89
2_low_adapt	387	387	2022-05-06	32.38
2_low_adapt	387	387	2022-05-07	43.68
2_low_adapt	387	387	2022-05-08	41.41
2_low_adapt	387	387	2022-05-09	39.62
2_low_adapt	387	387	2022-05-10	50.77
2_low_adapt	387	387	2022-05-11	40.9
2_low_adapt	387	387	2022-05-12	51.97
2_low_adapt	387	387	2022-05-13	40.04
2_low_adapt	387	387	2022-05-14	39.11
2_low_adapt	387	387	2022-05-15	23.63
2_low_adapt	387	387	2022-05-16	38.17
2_low_adapt	387	387	2022-05-17	39.96
2_low_collect	3	3	2022-05-04	34.96
2_low_collect	3	3	2022-05-05	51.44
2_low_collect	3	3	2022-05-06	41.52
2_low_collect	3	3	2022-05-07	47.01
2_low_collect	3	3	2022-05-08	51.28
2_low_collect	3	3	2022-05-09	43.02
2_low_collect	3	3	2022-05-10	35.38
2_low_collect	3	3	2022-05-11	53.93
2_low_collect	3	3	2022-05-12	38.27
2_low_collect	3	3	2022-05-13	32.62
2_low_collect	3	3	2022-05-14	39.35
2_low_collect	3	3	2022-05-15	24.53
2_low_collect	3	3	2022-05-16	54.05
2_low_collect	3	3	2022-05-17	48.77
2_low_collect	167	167	2022-05-04	24.03
2_low_collect	167	167	2022-05-05	34
2_low_collect	167	167	2022-05-06	24.5
2_low_collect	167	167	2022-05-07	22.21
2_low_collect	167	167	2022-05-08	31.26
2_low_collect	167	167	2022-05-09	34.64
2_low_collect	167	167	2022-05-10	22.8
2_low_collect	167	167	2022-05-11	30.53
2_low_collect	167	167	2022-05-12	32.48
2_low_collect	167	167	2022-05-13	26.56
2_low_collect	167	167	2022-05-14	32.1
2_low_collect	167	167	2022-05-15	21.09
2_low_collect	167	167	2022-05-16	40.85
2_low_collect	167	167	2022-05-17	32.76
2_low_collect	215	215	2022-05-04	33.15
2_low_collect	215	215	2022-05-05	41.42
2_low_collect	215	215	2022-05-06	31.49
2_low_collect	215	215	2022-05-07	31.82
2_low_collect	215	215	2022-05-08	43.32
2_low_collect	215	215	2022-05-09	34.55
2_low_collect	215	215	2022-05-10	31.27
2_low_collect	215	215	2022-05-11	34.85
2_low_collect	215	215	2022-05-12	36.7
2_low_collect	215	215	2022-05-13	29.29
2_low_collect	215	215	2022-05-14	37.16
2_low_collect	215	215	2022-05-15	27.78
2_low_collect	215	215	2022-05-16	33.05
2_low_collect	215	215	2022-05-17	38.87
2_low_collect	224	224	2022-05-04	33.17
2_low_collect	224	224	2022-05-05	46.33
2_low_collect	224	224	2022-05-06	41.11
2_low_collect	224	224	2022-05-07	48.97
2_low_collect	224	224	2022-05-08	38.84
2_low_collect	224	224	2022-05-09	44.22
2_low_collect	224	224	2022-05-10	39.09
2_low_collect	224	224	2022-05-11	42.34
2_low_collect	224	224	2022-05-12	17.11
2_low_collect	224	224	2022-05-13	35.92
2_low_collect	224	224	2022-05-14	40.3
2_low_collect	224	224	2022-05-15	33.24
2_low_collect	224	224	2022-05-16	50.83
2_low_collect	224	224	2022-05-17	33.8
2_low_collect	235	235	2022-05-04	22.24
2_low_collect	235	235	2022-05-05	51.31
2_low_collect	235	235	2022-05-06	46.28
2_low_collect	235	235	2022-05-07	41.18
2_low_collect	235	235	2022-05-08	44.41
2_low_collect	235	235	2022-05-09	43.03
2_low_collect	235	235	2022-05-10	23.09
2_low_collect	235	235	2022-05-11	39.74
2_low_collect	235	235	2022-05-12	29.76
2_low_collect	235	235	2022-05-13	34.28
2_low_collect	235	235	2022-05-14	39.65
2_low_collect	235	235	2022-05-15	31.22
2_low_collect	235	235	2022-05-16	44.83
2_low_collect	235	235	2022-05-17	41.24
2_low_collect	241	241	2022-05-04	47.24
2_low_collect	241	241	2022-05-05	55.44
2_low_collect	241	241	2022-05-06	51.35
2_low_collect	241	241	2022-05-07	49.13
2_low_collect	241	241	2022-05-08	50.23
2_low_collect	241	241	2022-05-09	52.52
2_low_collect	241	241	2022-05-10	47.53
2_low_collect	241	241	2022-05-11	50.18
2_low_collect	241	241	2022-05-12	49.11
2_low_collect	241	241	2022-05-13	53.25
2_low_collect	241	241	2022-05-14	44.46
2_low_collect	241	241	2022-05-15	40.91
2_low_collect	241	241	2022-05-16	52.88
2_low_collect	241	241	2022-05-17	46.58
2_low_collect	263	263	2022-05-04	23.41
2_low_collect	263	263	2022-05-05	44.1
2_low_collect	263	263	2022-05-06	40.89
2_low_collect	263	263	2022-05-07	25.65
2_low_collect	263	263	2022-05-08	39.74
2_low_collect	263	263	2022-05-09	26.95
2_low_collect	263	263	2022-05-10	34.99
2_low_collect	263	263	2022-05-11	45.36
2_low_collect	263	263	2022-05-12	32.15
2_low_collect	263	263	2022-05-13	28.76
2_low_collect	263	263	2022-05-14	47.58
2_low_collect	263	263	2022-05-15	28.28
2_low_collect	263	263	2022-05-16	43.86
2_low_collect	263	263	2022-05-17	40.66
2_low_collect	313	313	2022-05-04	28.37
2_low_collect	313	313	2022-05-05	46.43
2_low_collect	313	313	2022-05-06	38.46
2_low_collect	313	313	2022-05-07	30.66
2_low_collect	313	313	2022-05-08	39.25
2_low_collect	313	313	2022-05-09	49.92
2_low_collect	313	313	2022-05-10	32
2_low_collect	313	313	2022-05-11	33.26
2_low_collect	313	313	2022-05-12	29.58
2_low_collect	313	313	2022-05-13	27.68
2_low_collect	313	313	2022-05-14	50.4
2_low_collect	313	313	2022-05-15	23.62
2_low_collect	313	313	2022-05-16	44.78
2_low_collect	313	313	2022-05-17	42.67
2_low_collect	336	336	2022-05-04	45.67
2_low_collect	336	336	2022-05-05	58.68
2_low_collect	336	336	2022-05-06	55.58
2_low_collect	336	336	2022-05-07	57.57
2_low_collect	336	336	2022-05-08	50.51
2_low_collect	336	336	2022-05-09	41.5
2_low_collect	336	336	2022-05-10	60.55
2_low_collect	336	336	2022-05-11	48.09
2_low_collect	336	336	2022-05-12	54.85
2_low_collect	336	336	2022-05-13	38.09
2_low_collect	336	336	2022-05-14	50.27
2_low_collect	336	336	2022-05-15	42.66
2_low_collect	336	336	2022-05-16	45.75
2_low_collect	336	336	2022-05-17	49.05
2_low_collect	Unknown		2022-05-04	12.19
2_low_collect	Total		2022-05-04	344.37
2_low_collect	Unknown		2022-05-05	18.76
2_low_collect	Total		2022-05-05	497.79
2_low_collect	Unknown		2022-05-06	16.72
2_low_collect	Total		2022-05-06	420.27
2_low_collect	Unknown		2022-05-07	36.3
2_low_collect	Total		2022-05-07	434.18
2_low_collect	Unknown		2022-05-08	23.41
2_low_collect	Total		2022-05-08	453.67
2_low_collect	Unknown		2022-05-09	14.12
2_low_collect	Total		2022-05-09	424.1
2_low_collect	Unknown		2022-05-10	14.33
2_low_collect	Total		2022-05-10	391.8
2_low_collect	Unknown		2022-05-11	11.33
2_low_collect	Total		2022-05-11	430.5
2_low_collect	Unknown		2022-05-12	8.36
2_low_collect	Total		2022-05-12	380.35
2_low_collect	Unknown		2022-05-13	22.9
2_low_collect	Total		2022-05-13	369.4
2_low_collect	Unknown		2022-05-14	12.89
2_low_collect	Total		2022-05-14	433.28
2_low_collect	Unknown		2022-05-15	18.12
2_low_collect	Total		2022-05-15	315.59
2_low_collect	Unknown		2022-05-16	13.15
2_low_collect	Total		2022-05-16	463.26
2_low_collect	Unknown		2022-05-17	78.62
2_low_collect	Total		2022-05-17	493.62
high_adapt	3	3	2022-03-22	33.19
high_adapt	3	3	2022-03-23	28.63
high_adapt	3	3	2022-03-24	19.43
high_adapt	3	3	2022-03-25	28.12
high_adapt	3	3	2022-03-26	25.49
high_adapt	3	3	2022-03-27	18.33
high_adapt	3	3	2022-03-28	41.9
high_adapt	3	3	2022-03-29	29.53
high_adapt	3	3	2022-03-30	40.48
high_adapt	3	3	2022-03-31	35.14
high_adapt	3	3	2022-04-01	57.66
high_adapt	3	3	2022-04-02	25.86
high_adapt	3	3	2022-04-03	42.99
high_adapt	3	3	2022-04-04	37.44
high_adapt	167	167	2022-03-22	17.33
high_adapt	167	167	2022-03-23	10.87
high_adapt	167	167	2022-03-24	19.48
high_adapt	167	167	2022-03-25	14.69
high_adapt	167	167	2022-03-26	13.17
high_adapt	167	167	2022-03-27	4.48
high_adapt	167	167	2022-03-28	12.07
high_adapt	167	167	2022-03-29	16.75
high_adapt	167	167	2022-03-30	12.8
high_adapt	167	167	2022-03-31	12.76
high_adapt	167	167	2022-04-01	16.4
high_adapt	167	167	2022-04-02	12.84
high_adapt	167	167	2022-04-03	11.48
high_adapt	167	167	2022-04-04	16.5
high_adapt	195	195	2022-03-22	0
high_adapt	195	195	2022-03-23	0
high_adapt	195	195	2022-03-24	0
high_adapt	195	195	2022-03-25	0
high_adapt	195	195	2022-03-26	0
high_adapt	195	195	2022-03-27	0
high_adapt	195	195	2022-03-28	0
high_adapt	195	195	2022-03-29	0
high_adapt	195	195	2022-03-30	0
high_adapt	195	195	2022-03-31	0
high_adapt	215	215	2022-03-22	26.96
high_adapt	215	215	2022-03-23	20.21
high_adapt	215	215	2022-03-24	8.6
high_adapt	215	215	2022-03-25	21.24
high_adapt	215	215	2022-03-26	25.64
high_adapt	215	215	2022-03-27	18.1
high_adapt	215	215	2022-03-28	31.57
high_adapt	215	215	2022-03-29	30.56
high_adapt	215	215	2022-03-30	31.32
high_adapt	215	215	2022-03-31	26.63
high_adapt	215	215	2022-04-01	30.03
high_adapt	215	215	2022-04-02	39.53
high_adapt	215	215	2022-04-03	43.38
high_adapt	215	215	2022-04-04	28.57
high_adapt	224	224	2022-03-22	19.13
high_adapt	224	224	2022-03-23	10.07
high_adapt	224	224	2022-03-24	9.09
high_adapt	224	224	2022-03-25	14.68
high_adapt	224	224	2022-03-26	10.39
high_adapt	224	224	2022-03-27	8.91
high_adapt	224	224	2022-03-28	18.87
high_adapt	224	224	2022-03-29	23.68
high_adapt	224	224	2022-03-30	22.5
high_adapt	224	224	2022-03-31	26.18
high_adapt	224	224	2022-04-01	41.82
high_adapt	224	224	2022-04-02	30.3
high_adapt	224	224	2022-04-03	28.96
high_adapt	224	224	2022-04-04	20.21
high_adapt	225	225	2022-03-22	10.84
high_adapt	225	225	2022-03-23	6.36
high_adapt	225	225	2022-03-24	13.79
high_adapt	225	225	2022-03-25	14.37
high_adapt	225	225	2022-03-26	14.04
high_adapt	225	225	2022-03-27	5.61
high_adapt	225	225	2022-03-28	24.63
high_adapt	225	225	2022-03-29	13.83
high_adapt	225	225	2022-03-30	24.29
high_adapt	225	225	2022-03-31	17.58
high_adapt	225	225	2022-04-01	17.07
high_adapt	225	225	2022-04-02	38.13
high_adapt	225	225	2022-04-03	18
high_adapt	225	225	2022-04-04	12.85
high_adapt	235	235	2022-03-22	22.8
high_adapt	235	235	2022-03-23	20.84
high_adapt	235	235	2022-03-24	23.95
high_adapt	235	235	2022-03-25	20.54
high_adapt	235	235	2022-03-26	21.41
high_adapt	235	235	2022-03-27	14.83
high_adapt	235	235	2022-03-28	33.52
high_adapt	235	235	2022-03-29	31.5
high_adapt	235	235	2022-03-30	47.34
high_adapt	235	235	2022-03-31	38.17
high_adapt	235	235	2022-04-01	39.93
high_adapt	235	235	2022-04-02	27.74
high_adapt	235	235	2022-04-03	38.74
high_adapt	235	235	2022-04-04	40.53
high_adapt	241	241	2022-03-22	34.8
high_adapt	241	241	2022-03-23	29.38
high_adapt	241	241	2022-03-24	31.6
high_adapt	241	241	2022-03-25	31.26
high_adapt	241	241	2022-03-26	33.74
high_adapt	241	241	2022-03-27	25.64
high_adapt	241	241	2022-03-28	44.45
high_adapt	241	241	2022-03-29	27.35
high_adapt	241	241	2022-03-30	38.97
high_adapt	241	241	2022-03-31	36.41
high_adapt	241	241	2022-04-01	31.53
high_adapt	241	241	2022-04-02	38.69
high_adapt	241	241	2022-04-03	36.28
high_adapt	241	241	2022-04-04	43.33
high_adapt	261	261	2022-03-22	15.49
high_adapt	261	261	2022-03-23	18.33
high_adapt	261	261	2022-03-24	21.94
high_adapt	261	261	2022-03-25	19
high_adapt	261	261	2022-03-26	17.79
high_adapt	261	261	2022-03-27	16.93
high_adapt	261	261	2022-03-28	47
high_adapt	261	261	2022-03-29	26.94
high_adapt	261	261	2022-03-30	56.48
high_adapt	261	261	2022-03-31	42.03
high_adapt	261	261	2022-04-01	34.02
high_adapt	261	261	2022-04-02	34.39
high_adapt	261	261	2022-04-03	39.65
high_adapt	261	261	2022-04-04	34.28
high_adapt	263	263	2022-03-22	17.4
high_adapt	263	263	2022-03-23	11.8
high_adapt	263	263	2022-03-24	9.89
high_adapt	263	263	2022-03-25	14.22
high_adapt	263	263	2022-03-26	14.87
high_adapt	263	263	2022-03-27	11.4
high_adapt	263	263	2022-03-28	34.31
high_adapt	263	263	2022-03-29	18.21
high_adapt	263	263	2022-03-30	35.54
high_adapt	263	263	2022-03-31	25.75
high_adapt	263	263	2022-04-01	39.13
high_adapt	263	263	2022-04-02	26.36
high_adapt	263	263	2022-04-03	25
high_adapt	263	263	2022-04-04	32.15
high_adapt	313	313	2022-03-22	9.77
high_adapt	313	313	2022-03-23	13.13
high_adapt	313	313	2022-03-24	13.81
high_adapt	313	313	2022-03-25	9.2
high_adapt	313	313	2022-03-26	7.19
high_adapt	313	313	2022-03-27	4.99
high_adapt	313	313	2022-03-28	14.81
high_adapt	313	313	2022-03-29	13.07
high_adapt	313	313	2022-03-30	26.57
high_adapt	313	313	2022-03-31	20.15
high_adapt	313	313	2022-04-01	24.42
high_adapt	313	313	2022-04-02	33
high_adapt	313	313	2022-04-03	25.81
high_adapt	313	313	2022-04-04	15.97
high_adapt	336	336	2022-03-22	33.89
high_adapt	336	336	2022-03-23	28.82
high_adapt	336	336	2022-03-24	24.42
high_adapt	336	336	2022-03-25	20.96
high_adapt	336	336	2022-03-26	26.64
high_adapt	336	336	2022-03-27	16.9
high_adapt	336	336	2022-03-28	21.79
high_adapt	336	336	2022-03-29	27.16
high_adapt	336	336	2022-03-30	32.19
high_adapt	336	336	2022-03-31	32.47
high_adapt	336	336	2022-04-01	38.6
high_adapt	336	336	2022-04-02	35.09
high_adapt	336	336	2022-04-03	32.59
high_adapt	336	336	2022-04-04	42.75
high_adapt	387	387	2022-03-22	18.89
high_adapt	387	387	2022-03-23	12.19
high_adapt	387	387	2022-03-24	11.46
high_adapt	387	387	2022-03-25	12.62
high_adapt	387	387	2022-03-26	8.67
high_adapt	387	387	2022-03-27	13.98
high_adapt	387	387	2022-03-28	22.41
high_adapt	387	387	2022-03-29	20.37
high_adapt	387	387	2022-03-30	27.23
high_adapt	387	387	2022-03-31	24.47
high_adapt	387	387	2022-04-01	25.94
high_adapt	387	387	2022-04-02	42.96
high_adapt	387	387	2022-04-03	22.93
high_adapt	387	387	2022-04-04	21.17
high_adapt	Unknown		2022-03-22	117.96
high_adapt	Total		2022-03-22	385.63
high_adapt	Unknown		2022-03-23	21.81
high_adapt	Total		2022-03-23	232.45
high_adapt	Unknown		2022-03-24	22.81
high_adapt	Total		2022-03-24	230.28
high_adapt	Unknown		2022-03-25	16.01
high_adapt	Total		2022-03-25	236.9
high_adapt	Unknown		2022-03-26	7.3
high_adapt	Total		2022-03-26	226.33
high_adapt	Unknown		2022-03-27	5.29
high_adapt	Total		2022-03-27	165.38
high_adapt	Unknown		2022-03-28	28.1
high_adapt	Total		2022-03-28	375.42
high_adapt	Unknown		2022-03-29	36.19
high_adapt	Total		2022-03-29	315.14
high_adapt	Unknown		2022-03-30	44.91
high_adapt	Total		2022-03-30	440.6
high_adapt	Unknown		2022-03-31	46.39
high_adapt	Total		2022-03-31	384.13
high_adapt	Unknown		2022-04-01	35.02
high_adapt	Total		2022-04-01	431.56
high_adapt	Unknown		2022-04-02	67.32
high_adapt	Total		2022-04-02	452.2
high_adapt	Unknown		2022-04-03	82.32
high_adapt	Total		2022-04-03	448.13
high_adapt	Unknown		2022-04-04	62.73
high_adapt	Total		2022-04-04	408.47
high_collect	3	3	2022-04-05	34.66
high_collect	3	3	2022-04-06	47.34
high_collect	3	3	2022-04-07	47.32
high_collect	3	3	2022-04-08	30.61
high_collect	3	3	2022-04-09	46.75
high_collect	3	3	2022-04-10	36.26
high_collect	3	3	2022-04-11	39.34
high_collect	3	3	2022-04-12	46.1
high_collect	3	3	2022-04-13	30.04
high_collect	3	3	2022-04-14	45.76
high_collect	3	3	2022-04-15	50.33
high_collect	3	3	2022-04-16	46.17
high_collect	3	3	2022-04-17	54.74
high_collect	3	3	2022-04-18	44.87
high_collect	3	3	2022-04-19	22.52
high_collect	167	167	2022-04-05	4.14
high_collect	167	167	2022-04-06	1.1
high_collect	167	167	2022-04-07	17.8
high_collect	167	167	2022-04-08	9.58
high_collect	167	167	2022-04-09	15.59
high_collect	167	167	2022-04-10	25.46
high_collect	167	167	2022-04-11	11.5
high_collect	167	167	2022-04-12	15.84
high_collect	167	167	2022-04-13	18.05
high_collect	167	167	2022-04-14	19.77
high_collect	167	167	2022-04-15	15.27
high_collect	167	167	2022-04-16	23.25
high_collect	167	167	2022-04-17	19.42
high_collect	167	167	2022-04-18	4.28
high_collect	167	167	2022-04-19	15.79
high_collect	215	215	2022-04-05	33.51
high_collect	215	215	2022-04-06	42.74
high_collect	215	215	2022-04-07	51.24
high_collect	215	215	2022-04-08	30.23
high_collect	215	215	2022-04-09	32.72
high_collect	215	215	2022-04-10	33
high_collect	215	215	2022-04-11	29.7
high_collect	215	215	2022-04-12	27.54
high_collect	215	215	2022-04-13	39.13
high_collect	215	215	2022-04-14	32.96
high_collect	215	215	2022-04-15	28.95
high_collect	215	215	2022-04-16	40.41
high_collect	215	215	2022-04-17	44.44
high_collect	215	215	2022-04-18	34.6
high_collect	215	215	2022-04-19	14.92
high_collect	224	224	2022-04-05	30.56
high_collect	224	224	2022-04-06	27.58
high_collect	224	224	2022-04-07	33.27
high_collect	224	224	2022-04-08	22.39
high_collect	224	224	2022-04-09	22.72
high_collect	224	224	2022-04-10	24.06
high_collect	224	224	2022-04-11	19.87
high_collect	224	224	2022-04-12	34.25
high_collect	224	224	2022-04-13	36.05
high_collect	224	224	2022-04-14	27.34
high_collect	224	224	2022-04-15	27.42
high_collect	224	224	2022-04-16	32.15
high_collect	224	224	2022-04-17	26.11
high_collect	224	224	2022-04-18	22.79
high_collect	224	224	2022-04-19	15.83
high_collect	225	225	2022-04-05	23.74
high_collect	225	225	2022-04-06	22.42
high_collect	225	225	2022-04-07	3.35
high_collect	225	225	2022-04-08	0
high_collect	225	225	2022-04-09	0
high_collect	225	225	2022-04-10	0
high_collect	225	225	2022-04-11	0
high_collect	225	225	2022-04-12	0
high_collect	225	225	2022-04-13	0
high_collect	225	225	2022-04-14	0
high_collect	225	225	2022-04-15	0
high_collect	225	225	2022-04-16	0
high_collect	225	225	2022-04-17	0
high_collect	225	225	2022-04-18	0
high_collect	225	225	2022-04-19	0
high_collect	235	235	2022-04-05	38.73
high_collect	235	235	2022-04-06	41.82
high_collect	235	235	2022-04-07	38.44
high_collect	235	235	2022-04-08	35.32
high_collect	235	235	2022-04-09	35.34
high_collect	235	235	2022-04-10	30.58
high_collect	235	235	2022-04-11	26.55
high_collect	235	235	2022-04-12	37.95
high_collect	235	235	2022-04-13	35
high_collect	235	235	2022-04-14	36.46
high_collect	235	235	2022-04-15	41.57
high_collect	235	235	2022-04-16	43.84
high_collect	235	235	2022-04-17	31.39
high_collect	235	235	2022-04-18	27.59
high_collect	235	235	2022-04-19	27.25
high_collect	241	241	2022-04-05	28.19
high_collect	241	241	2022-04-06	37.25
high_collect	241	241	2022-04-07	37.35
high_collect	241	241	2022-04-08	34.64
high_collect	241	241	2022-04-09	27.25
high_collect	241	241	2022-04-10	34.99
high_collect	241	241	2022-04-11	33.41
high_collect	241	241	2022-04-12	30.79
high_collect	241	241	2022-04-13	35.05
high_collect	241	241	2022-04-14	29.81
high_collect	241	241	2022-04-15	31.36
high_collect	241	241	2022-04-16	41.81
high_collect	241	241	2022-04-17	32.8
high_collect	241	241	2022-04-18	25.49
high_collect	241	241	2022-04-19	34.34
high_collect	261	261	2022-04-05	34.64
high_collect	261	261	2022-04-06	47.8
high_collect	261	261	2022-04-07	46.43
high_collect	261	261	2022-04-08	32.02
high_collect	261	261	2022-04-09	37.29
high_collect	261	261	2022-04-10	49.47
high_collect	261	261	2022-04-11	31.79
high_collect	261	261	2022-04-12	28.3
high_collect	261	261	2022-04-13	46.92
high_collect	261	261	2022-04-14	58.17
high_collect	261	261	2022-04-15	50.68
high_collect	261	261	2022-04-16	60.31
high_collect	261	261	2022-04-17	59.01
high_collect	261	261	2022-04-18	67.96
high_collect	261	261	2022-04-19	48.6
high_collect	263	263	2022-04-05	22.69
high_collect	263	263	2022-04-06	31.02
high_collect	263	263	2022-04-07	32.66
high_collect	263	263	2022-04-08	28.32
high_collect	263	263	2022-04-09	42.77
high_collect	263	263	2022-04-10	72.65
high_collect	263	263	2022-04-11	33.87
high_collect	263	263	2022-04-12	38.99
high_collect	263	263	2022-04-13	36.88
high_collect	263	263	2022-04-14	47.49
high_collect	263	263	2022-04-15	50.27
high_collect	263	263	2022-04-16	61.92
high_collect	263	263	2022-04-17	51.64
high_collect	263	263	2022-04-18	25.7
high_collect	263	263	2022-04-19	48.24
high_collect	313	313	2022-04-05	22.89
high_collect	313	313	2022-04-06	24.72
high_collect	313	313	2022-04-07	26.49
high_collect	313	313	2022-04-08	20.6
high_collect	313	313	2022-04-09	21.61
high_collect	313	313	2022-04-10	27.88
high_collect	313	313	2022-04-11	6.63
high_collect	313	313	2022-04-12	13.16
high_collect	313	313	2022-04-13	26.32
high_collect	313	313	2022-04-14	27.16
high_collect	313	313	2022-04-15	26.56
high_collect	313	313	2022-04-16	22.47
high_collect	313	313	2022-04-17	29.03
high_collect	313	313	2022-04-18	17.38
high_collect	313	313	2022-04-19	13.04
high_collect	336	336	2022-04-05	32.91
high_collect	336	336	2022-04-06	40.84
high_collect	336	336	2022-04-07	52.24
high_collect	336	336	2022-04-08	40.92
high_collect	336	336	2022-04-09	28.23
high_collect	336	336	2022-04-10	41.97
high_collect	336	336	2022-04-11	44.81
high_collect	336	336	2022-04-12	47.53
high_collect	336	336	2022-04-13	55.69
high_collect	336	336	2022-04-14	44.86
high_collect	336	336	2022-04-15	58.47
high_collect	336	336	2022-04-16	48.94
high_collect	336	336	2022-04-17	49.4
high_collect	336	336	2022-04-18	40.79
high_collect	336	336	2022-04-19	52.95
high_collect	387	387	2022-04-05	28.36
high_collect	387	387	2022-04-06	22.59
high_collect	387	387	2022-04-07	36.05
high_collect	387	387	2022-04-08	18.03
high_collect	387	387	2022-04-09	25.19
high_collect	387	387	2022-04-10	30.11
high_collect	387	387	2022-04-11	14.93
high_collect	387	387	2022-04-12	15.19
high_collect	387	387	2022-04-13	46.25
high_collect	387	387	2022-04-14	32.75
high_collect	387	387	2022-04-15	16.1
high_collect	387	387	2022-04-16	34.05
high_collect	387	387	2022-04-17	32.58
high_collect	387	387	2022-04-18	6.52
high_collect	387	387	2022-04-19	13.07
high_collect	Unknown		2022-04-05	65.39
high_collect	Total		2022-04-05	400.4
high_collect	Unknown		2022-04-06	52.62
high_collect	Total		2022-04-06	439.86
high_collect	Unknown		2022-04-07	42.62
high_collect	Total		2022-04-07	465.27
high_collect	Unknown		2022-04-08	60.41
high_collect	Total		2022-04-08	363.06
high_collect	Unknown		2022-04-09	37.59
high_collect	Total		2022-04-09	373.04
high_collect	Unknown		2022-04-10	26.8
high_collect	Total		2022-04-10	433.23
high_collect	Unknown		2022-04-11	123.89
high_collect	Total		2022-04-11	416.27
high_collect	Unknown		2022-04-12	18.65
high_collect	Total		2022-04-12	354.27
high_collect	Unknown		2022-04-13	28.56
high_collect	Total		2022-04-13	433.94
high_collect	Unknown		2022-04-14	22.2
high_collect	Total		2022-04-14	424.72
high_collect	Unknown		2022-04-15	34.76
high_collect	Total		2022-04-15	431.73
high_collect	Unknown		2022-04-16	18.26
high_collect	Total		2022-04-16	473.57
high_collect	Unknown		2022-04-17	26.74
high_collect	Total		2022-04-17	457.3
high_collect	Unknown		2022-04-18	49.75
high_collect	Total		2022-04-18	367.7
high_collect	Unknown		2022-04-19	35.64
high_collect	Total		2022-04-19	342.18
pre trail	167	167	2022-02-01	4.87
pre trail	167	167	2022-02-02	20.45
pre trail	167	167	2022-02-03	40.1
pre trail	167	167	2022-02-04	25.59
pre trail	167	167	2022-02-05	27.83
pre trail	167	167	2022-02-06	21.48
pre trail	167	167	2022-02-07	26.58
pre trail	167	167	2022-02-08	22.98
pre trail	167	167	2022-02-09	28.51
pre trail	167	167	2022-02-10	28.09
pre trail	167	167	2022-02-11	43.89
pre trail	167	167	2022-02-12	22.01
pre trail	167	167	2022-02-13	29.03
pre trail	167	167	2022-02-14	24.95
pre trail	167	167	2022-02-15	27.36
pre trail	167	167	2022-02-16	27.08
pre trail	167	167	2022-02-17	26.38
pre trail	167	167	2022-02-18	18.78
pre trail	167	167	2022-02-19	30.15
pre trail	167	167	2022-02-20	19.29
pre trail	167	167	2022-02-21	19.3
pre trail	215	215	2022-02-01	15.45
pre trail	215	215	2022-02-02	32.13
pre trail	215	215	2022-02-03	39.77
pre trail	215	215	2022-02-04	30.1
pre trail	215	215	2022-02-05	29.87
pre trail	215	215	2022-02-06	24.47
pre trail	215	215	2022-02-07	29.71
pre trail	215	215	2022-02-08	20.97
pre trail	215	215	2022-02-09	21.41
pre trail	215	215	2022-02-10	21.15
pre trail	215	215	2022-02-11	29.41
pre trail	215	215	2022-02-12	20.17
pre trail	215	215	2022-02-13	20.48
pre trail	215	215	2022-02-14	24.59
pre trail	215	215	2022-02-15	36
pre trail	215	215	2022-02-16	23.42
pre trail	215	215	2022-02-17	21.84
pre trail	215	215	2022-02-18	26.63
pre trail	215	215	2022-02-19	28.24
pre trail	215	215	2022-02-20	24
pre trail	215	215	2022-02-21	29.6
pre trail	224	224	2022-02-01	1.46
pre trail	224	224	2022-02-02	29.11
pre trail	224	224	2022-02-03	32.77
pre trail	224	224	2022-02-04	36.62
pre trail	224	224	2022-02-05	36.35
pre trail	224	224	2022-02-06	37.6
pre trail	224	224	2022-02-07	34.54
pre trail	224	224	2022-02-08	35.62
pre trail	224	224	2022-02-09	28.1
pre trail	224	224	2022-02-10	36.42
pre trail	224	224	2022-02-11	33.23
pre trail	224	224	2022-02-12	30.78
pre trail	224	224	2022-02-13	20.2
pre trail	224	224	2022-02-14	32.35
pre trail	224	224	2022-02-15	35.15
pre trail	224	224	2022-02-16	31.57
pre trail	224	224	2022-02-17	29.18
pre trail	224	224	2022-02-18	31.67
pre trail	224	224	2022-02-19	30.44
pre trail	224	224	2022-02-20	28.69
pre trail	224	224	2022-02-21	32.66
pre trail	225	225	2022-02-01	11.74
pre trail	225	225	2022-02-02	19.46
pre trail	225	225	2022-02-03	19.35
pre trail	225	225	2022-02-04	26.61
pre trail	225	225	2022-02-05	34.96
pre trail	225	225	2022-02-06	32.01
pre trail	225	225	2022-02-07	20.55
pre trail	225	225	2022-02-08	14.6
pre trail	225	225	2022-02-09	20.98
pre trail	225	225	2022-02-10	18.18
pre trail	225	225	2022-02-11	19.34
pre trail	225	225	2022-02-12	16.24
pre trail	225	225	2022-02-13	16.15
pre trail	225	225	2022-02-14	22.38
pre trail	225	225	2022-02-15	15.07
pre trail	225	225	2022-02-16	18.68
pre trail	225	225	2022-02-17	8.46
pre trail	225	225	2022-02-18	15.82
pre trail	225	225	2022-02-19	19.08
pre trail	225	225	2022-02-20	14.54
pre trail	225	225	2022-02-21	6.21
pre trail	235	235	2022-02-01	4.07
pre trail	235	235	2022-02-02	39.53
pre trail	235	235	2022-02-03	31.96
pre trail	235	235	2022-02-04	34.93
pre trail	235	235	2022-02-05	30.6
pre trail	235	235	2022-02-06	27.72
pre trail	235	235	2022-02-07	39.74
pre trail	235	235	2022-02-08	27.47
pre trail	235	235	2022-02-09	31.65
pre trail	235	235	2022-02-10	47.18
pre trail	235	235	2022-02-11	38.24
pre trail	235	235	2022-02-12	31.63
pre trail	235	235	2022-02-13	30.18
pre trail	235	235	2022-02-14	33.33
pre trail	235	235	2022-02-15	30.4
pre trail	235	235	2022-02-16	32.88
pre trail	235	235	2022-02-17	32.41
pre trail	235	235	2022-02-18	27.46
pre trail	235	235	2022-02-19	29.81
pre trail	235	235	2022-02-20	32.08
pre trail	235	235	2022-02-21	20.89
pre trail	241	241	2022-02-01	16.8
pre trail	241	241	2022-02-02	19.96
pre trail	241	241	2022-02-03	38.32
pre trail	241	241	2022-02-04	32.42
pre trail	241	241	2022-02-05	51.05
pre trail	241	241	2022-02-06	34.96
pre trail	241	241	2022-02-07	37.43
pre trail	241	241	2022-02-08	44.04
pre trail	241	241	2022-02-09	42.3
pre trail	241	241	2022-02-10	33.86
pre trail	241	241	2022-02-11	49.79
pre trail	241	241	2022-02-12	32.43
pre trail	241	241	2022-02-13	35.97
pre trail	241	241	2022-02-14	34.6
pre trail	241	241	2022-02-15	46.44
pre trail	241	241	2022-02-16	30.42
pre trail	241	241	2022-02-17	39.28
pre trail	241	241	2022-02-18	29.91
pre trail	241	241	2022-02-19	45.25
pre trail	241	241	2022-02-20	40.55
pre trail	241	241	2022-02-21	29.3
pre trail	261	261	2022-02-01	3.59
pre trail	261	261	2022-02-02	14.95
pre trail	261	261	2022-02-03	32.05
pre trail	261	261	2022-02-04	16.72
pre trail	261	261	2022-02-05	34.23
pre trail	261	261	2022-02-06	37.9
pre trail	261	261	2022-02-07	20.64
pre trail	261	261	2022-02-08	17.32
pre trail	261	261	2022-02-09	18.44
pre trail	261	261	2022-02-10	15
pre trail	261	261	2022-02-11	27.41
pre trail	261	261	2022-02-12	12.36
pre trail	261	261	2022-02-13	11.49
pre trail	261	261	2022-02-14	20.02
pre trail	261	261	2022-02-15	23.56
pre trail	261	261	2022-02-16	27.01
pre trail	261	261	2022-02-17	31.55
pre trail	261	261	2022-02-18	25.18
pre trail	261	261	2022-02-19	29.53
pre trail	261	261	2022-02-20	24.83
pre trail	261	261	2022-02-21	24.59
pre trail	263	263	2022-02-01	10.89
pre trail	263	263	2022-02-02	34.04
pre trail	263	263	2022-02-03	35.84
pre trail	263	263	2022-02-04	36.02
pre trail	263	263	2022-02-05	34.84
pre trail	263	263	2022-02-06	41.41
pre trail	263	263	2022-02-07	45.96
pre trail	263	263	2022-02-08	28.11
pre trail	263	263	2022-02-09	29.71
pre trail	263	263	2022-02-10	32.31
pre trail	263	263	2022-02-11	31.58
pre trail	263	263	2022-02-12	26.77
pre trail	263	263	2022-02-13	21.54
pre trail	263	263	2022-02-14	24.72
pre trail	263	263	2022-02-15	28.61
pre trail	263	263	2022-02-16	16.17
pre trail	263	263	2022-02-17	20.78
pre trail	263	263	2022-02-18	16.66
pre trail	263	263	2022-02-19	31.56
pre trail	263	263	2022-02-20	21.69
pre trail	263	263	2022-02-21	28.48
pre trail	310	310	2022-02-01	4.87
pre trail	310	310	2022-02-02	46.98
pre trail	310	310	2022-02-03	35.92
pre trail	310	310	2022-02-04	36.73
pre trail	310	310	2022-02-05	29.71
pre trail	310	310	2022-02-06	33.57
pre trail	310	310	2022-02-07	17.89
pre trail	310	310	2022-02-08	32.94
pre trail	310	310	2022-02-09	29.96
pre trail	310	310	2022-02-10	24.75
pre trail	310	310	2022-02-11	42.14
pre trail	310	310	2022-02-12	22.08
pre trail	310	310	2022-02-13	22.53
pre trail	310	310	2022-02-14	22.28
pre trail	310	310	2022-02-15	33.61
pre trail	310	310	2022-02-16	26.47
pre trail	310	310	2022-02-17	35.12
pre trail	310	310	2022-02-18	20.97
pre trail	310	310	2022-02-19	31.43
pre trail	310	310	2022-02-20	20.8
pre trail	310	310	2022-02-21	37.6
pre trail	313	313	2022-02-01	7.73
pre trail	313	313	2022-02-02	34.92
pre trail	313	313	2022-02-03	58.07
pre trail	313	313	2022-02-04	47.97
pre trail	313	313	2022-02-05	32.04
pre trail	313	313	2022-02-06	37.5
pre trail	313	313	2022-02-07	22.4
pre trail	313	313	2022-02-08	28.62
pre trail	313	313	2022-02-09	30.31
pre trail	313	313	2022-02-10	21.08
pre trail	313	313	2022-02-11	54.55
pre trail	313	313	2022-02-12	22.96
pre trail	313	313	2022-02-13	17.3
pre trail	313	313	2022-02-14	29.65
pre trail	313	313	2022-02-15	19.59
pre trail	313	313	2022-02-16	25.36
pre trail	313	313	2022-02-17	27.71
pre trail	313	313	2022-02-18	24.79
pre trail	313	313	2022-02-19	21.73
pre trail	313	313	2022-02-20	25.97
pre trail	313	313	2022-02-21	21.15
pre trail	336	336	2022-02-01	5.96
pre trail	336	336	2022-02-02	29.09
pre trail	336	336	2022-02-03	38.56
pre trail	336	336	2022-02-04	25.37
pre trail	336	336	2022-02-05	29.09
pre trail	336	336	2022-02-06	33.61
pre trail	336	336	2022-02-07	38.47
pre trail	336	336	2022-02-08	25.21
pre trail	336	336	2022-02-09	33.65
pre trail	336	336	2022-02-10	28.34
pre trail	336	336	2022-02-11	36.56
pre trail	336	336	2022-02-12	28
pre trail	336	336	2022-02-13	27.33
pre trail	336	336	2022-02-14	35.39
pre trail	336	336	2022-02-15	36.92
pre trail	336	336	2022-02-16	33.42
pre trail	336	336	2022-02-17	31.59
pre trail	336	336	2022-02-18	33.19
pre trail	336	336	2022-02-19	31.81
pre trail	336	336	2022-02-20	40.23
pre trail	336	336	2022-02-21	44.46
pre trail	387	387	2022-02-01	5.55
pre trail	387	387	2022-02-02	34.72
pre trail	387	387	2022-02-03	34.18
pre trail	387	387	2022-02-04	27.83
pre trail	387	387	2022-02-05	34.26
pre trail	387	387	2022-02-06	34.63
pre trail	387	387	2022-02-07	23.28
pre trail	387	387	2022-02-08	21.03
pre trail	387	387	2022-02-09	29.69
pre trail	387	387	2022-02-10	25.13
pre trail	387	387	2022-02-11	44.49
pre trail	387	387	2022-02-12	22.48
pre trail	387	387	2022-02-13	25.32
pre trail	387	387	2022-02-14	29.73
pre trail	387	387	2022-02-15	25.86
pre trail	387	387	2022-02-16	36.18
pre trail	387	387	2022-02-17	33.38
pre trail	387	387	2022-02-18	33.4
pre trail	387	387	2022-02-19	30.3
pre trail	387	387	2022-02-20	31.66
pre trail	387	387	2022-02-21	18.73
pre trail	Unknown		2022-02-01	9.66
pre trail	Total		2022-02-01	102.63
pre trail	Unknown		2022-02-02	10.65
pre trail	Total		2022-02-02	365.99
pre trail	Unknown		2022-02-03	18.85
pre trail	Total		2022-02-03	455.76
pre trail	Unknown		2022-02-04	26.24
pre trail	Total		2022-02-04	403.16
pre trail	Unknown		2022-02-05	24.08
pre trail	Total		2022-02-05	428.92
pre trail	Unknown		2022-02-06	12.83
pre trail	Total		2022-02-06	409.68
pre trail	Unknown		2022-02-07	22.79
pre trail	Total		2022-02-07	379.98
pre trail	Unknown		2022-02-08	30.3
pre trail	Total		2022-02-08	349.21
pre trail	Unknown		2022-02-09	60.28
pre trail	Total		2022-02-09	405
pre trail	Unknown		2022-02-10	50.79
pre trail	Total		2022-02-10	382.28
pre trail	Unknown		2022-02-11	42.06
pre trail	Total		2022-02-11	492.69
pre trail	Unknown		2022-02-12	26.05
pre trail	Total		2022-02-12	313.97
pre trail	Unknown		2022-02-13	30.59
pre trail	Total		2022-02-13	308.11
pre trail	Unknown		2022-02-14	65.18
pre trail	Total		2022-02-14	399.15
pre trail	Unknown		2022-02-15	11.72
pre trail	Total		2022-02-15	370.29
pre trail	Unknown		2022-02-16	7.11
pre trail	Total		2022-02-16	335.77
pre trail	Unknown		2022-02-17	17.5
pre trail	Total		2022-02-17	355.18
pre trail	Unknown		2022-02-18	11.92
pre trail	Total		2022-02-18	316.39
pre trail	Unknown		2022-02-19	11.01
pre trail	Total		2022-02-19	370.34
pre trail	Unknown		2022-02-20	5.61
pre trail	Total		2022-02-20	329.94
pre trail	Unknown		2022-02-21	5.89
pre trail	Total		2022-02-21	318.85
