# Supplementary material for: Integrating multiple precision livestock technologies to advance rangeland grazing management
Source: Front Vet Sci. 2025 Aug 22;12:1625448. doi: 10.3389/fvets.2025.1625448 (PMC12411203; doi:10.3389/fvets.2025.1625448)
Supplement: Supplementary file 1 [file Data_Sheet_1.ZIP › Lily_HMM_2025/Data/PLT_Integration_Markdown.Rmd]

---
title: "Herd-Level Analysis of DMI and Enteric Emissions"
author: "Lillian McFadden and Drs. Hector Menendez, Jameson Brennan, and Ira Parsons"
date: "`r Sys.Date()`"
output: html_document
---
```{r} setup, include=FALSE}
knitr::opts_chunk$set(echo = TRUE)
```

```{r}
# R Version
version
```


## 1. Load Required Packages

```{r}
# Install required packages if not already installed
packages <- c("readxl", "ggplot2", "car", "ggplot2", "writexl", "lme4", "lmerTest",
             "emmeans","multcomp", "multcompView","tidyverse", "broom", "openxlsx", "zoo",
             "dplyr")
install_if_missing <- function(pkg) {
  if (!requireNamespace(pkg, quietly = TRUE)) install.packages(pkg)
}
lapply(packages, install_if_missing)

# Load packages
library(readxl)
library(ggplot2)
library(car)
library(writexl)
library(lme4)
library(lmerTest)
library(emmeans)
library(multcomp)
library(multcompView)
library(tidyverse)
library(broom)
library(openxlsx)
library(zoo) 
library(dplyr)
```

## 2. Import and inspect data.
```{r data, include=TRUE}
# Look at sheet names in the Excel file
readxl::excel_sheets(path = "Data/intake.final.xlsx") 
readxl::excel_sheets(path = "Data/Forage_Data.xlsx") 
readxl::excel_sheets(path = "Data/ScaleWeights.xlsx") 
readxl::excel_sheets(path = "Data/GreenFeed_Summarized_Data_298_2022_02_01_To_2022_05_17.xlsx") 
# Load the intake data
Intake <- readxl::read_excel("Data/intake.final.xlsx", sheet = "Sheet1")
Drymatter <- readxl::read_excel("Data/Forage_Data.xlsx", sheet = "Sheet1")
Weights <- readxl::read_excel("Data/ScaleWeights.xlsx", sheet = "Sheet1")
Enteric <- readxl::read_excel("Data/GreenFeed_Summarized_Data_298_2022_02_01_To_2022_05_17.xlsx", sheet = "Sheet1")

```

```{r}
# Define file paths (update to match your file structure)
#intake_file <- "intake.final.xlsx"
#drymatter_file <- "Forage_Data.xlsx"
#weights_file <- "ScaleWeights.xlsx"
#enteric_file <- "GreenFeed_Summarized_Data_298_2022_02_01_To_2022_05_17.xlsm"

Intake <- read_excel("F:/Lily_2025/Lily McFadden/Frontiers/Lily_HMM_2025/intake.final.xlsx")
Drymatter<- read_excel("F:/Lily_2025/Lily McFadden/Frontiers/Lily_HMM_2025/Forage_Data.xlsx")
Weights <- read_excel("F:/Lily_2025/Lily McFadden/Frontiers/Lily_HMM_2025/ScaleWeights.xlsx")
Enteric<- read_excel("F:/Lily_2025/Lily McFadden/Frontiers/Lily_HMM_2025/GreenFeed_Summarized_Data_298_2022_02_01_To_2022_05_17.xlsm")

```

## 3. Fix Column Headers so that we can merge dataframes and have cosistent plots.
```{R}
head(Intake)
head(Drymatter)
head(Weights)
head(Enteric)

colnames(Intake)
colnames(Drymatter)
colnames(Weights)
colnames(Enteric)

#Using head and colnames ee see that FeedType and TrialPeriod are the different but mean the same thing. 
#The code below makes them consistent by selecting the column and reassigning a new name "Trial_Period."
colnames(Intake)[1]<- "Trial_Period"
colnames(Drymatter)[1]<- "Trial_Period"

#Drop "AnimalName" from the Intake dataframe because it is the same as AnimalTag
#and is not needed.

# Drop a column by name
Intake <- Intake %>% select(-AnimalName)

#Now lets change the Trial_Period to cleaner names and reorder them for Intake then for Forage
#data frames.
feedtype_rename <- c(
  "pre trail"     = "Pre_Trial",
  "1_low_adapt"   = "G2_Adapt_1",
  "1_low_collect" = "G2_Collect_1",
  "2_low_adapt"   = "G2_Adapt_2",
  "2_low_collect" = "G2_Collect_2",
  "high_adapt"    = "G1_Adapt",
  "high_collect"  = "G1_Collect"
)

#Rename and reorder the Intake data frame

Intake <- Intake %>%
  mutate(
    Trial_Period = dplyr::recode(Trial_Period,
                             "pre trail"     = "Pre_Trial",
                             "1_low_adapt"   = "G2_Adapt_1",
                             "1_low_collect" = "G2_Collect_1",
                             "2_low_adapt"   = "G2_Adapt_2",
                             "2_low_collect" = "G2_Collect_2",
                             "high_adapt"    = "G1_Adapt",
                             "high_collect"  = "G1_Collect"
    ),
    Trial_Period = factor(Trial_Period, levels = c(
      "Pre_Trial", "G2_Adapt_1", "G2_Collect_1",
      "G1_Adapt", "G1_Collect", "G2_Adapt_2", "G2_Collect_2"
    ))
  )


#Rename and reorder the Drymatter data frame

Drymatter <- Drymatter %>%
  mutate(
    Trial_Period = dplyr::recode(Trial_Period,
                                 "pre trail"     = "Pre_Trial",
                                 "1_low_adapt"   = "G2_Adapt_1",
                                 "1_low_collect" = "G2_Collect_1",
                                 "2_low_adapt"   = "G2_Adapt_2",
                                 "2_low_collect" = "G2_Collect_2",
                                 "high_adapt"    = "G1_Adapt",
                                 "high_collect"  = "G1_Collect"
    ),
    Trial_Period = factor(Trial_Period, levels = c(
      "Pre_Trial", "G2_Adapt_1", "G2_Collect_1",
      "G1_Adapt", "G1_Collect", "G2_Adapt_2", "G2_Collect_2"
    ))
  )

#Check if data frames were reordered 
levels(Intake$Trial_Period)
levels(Drymatter$Trial_Period)
```

## 4. Average drymatter percentage by period and then merge into the Intake data frame.

```{R}
Drymatter_avg <- Drymatter %>%
  group_by(Trial_Period) %>%
  summarise(DM_pct = mean(DM_pct, na.rm = TRUE))

#Merge Data frames (Intake and Drymatter)
Intake_merged <- Intake %>%
  left_join(Drymatter_avg, by = "Trial_Period")

#Now we have 1480 obs with 5 variables in the Intake_merged data frame. The dry matter fraction will be used to convert as fed to a DM basis and a new column called "DMI" is added.
Intake_merged$DMI = Intake_merged$IntakeLb * (Intake_merged$DM_pct/100)
```

## 5. Now feed intake is reported on a drymatter basis we can calculate DMI as a percent of body weight. The scale weight called "Weights" data frame is used. We see from using colnames() that the Weights data frame has the correct column heading of AnimalTag, which will be used to merg weights.
```{R}
colnames(Weights)

Intake_Weight_Merged <- Intake_merged %>%
  left_join(Weights, by = c("AnimalTag", "Date"))

#Weight has successfully been integrated with the Intake and Forage data.
#Percent DMI of Body Weight can be estimated and added to the dataframe
#which we will use to remove outliers.

Intake_Weight_Merged$DMI_pct = ((Intake_Weight_Merged$DMI/Intake_Weight_Merged$Weight)* 100)

#The DMI_pct column has been added. NA and inf values need to be removed. 
Intake_Weight_Merged <- Intake_Weight_Merged %>%
  mutate(DMI_pct = ifelse(is.na(DMI_pct) | is.infinite(DMI_pct), 0, DMI_pct))

#Confirm undesired values were removed.
summary(Intake_Weight_Merged$DMI_pct)
any(is.na(Intake_Weight_Merged$DMI_pct))       # should be FALSE
any(is.infinite(Intake_Weight_Merged$DMI_pct))  # should be FALSE
```


## 6. Get rid outliers in DMI that we know are within a biologically acceptable range (though these bounds may be expanded). Note the current dataframe has 1480 obs with 8 variables and is reduced to 308 observations. These 308 observations will constrain the enteric data after it is merged.
```{R}
Intake_Weight_Merged = subset(Intake_Weight_Merged, DMI_pct < 2.5)
Intake_Weight_Merged= subset(Intake_Weight_Merged, DMI_pct > 1.8)
```

##7. Bring in enteric emissions and oxygen consumption data from GreenFeed files.
```{R}
#Start Time is converted to a date.
Enteric$`Start Time`= as.Date(Enteric$`Start Time`)

#Each gas is brought in from the same file individually and aggregated by date.
average_CH4 = aggregate(Enteric$`CH4 (g/d)`, by = list (Enteric$`Start Time`, Enteric$`RFID Number` ),FUN = mean)
colnames(average_CH4)= c("Date", "AnimalName", "Daily_Avg_CH4")

average_CO2 = aggregate(Enteric$`CO2 (g/d)`, by = list (Enteric$`Start Time`, Enteric$`RFID Number` ),FUN = mean)
colnames(average_CO2)= c("Date", "AnimalName", "Daily_Avg_CO2")

#Average O2
average_O2 = aggregate(Enteric$`O2 (g/d)`, by = list (Enteric$`Start Time`, Enteric$`RFID Number` ),FUN = mean)
colnames(average_O2)= c("Date", "AnimalName", "Daily_Avg_O2")

```

## 8. Merge individual gas data frames into the Intake and Weight data frame.
```{R}
# Ensure AnimalTag is consistent across data frames to be able to merge.
average_CH4 <- average_CH4 %>% rename(AnimalTag = AnimalName)
average_CO2 <- average_CO2 %>% rename(AnimalTag = AnimalName)
average_O2  <- average_O2 %>% rename(AnimalTag = AnimalName)

# Merge all emissions into a single data frame.
emissions_merged <- average_CH4 %>%
  full_join(average_CO2, by = c("AnimalTag", "Date")) %>%
  full_join(average_O2, by = c("AnimalTag", "Date"))

#Extract last 3 characters from AnimalName in emissions data to create AnimalTag
#that is consistent with other dataframes. I.e., the last three of the RFID tag. 

emissions_merged <- emissions_merged %>%
  mutate(
    AnimalTag = substr(as.character(AnimalTag), nchar(AnimalTag) - 2, nchar(AnimalTag))
  )

# Ensure AnimalTag is character in all data frames
Intake_Weight_Merged <- Intake_Weight_Merged %>%
  mutate(AnimalTag = as.character(AnimalTag))

emissions_merged <- emissions_merged %>%
  mutate(AnimalTag = as.character(AnimalTag))

# Merge
Intake_Weight_Emissions <- Intake_Weight_Merged %>%
  left_join(emissions_merged, by = c("AnimalTag", "Date"))

# View result
summary(Intake_Weight_Emissions)
```

## 9. Now we have a dataframe with all the data merged we can subset the data for animals that were present in the entire trial. 
```{R}
#Cow RFID tag numbers (last 3)
keep_tags <- c(167, 224, 235, 263, 313, 336, 387)

# Subset the data frame
complete_data <- Intake_Weight_Emissions[Intake_Weight_Merged$AnimalTag %in% keep_tags, ]

#Rename complete_data so that we don't override the completed dataset during next
#coding sections. 

clean_data <- complete_data
```

## 10. Perform descriptive statistics on all periods. The trial had an additional G2 adaption and collection period but only the last two collection periods were used due to low animal use of the GreenFeed. 
```{R}
# Define color scheme for treatments.
feed_colors <- c(
  "G2_Adapt_1"    = "#56b400",
  "G2_Collect_1"  = "#009e73",
  "G1_Adapt"      = "#0072b2",
  "G1_Collect"    = "#9467bd",
  "G2_Adapt_2"    = "#e377c2",
  "G2_Collect_2"  = "#f781bf"
)

# Ensure Trial_Period is a factor with all levels defined
clean_data <- clean_data %>%
  mutate(
    Trial_Period = factor(Trial_Period, levels = names(feed_colors)),
    DMI_kg = DMI * 0.453592,
    Weight_kg = Weight * 0.453592
  )

# Summarise and preserve all levels
summary_means <- clean_data %>%
  group_by(Trial_Period) %>%
  summarise(
    DMI_kg = mean(DMI_kg, na.rm = TRUE),
    Weight_kg = mean(Weight_kg, na.rm = TRUE),
    CH4 = mean(Daily_Avg_CH4, na.rm = TRUE),
    CO2 = mean(Daily_Avg_CO2, na.rm = TRUE),
    O2 = mean(Daily_Avg_O2, na.rm = TRUE),
    .groups = "drop"
  ) %>%
  
# Ensure all periods appear, even if NA
  complete(Trial_Period = factor(levels(clean_data$Trial_Period), levels = levels(clean_data$Trial_Period))) %>%
# Replace any remaining NAs with 0 for plotting
  mutate(across(where(is.numeric), ~ replace_na(., 0)))

plot_bar <- function(var) {
  y_label <- switch(var,
                    "DMI_kg"   = bquote("DMI (kg" / day * ")"),
                    "Weight_kg"= bquote("Weight (kg)"),
                    "CH4"      = bquote("CH"[4] ~ "(g/day)"),
                    "CO2"      = bquote("CO"[2] ~ "(g/day)"),
                    "O2"       = bquote("O"[2] ~ "(g/day)")
  )
  
  title_label <- switch(var,
                        "DMI_kg"   = "Average DMI by Trial Period",
                        "Weight_kg"= "Average Weight by Trial Period",
                        "CH4"      = expression("Average CH"[4] * " by Trial Period"),
                        "CO2"      = expression("Average CO"[2] * " by Trial Period"),
                        "O2"       = expression("Average O"[2] * " by Trial Period")
  )
  
  ggplot(summary_means, aes(x = Trial_Period, y = .data[[var]], fill = Trial_Period)) +
    geom_bar(stat = "identity") +
    scale_fill_manual(values = feed_colors) +
    ggtitle(title_label) +
    labs(x = "Trial Period", y = y_label) +
    theme_minimal() +
    theme(axis.text.x = element_text(angle = 45, hjust = 1))
}
plot_bar("DMI_kg")
plot_bar("CH4")
plot_bar("CO2")
plot_bar("O2")
```


## 11. Outlier removal using Interquartile Range (IRQ) or two standard deviations from the mean.
```{R}
# Define a function to remove outliers using 0.75 * IQR.
remove_outliers <- function(df, column) {
  q <- quantile(df[[column]], probs = c(0.25, 0.75), na.rm = TRUE)
  iqr <- IQR(df[[column]], na.rm = TRUE)
  lower <- q[1] - 0.75 * iqr
  upper <- q[2] + 0.75 * iqr
  df[df[[column]] > lower & df[[column]] < upper, ]
}
#Create a function to remove outliers using 2 standard deviations. 
remove_outliers_sd <- function(df, column) {
  mean_val <- mean(df[[column]], na.rm = TRUE)
  sd_val <- sd(df[[column]], na.rm = TRUE)
  lower <- mean_val - 2 * sd_val
  upper <- mean_val + 2 * sd_val
  df[df[[column]] >= lower & df[[column]] <= upper, ]
}
# Remove outliers for each gas. Choose remove_outliers for IQR or 
#choose remove_outliers_sd for less strict outlier removal.
#The IQR data frames are used for the rest of the code and the 
#other can be deployed for further data exploration and analysis.

# Apply to CH4
clean_dataCH4 <- remove_outliers(clean_data, "Daily_Avg_CH4")

# Apply to CO2
clean_dataCO2 <- remove_outliers(clean_data, "Daily_Avg_CO2")

# Apply to O2
clean_dataO2 <- remove_outliers(clean_data, "Daily_Avg_O2")

#clean_data has no extreme outliers for CH4, CO2, or O2 using the IQR method.

# Subset to only G2_Collect_2 and G1_Collect for IQR.
subset_data <- clean_data %>%
  filter(Trial_Period %in% c("G2_Collect_2", "G1_Collect"))
subset_data_clean <- subset_data %>% 
  drop_na(Daily_Avg_CH4, Daily_Avg_CO2, Daily_Avg_O2)

# Ensure Trial_Period is a factor with the correct order
subset_data_clean$Trial_Period <- factor(subset_data_clean$Trial_Period, levels = c("G1_Collect", "G2_Collect_2"))

#Apply two standard deviations for outlier removal (optional)
#Normally is is less strict than IQR but this method reduces observations to 41 
#compared to 44 using the IQR method. 

#Remove outliers for each gas from original clean_data
clean2_dataCH4 <- remove_outliers_sd(clean_data, "Daily_Avg_CH4")
clean2_dataCO2 <- remove_outliers_sd(clean_data, "Daily_Avg_CO2")
clean2_dataO2  <- remove_outliers_sd(clean_data, "Daily_Avg_O2")

#Keep only observations that are present in all cleaned datasets
# (i.e., no outliers in CH4, CO2, or O2)

clean_data_filtered2 <- clean_data %>%
  semi_join(clean2_dataCH4, by = c("AnimalTag", "Date")) %>%
  semi_join(clean2_dataCO2, by = c("AnimalTag", "Date")) %>%
  semi_join(clean2_dataO2,  by = c("AnimalTag", "Date"))

#Subset to only the desired trial periods
subset_data2 <- clean_data_filtered2 %>%
  filter(Trial_Period %in% c("G1_Collect", "G2_Collect_2"))

#Drop any remaining NA values
subset_data_clean2 <- subset_data2 %>%
  drop_na(Daily_Avg_CH4, Daily_Avg_CO2, Daily_Avg_O2)

#Ensure correct factor level order
subset_data_clean2$Trial_Period <- factor(subset_data_clean2$Trial_Period, levels = c("G1_Collect", "G2_Collect_2"))
```


## 12. Run descriptive statistics and plots on subset data for collection periods (G1 and G2).
```{R}

#Convert DMI and Weight to kg. 
clean_data <- subset_data_clean %>%
  mutate(
    Trial_Period = factor(Trial_Period, levels = names(feed_colors)),
    DMI_kg = DMI * 0.453592,
    Weight_kg = Weight * 0.453592
  )

#Summarise and preserve all levels
summary_means <- clean_data %>%
  group_by(Trial_Period) %>%
  summarise(
    DMI_kg = mean(DMI_kg, na.rm = TRUE),
    Weight_kg = mean(Weight_kg, na.rm = TRUE),
    CH4 = mean(Daily_Avg_CH4, na.rm = TRUE),
    CO2 = mean(Daily_Avg_CO2, na.rm = TRUE),
    O2 = mean(Daily_Avg_O2, na.rm = TRUE),
    .groups = "drop"
  ) %>%
  
# Ensure all periods appear, even if NA
  complete(Trial_Period = factor(levels(clean_data$Trial_Period), levels = levels(clean_data$Trial_Period))) %>%
# Replace any remaining NAs with 0 for plotting
  mutate(across(where(is.numeric), ~ replace_na(., 0)))

#Create plotting function.
plot_bar <- function(var) {
  y_label <- switch(var,
                    "DMI_kg"   = bquote("DMI (kg" / day * ")"),
                    "Weight_kg"= bquote("Weight (kg)"),
                    "CH4"      = bquote("CH"[4] ~ "(g/day)"),
                    "CO2"      = bquote("CO"[2] ~ "(g/day)"),
                    "O2"       = bquote("O"[2] ~ "(g/day)")
  )
  
  title_label <- switch(var,
                        "DMI_kg"   = "Average DMI by Trial Period",
                        "Weight_kg"= "Average Weight by Trial Period",
                        "CH4"      = expression("Average CH"[4] * " by Trial Period"),
                        "CO2"      = expression("Average CO"[2] * " by Trial Period"),
                        "O2"       = expression("Average O"[2] * " by Trial Period")
  )

  ggplot(summary_means, aes(x = Trial_Period, y = .data[[var]], fill = Trial_Period)) +
    geom_bar(stat = "identity") +
    scale_fill_manual(values = feed_colors) +
    ggtitle(title_label) +
    labs(x = "Trial Period", y = y_label) +
    theme_minimal() +
    theme(axis.text.x = element_text(angle = 45, hjust = 1))
}

#Create plots. 
plot_bar("DMI_kg")
plot_bar("CH4")
plot_bar("CO2")
plot_bar("O2")

#Note that the other bars are not present because the subset was successful.
```
## 13. Descriptive stats grouped by Trial_Period.

```{R}
descriptive_stats <- subset_data_clean %>%
  filter(Trial_Period %in% c("G1_Collect", "G2_Collect_2")) %>%
  group_by(Trial_Period) %>%
  summarise(
    # DMI
    mean_DMI = mean(DMI, na.rm = TRUE),
    sd_DMI   = sd(DMI, na.rm = TRUE),
    min_DMI  = min(DMI, na.rm = TRUE),
    max_DMI  = max(DMI, na.rm = TRUE),
    n_DMI    = sum(!is.na(DMI)),
    
    # CH4
    mean_CH4 = mean(Daily_Avg_CH4, na.rm = TRUE),
    sd_CH4   = sd(Daily_Avg_CH4, na.rm = TRUE),
    min_CH4  = min(Daily_Avg_CH4, na.rm = TRUE),
    max_CH4  = max(Daily_Avg_CH4, na.rm = TRUE),
    n_CH4    = sum(!is.na(Daily_Avg_CH4)),
    
    # CO2
    mean_CO2 = mean(Daily_Avg_CO2, na.rm = TRUE),
    sd_CO2   = sd(Daily_Avg_CO2, na.rm = TRUE),
    min_CO2  = min(Daily_Avg_CO2, na.rm = TRUE),
    max_CO2  = max(Daily_Avg_CO2, na.rm = TRUE),
    n_CO2    = sum(!is.na(Daily_Avg_CO2)),
    
    # O2
    mean_O2 = mean(Daily_Avg_O2, na.rm = TRUE),
    sd_O2   = sd(Daily_Avg_O2, na.rm = TRUE),
    min_O2  = min(Daily_Avg_O2, na.rm = TRUE),
    max_O2  = max(Daily_Avg_O2, na.rm = TRUE),
    n_O2    = sum(!is.na(Daily_Avg_O2))
  )
```

## 14. Run statistical models for DMI and gases.

```{R}
# Fit mixed model 
model_DMI <- lmer(DMI ~ Trial_Period + (1 | AnimalTag), data = subset_data_clean)
summary(model_DMI)

# Get estimated marginal means
emm <- emmeans(model_DMI, ~ Trial_Period)
emm_df <- as.data.frame(emm)

# Convert from pounds to kilograms
emm_df$emmean_kg <- emm_df$emmean / 2.20462
emm_df$SE_kg <- emm_df$SE / 2.20462

# Assign labels (manually since only 2 groups)
emm_df$Label <- c("b", "a")  # adjust based on group means

# Plot
ggplot(emm_df, aes(x = Trial_Period, y = emmean_kg, fill = Trial_Period)) +
  geom_col() +
  geom_errorbar(aes(ymin = emmean_kg - SE_kg, ymax = emmean_kg + SE_kg), width = 0.5) +
  geom_text(
    aes(label = Label, y = emmean_kg + SE_kg + 0.5),
    fontface = "bold", size = 5
  ) +
  ylim(0, max(emm_df$emmean_kg + emm_df$SE_kg) + 1) +
  labs(x = "Trial Period", y = "Dry Matter Intake (kg/day)") +
  scale_fill_manual(values = c("yellow", "blue")) +
  theme_classic()

# Fit mixed model for CH4
response_var_CH4 <- "Daily_Avg_CH4"
y_label_CH4 <- expression(CH[4] ~ (g/day))
formula_CH4 <- as.formula(paste(response_var_CH4, "~ Trial_Period + (1 | AnimalTag)"))

# Model
model_CH4 <- lmer(formula_CH4, data = subset_data_clean)
summary(model_CH4)

# EMM
emm_CH4 <- emmeans(model_CH4, ~ Trial_Period)
emm_df_CH4 <- as.data.frame(emm_CH4)
emm_df_CH4$Label <- c("b", "a")

# Plot
ggplot(emm_df_CH4, aes(x = Trial_Period, y = emmean, fill = Trial_Period)) +
  geom_col() +
  geom_errorbar(aes(ymin = emmean - SE, ymax = emmean + SE), width = 0.5) +
  geom_text(aes(label = Label, y = emmean + SE + 10), fontface = "bold", size = 5) +
  scale_y_continuous(limits = c(0, 310), expand = c(0, 0)) +
  labs(x = "Trial Period", y = y_label_CH4) +
  scale_fill_manual(values = c("yellow", "blue")) +
  theme_classic()

# CO2 setup
response_var_CO2 <- "Daily_Avg_CO2"
y_label_CO2 <- expression(CO[2] ~ (g/day))
formula_CO2 <- as.formula(paste(response_var_CO2, "~ Trial_Period + (1 | AnimalTag)"))

# Model
model_CO2 <- lmer(formula_CO2, data = subset_data_clean)
summary(model_CO2)

# Get Estimate Marginal Means
emm_CO2 <- emmeans(model_CO2, ~ Trial_Period)
emm_df_CO2 <- as.data.frame(emm_CO2)
emm_df_CO2$Label <- c("b", "a")
emm_df_CO2$Label_y <- emm_df_CO2$emmean + emm_df_CO2$SE + 0.05 * max(emm_df_CO2$emmean)

# Plot
ggplot(emm_df_CO2, aes(x = Trial_Period, y = emmean, fill = Trial_Period)) +
  geom_col() +
  geom_errorbar(aes(ymin = emmean - SE, ymax = emmean + SE), width = 0.5) +
  geom_text(aes(label = Label, y = Label_y), fontface = "bold", size = 5) +
  scale_y_continuous(limits = c(0, 10000), expand = c(0, 0)) +
  labs(x = "Trial Period", y = y_label_CO2) +
  scale_fill_manual(values = c("yellow", "blue")) +
  theme_classic()

# O2 setup
response_var_O2 <- "Daily_Avg_O2"
y_label_O2 <- expression(O[2] ~ (g/day))
formula_O2 <- as.formula(paste(response_var_O2, "~ Trial_Period + (1 | AnimalTag)"))

# Model
model_O2 <- lmer(formula_O2, data = subset_data_clean)
summary(model_O2)

# EMM
emm_O2 <- emmeans(model_O2, ~ Trial_Period)
emm_df_O2 <- as.data.frame(emm_O2)
emm_df_O2$Label <- c("b", "a")
emm_df_O2$Label_y <- emm_df_O2$emmean + emm_df_O2$SE + 0.05 * max(emm_df_O2$emmean, na.rm = TRUE)

# Plot
ggplot(emm_df_O2, aes(x = Trial_Period, y = emmean, fill = Trial_Period)) +
  geom_col() +
  geom_errorbar(aes(ymin = emmean - SE, ymax = emmean + SE), width = 0.5) +
  geom_text(aes(label = Label, y = Label_y), fontface = "bold", size = 5) +
  scale_y_continuous(
    limits = c(0, max(emm_df_O2$Label_y, na.rm = TRUE) + 0.05 * max(emm_df_O2$emmean, na.rm = TRUE)),
    expand = c(0, 0)
  ) +
  labs(x = "Trial Period", y = y_label_O2) +
  scale_fill_manual(values = c("yellow", "blue")) +
  theme_classic()
```
## 15. Test for Normality of each model.

```{R}

# Example: for DMI model
# 1. Residual histogram
hist(residuals(model_DMI), main = "Histogram of Residuals", xlab = "Residuals")

# 2. Q-Q Plot for normality
qqnorm(residuals(model_DMI))
qqline(residuals(model_DMI), col = "red", lwd = 2)

# 3. Shapiro-Wilk test (for small samples, < 5000)
shapiro.test(residuals(model_DMI))  # returns W and p-value

# 4. Plot residuals vs. fitted values (homoscedasticity check)
plot(fitted(model_DMI), residuals(model_DMI),
     main = "Residuals vs Fitted",
     xlab = "Fitted Values", ylab = "Residuals")
abline(h = 0, col = "blue", lwd = 2)

# Example: for CH4 model
# 1. Residual histogram
hist(residuals(model_CH4), main = "Histogram of Residuals", xlab = "Residuals")

# 2. Q-Q Plot for normality
qqnorm(residuals(model_CH4))
qqline(residuals(model_CH4), col = "red", lwd = 2)

# 3. Shapiro-Wilk test (for small samples, < 5000)
shapiro.test(residuals(model_CH4))  # returns W and p-value

# 4. Plot residuals vs. fitted values (homoscedasticity check)
plot(fitted(model_CH4), residuals(model_CH4),
     main = "Residuals vs Fitted",
     xlab = "Fitted Values", ylab = "Residuals")
abline(h = 0, col = "blue", lwd = 2)

# Example: for CO2 model
# 1. Residual histogram
hist(residuals(model_CO2), main = "Histogram of Residuals", xlab = "Residuals")

# 2. Q-Q Plot for normality
qqnorm(residuals(model_CO2))
qqline(residuals(model_CO2), col = "red", lwd = 2)

# 3. Shapiro-Wilk test (for small samples, < 5000)
shapiro.test(residuals(model_CO2))  # returns W and p-value

# 4. Plot residuals vs. fitted values (homoscedasticity check)
plot(fitted(model_CO2), residuals(model_CO2),
     main = "Residuals vs Fitted",
     xlab = "Fitted Values", ylab = "Residuals")
abline(h = 0, col = "blue", lwd = 2)

# Example: for O2 model
# 1. Residual histogram
hist(residuals(model_O2), main = "Histogram of Residuals", xlab = "Residuals")

# 2. Q-Q Plot for normality
qqnorm(residuals(model_O2))
qqline(residuals(model_O2), col = "red", lwd = 2)

# 3. Shapiro-Wilk test (for small samples, < 5000)
shapiro.test(residuals(model_O2))  # returns W and p-value

# 4. Plot residuals vs. fitted values (homoscedasticity check)
plot(fitted(model_O2), residuals(model_O2),
     main = "Residuals vs Fitted",
     xlab = "Fitted Values", ylab = "Residuals")
abline(h = 0, col = "blue", lwd = 2)
```
## 16. Run model selection using corrected Akaike Information Criterion(AICc) and then run best regression models for G1, G2, and combined (G1 + G2).Note that this process include covariate removal due to multicollinearity.
```{R}
# Step 1: Define AICc calculation function.
calculate_AICc <- function(model) {
  aic <- AIC(model)
  n <- length(model$residuals)
  k <- length(coef(model))
  aicc <- aic + (2 * k^2 + 2 * k) / (n - k - 1)
  return(aicc)
}

# Step 2: Define model formulas.
formulas <- list(
  DMI_CH4      = DMI ~ Daily_Avg_CH4,
  DMI_CO2      = DMI ~ Daily_Avg_CO2,
  DMI_O2       = DMI ~ Daily_Avg_O2,
  DMI_AllGases = DMI ~ Daily_Avg_CH4 + Daily_Avg_CO2 + Daily_Avg_O2,
  DMI_All      = DMI ~ Daily_Avg_CH4 + Daily_Avg_CO2 + Daily_Avg_O2 + Weight
)


# Step 3: Model fitting function.
fit_models <- function(data, formulas) {
  lapply(formulas, function(f) {
    model <- lm(f, data = data)
    list(
      model = model,
      AICc = calculate_AICc(model)
    )
  })
}

# Step 4: Split data by trial period.
g1_data <- subset_data_clean %>% filter(Trial_Period == "G1_Collect")
g2_data <- subset_data_clean %>% filter(Trial_Period == "G2_Collect_2")

# Step 5: Fit models.
models_g1 <- fit_models(g1_data, formulas)
models_g2 <- fit_models(g2_data, formulas)
models_combined <- fit_models(subset_data_clean, formulas)

#Initial Variance Inflation Factor (VIF) testing. 
# G1_Collect — model with all gases and weight
vif(models_g1$DMI_All$model)

# G2_Collect_2 — model with all gases and weight
vif(models_g2$DMI_All$model)

# Combined — model with all gases and weight
vif(models_combined$DMI_All$model)

# Optional: VIF for model with only gases (no weight)
vif(models_g1$DMI_AllGases$model)
vif(models_g2$DMI_AllGases$model)
vif(models_combined$DMI_AllGases$model)

# Step 6: Extract AICc
extract_AICc <- function(model_list) {
  sapply(model_list, function(x) x$AICc)
}

cat("AICc - G1_Collect\n")
print(extract_AICc(models_g1))

cat("\nAICc - G2_Collect_2\n")
print(extract_AICc(models_g2))

cat("\nAICc - Combined\n")
print(extract_AICc(models_combined))

# Step 7: Extract tidy summaries
model_summaries <- list(
  G1_Collect    = tidy(models_g1$DMI_CH4$model),
  G2_Collect_2  = tidy(models_g2$DMI_All$model),
  Combined      = tidy(models_combined$DMI_All$model)
)

print(model_summaries$G1_Collect)
print(model_summaries$G2_Collect_2)
print(model_summaries$Combined)

# Step 8: VIF filtering function
# Function to filter models by VIF threshold
filter_models_by_vif <- function(model_list, threshold = 6) {
  filtered_models <- list()
  
  for (name in names(model_list)) {
    mod <- model_list[[name]]$model
    
    # Extract predictor terms (not intercept)
    predictor_terms <- attr(terms(mod), "term.labels")
    
    # If there is only 1 predictor (or none), skip VIF and retain the model
    if (length(predictor_terms) < 2) {
      filtered_models[[name]] <- model_list[[name]]
    } else {
      vif_values <- car::vif(mod)
      if (all(vif_values <= threshold)) {
        filtered_models[[name]] <- model_list[[name]]
      }
    }
  }
  return(filtered_models)
}


# ---- Step 9: Apply VIF Filtering ----
# These filtered models account for multicollinearity using VIF.
# Only models where all predictor variables have VIF ≤ 6 are retained.
# This ensures the predictors are not highly collinear, improving model interpretability and stability.
models_g1_filtered <- filter_models_by_vif(models_g1)
models_g2_filtered <- filter_models_by_vif(models_g2)
models_combined_filtered <- filter_models_by_vif(models_combined)

# ---- Step 10: Interpret AICc Results ----
# From the VIF-filtered models, the model with the **lowest AICc** is considered the best.
# AICc (corrected Akaike Information Criterion) balances model fit and complexity.
# This approach is appropriate for this dataset, as it contains fewer than 5000 observations —
# making AICc a more reliable criterion than AIC in small samples.
cat("\nModels retained for G1_Collect:\n")
print(names(models_g1_filtered))

cat("\nModels retained for G2_Collect_2:\n")
print(names(models_g2_filtered))

cat("\nModels retained for Combined:\n")
print(names(models_combined_filtered))

#Step 11:Display best models for each Trial Period
best_models <- list(
  G1_Collect = models_g1_filtered$DMI_CH4$model,
  G2_Collect_2 = models_g2_filtered$DMI_CO2$model,
  Combined = models_combined_filtered$DMI_CH4$model
)

# Output tidy summaries for each
model_summaries_best <- lapply(best_models, tidy)

# Print each summary
cat("\n--- G1_Collect: DMI ~ Daily_Avg_CH4 ---\n")
print(model_summaries_best$G1_Collect)

cat("\n--- G2_Collect_2: DMI ~ Daily_Avg_CO2 ---\n")
print(model_summaries_best$G2_Collect_2)

cat("\n--- Combined: DMI ~ Daily_Avg_CH4 ---\n")
print(model_summaries_best$Combined)

#Step 11: Output adjusted R2 values
# Extract adjusted R² values for the best models
adj_r2_values <- list(
  G1_Collect = summary(models_g1_filtered$DMI_CH4$model)$adj.r.squared,
  G2_Collect_2 = summary(models_g2_filtered$DMI_CO2$model)$adj.r.squared,
  Combined = summary(models_combined_filtered$DMI_CH4$model)$adj.r.squared
)

# Print the adjusted R² values
cat("\nAdjusted R² values for best models:\n")
cat("G1_Collect (DMI ~ CH4):       ", round(adj_r2_values$G1_Collect, 4), "\n")
cat("G2_Collect_2 (DMI ~ CO2):     ", round(adj_r2_values$G2_Collect_2, 4), "\n")
cat("Combined (DMI ~ CH4):         ", round(adj_r2_values$Combined, 4), "\n")

```
## 17. Plot the best models for predicting DMI.
```{R}
# Add a column to each dataset for grouping.
g1_data$Group <- "G1_Collect"
g2_data$Group <- "G2_Collect_2"
subset_data_clean$Group <- "Combined"

# Calculate adjusted R² for each best model.
r2_g1 <- summary(models_g1_filtered$DMI_CH4$model)$adj.r.squared
r2_g2 <- summary(models_g2_filtered$DMI_CO2$model)$adj.r.squared
r2_combined <- summary(models_combined_filtered$DMI_CH4$model)$adj.r.squared

# Plot function with R² annotation.
plot_model <- function(data, xvar, yvar = "DMI", group_label, r2_value) {
  ggplot(data, aes_string(x = xvar, y = yvar)) +
    geom_point(color = "darkblue", size = 2) +
    geom_smooth(method = "lm", se = TRUE, color = "red") +
    labs(
      title = paste0(group_label, ": ", yvar, " ~ ", xvar),
      x = xvar,
      y = yvar
    ) +
    annotate("text", 
             x = Inf, y = -Inf, 
             hjust = 1.1, vjust = -1.1,
             label = paste0("Adjusted R² = ", round(r2_value, 3)),
             size = 5, color = "black") +
    theme_minimal(base_size = 14)
}

# Generate the annotated plots.
plot1 <- plot_model(g1_data, "Daily_Avg_CH4", group_label = "G1_Collect", r2_value = r2_g1)
plot2 <- plot_model(g2_data, "Daily_Avg_CO2", group_label = "G2_Collect_2", r2_value = r2_g2)
plot3 <- plot_model(subset_data_clean, "Daily_Avg_CH4", group_label = "Combined", r2_value = r2_combined)

# Show plots one by one.
print(plot1)
print(plot2)
print(plot3)
```


## 18. NASEM 2016 and generic body weight multipled by 1.8% to estimate DMI.
```{R}
# Step 1: Convert observed and predicted DMI from lb to kg and recalculate predicted values
tdn_values <- c(G1_Collect = 55.4, G2_Collect_2 = 47.6)

subset_data_clean <- subset_data_clean %>%
  mutate(
    DMI = DMI / 2.20462,        # Convert observed DMI to kg
    BW_kg = Weight / 2.20462,   # Convert body weight to kg
    BW_75 = BW_kg^0.75,
    TDN = case_when(
      Trial_Period == "G1_Collect" ~ tdn_values["G1_Collect"],
      Trial_Period == "G2_Collect_2" ~ tdn_values["G2_Collect_2"]
    ),
    DE = (TDN / 100) * 4.409,
    ME = 0.9611 * DE - 0.2999,
    NEm = 1.37 * ME - (0.138^2) * 0.0105 * (ME^3) - 1.12,
    NEm_Intake = BW_75 * (0.04997 * NEm^2 + 0.04631),
    NASEM_Pred = NEm_Intake / NEm,        # Already in Mcal/d, results in kg/day
    BW_1.8_Pred = BW_kg * 0.018           # Predicted intake as % of BW in kg
  )

# Step 2: Function to calculate Adjusted R2 and Mean Bias
model_metrics <- function(obs, pred) {
  lm_fit <- lm(obs ~ pred)
  adj_r2 <- summary(lm_fit)$adj.r.squared
  mean_bias <- mean(pred - obs, na.rm = TRUE)
  list(adj_r2 = round(adj_r2, 3), mean_bias = round(mean_bias, 3))
}

# Step 3: Metrics for full dataset
metrics_nasem <- model_metrics(subset_data_clean$DMI, subset_data_clean$NASEM_Pred)
metrics_bw <- model_metrics(subset_data_clean$DMI, subset_data_clean$BW_1.8_Pred)

# Step 4: Plotting function
plot_obs_vs_pred <- function(data, pred_col, model_name, metrics) {
  ggplot(data, aes_string(x = pred_col, y = "DMI", color = "AnimalTag")) +
    geom_point(size = 3, alpha = 0.7) +
    geom_smooth(method = "lm", se = FALSE, color = "black", linetype = "dashed") +
    labs(
      title = paste("Observed vs Predicted DMI:", model_name),
      subtitle = paste("Adj R² =", metrics$adj_r2, "| Mean Bias =", metrics$mean_bias, "kg/day"),
      x = "Predicted DMI (kg/day)",
      y = "Observed DMI (kg/day)"
    ) +
    theme_minimal() +
    theme(legend.position = "bottom")
}

# Step 5: Combined plots
plot_nasem <- plot_obs_vs_pred(subset_data_clean, "NASEM_Pred", "NASEM Model", metrics_nasem)
plot_bw <- plot_obs_vs_pred(subset_data_clean, "BW_1.8_Pred", "1.8% BW Rule", metrics_bw)

# Step 6: Group plots
plot_by_group <- function(group_name, data, pred_col, model_name) {
  df <- data %>% filter(Trial_Period == group_name)
  metrics <- model_metrics(df$DMI, df[[pred_col]])
  plot_obs_vs_pred(df, pred_col, paste(model_name, "-", group_name), metrics)
}

#Compare results
# Step 7: Plot by treatment
nasem_g1 <- plot_by_group("G1_Collect", subset_data_clean, "NASEM_Pred", "NASEM")
nasem_g2 <- plot_by_group("G2_Collect_2", subset_data_clean, "NASEM_Pred", "NASEM")
bw_g1 <- plot_by_group("G1_Collect", subset_data_clean, "BW_1.8_Pred", "1.8% BW")
bw_g2 <- plot_by_group("G2_Collect_2", subset_data_clean, "BW_1.8_Pred", "1.8% BW")

# Step 8: Display all plots
print(plot_nasem)
print(plot_bw)
print(nasem_g1)
print(nasem_g2)
print(bw_g1)
print(bw_g2)
```


## 19.1 Meta modeling. Here two type of smoothing techniques are deployed to attempt to get a better prediction of DMI. First a rolling average is used. All cow data was average into a "average cow" for DMI, CH4, CO2, O2 in attempt to strengthen the limited data. A new column was added into the "daily_herd_avg" data frame. Note DMI is already in kg. 
```{R}
#Make a new data that is herd level.
# Step 1: Group by Trial_Period and Date to compute daily herd-level averages
daily_herd_avg <- subset_data_clean %>%
  group_by(Trial_Period, Date) %>%
  summarise(
    Daily_Avg_CH4 = mean(Daily_Avg_CH4, na.rm = TRUE),
    Daily_Avg_CO2 = mean(Daily_Avg_CO2, na.rm = TRUE),
    Daily_Avg_O2 = mean(Daily_Avg_O2, na.rm = TRUE),
    DMI_kg = mean(DMI, na.rm = TRUE),
    .groups = 'drop'
  )

# Step 2: Apply 7-day rolling average (smoothing) within each treatment group
smoothed_herd <- daily_herd_avg %>%
  arrange(Trial_Period, Date) %>%
  group_by(Trial_Period) %>%
  mutate(
    CH4_smoothed = rollmean(Daily_Avg_CH4, k = 7, fill = NA, align = "right"),
    CO2_smoothed = rollmean(Daily_Avg_CO2, k = 7, fill = NA, align = "right"),
    O2_smoothed  = rollmean(Daily_Avg_O2,  k = 7, fill = NA, align = "right"),
    DMI_smoothed = rollmean(DMI_kg,        k = 7, fill = NA, align = "right")
  ) %>%
  ungroup()


# Split smoothed data into groups
herd_g1 <- smoothed_herd %>% filter(Trial_Period == "G1_Collect")
herd_g2 <- smoothed_herd %>% filter(Trial_Period == "G2_Collect_2")
herd_combined <- smoothed_herd  # All data

# Step 3: Fit best models on smoothed herd-level data
model_g1_herd <- lm(DMI_kg ~ Daily_Avg_CH4, data = herd_g1)
model_g2_herd <- lm(DMI_kg ~ Daily_Avg_CO2, data = herd_g2)
model_combined_herd <- lm(DMI_kg ~ Daily_Avg_CH4, data = herd_combined)

# Step 4: Get Adjusted R² and summary
summary_g1 <- summary(model_g1_herd)
summary_g2 <- summary(model_g2_herd)
summary_combined <- summary(model_combined_herd)

cat("Adjusted R² - G1_Collect:\n", summary_g1$adj.r.squared, "\n")
cat("Adjusted R² - G2_Collect_2:\n", summary_g2$adj.r.squared, "\n")
cat("Adjusted R² - Combined:\n", summary_combined$adj.r.squared, "\n")

# Step 5: Predict DMI. I.e., Deploy the model using data. 
herd_g1 <- herd_g1 %>%
  mutate(DMI_pred = predict(model_g1_herd, newdata = herd_g1),
         Bias = DMI_pred - DMI_kg)

herd_g2 <- herd_g2 %>%
  mutate(DMI_pred = predict(model_g2_herd, newdata = herd_g2),
         Bias = DMI_pred - DMI_kg)

herd_combined <- herd_combined %>%
  mutate(DMI_pred = predict(model_combined_herd, newdata = herd_combined),
         Bias = DMI_pred - DMI_kg)

# Step 6: Compute Mean Bias
cat("Mean Bias - G1_Collect:\n", mean(herd_g1$Bias, na.rm = TRUE), "\n")
cat("Mean Bias - G2_Collect_2:\n", mean(herd_g2$Bias, na.rm = TRUE), "\n")
cat("Mean Bias - Combined:\n", mean(herd_combined$Bias, na.rm = TRUE), "\n")

# Step 7: Plot observed vs predicted DMI for each group
plot_obs_pred <- function(data, group_name) {
  adj_r2 <- summary(lm(DMI_kg ~ DMI_pred, data = data))$adj.r.squared
  bias <- mean(data$Bias, na.rm = TRUE)
  
  ggplot(data, aes(x = Date)) +
    geom_line(aes(y = DMI_kg, color = "Observed"), size = 1) +
    geom_line(aes(y = DMI_pred, color = "Predicted"), linetype = "dashed", size = 1) +
    labs(title = paste("Observed vs Predicted DMI -", group_name),
         subtitle = paste0("Adj R² = ", round(adj_r2, 3), 
                           " | Mean Bias = ", round(bias, 2), " kg"),
         y = "DMI (kg)", x = "Date", color = "Legend") +
    theme_minimal()
}

plot_obs_pred(herd_g1, "G1_Collect")
plot_obs_pred(herd_g2, "G2_Collect_2")
plot_obs_pred(herd_combined, "Combined")
```


## 19.2 Meta modeling.The same concepts were applied as in 19.1 but we use an exponetial smoothing function similar to the SMOOTH function used in Vensim DSS to try to get a better fit compared to the rolling average.
```{R}
#Exponential smoothing (like Vensim SMOOTH)

alpha <- 1 / 7  # equivalent to Vensim's 7-day delay

smooth_exponential <- function(x, alpha) {
  stats::filter(x, alpha, method = "recursive")
}

# Step 1: Apply to CH4 for G1_Collect.
herd_g1 <- herd_g1 %>%
  arrange(Date) %>%
  mutate(
    CH4_smooth = smooth_exponential(Daily_Avg_CH4, alpha),
    DMI_kg_smooth = smooth_exponential(DMI_kg, alpha)
  )

# Step 2: Average by Date and Trial_Period across all cows (herd-level).
herd_avg <- subset_data_clean %>%
  group_by(Trial_Period, Date) %>%
  summarise(
    DMI_kg = mean(DMI, na.rm = TRUE),
    Daily_Avg_CH4 = mean(Daily_Avg_CH4, na.rm = TRUE),
    Daily_Avg_CO2 = mean(Daily_Avg_CO2, na.rm = TRUE),
    Daily_Avg_O2 = mean(Daily_Avg_O2, na.rm = TRUE),
    .groups = "drop"
  )

# Step 3: Apply smoothing (7-day exponential-style smoothing via filter).
smoothed_herd <- herd_avg %>%
  arrange(Trial_Period, Date) %>%
  group_by(Trial_Period) %>%
  mutate(
    DMI_kg = stats::filter(DMI_kg, rep(1/7, 7), sides = 1),
    Daily_Avg_CH4 = stats::filter(Daily_Avg_CH4, rep(1/7, 7), sides = 1),
    Daily_Avg_CO2 = stats::filter(Daily_Avg_CO2, rep(1/7, 7), sides = 1),
    Daily_Avg_O2 = stats::filter(Daily_Avg_O2, rep(1/7, 7), sides = 1)
  ) %>%
  ungroup()

# Step 4: Split by group.
herd_g1 <- smoothed_herd %>% filter(Trial_Period == "G1_Collect")
herd_g2 <- smoothed_herd %>% filter(Trial_Period == "G2_Collect_2")
herd_combined <- smoothed_herd

# Step 5: Fit best models from AICc step.
model_g1 <- lm(DMI_kg ~ Daily_Avg_CH4, data = herd_g1)
model_g2 <- lm(DMI_kg ~ Daily_Avg_CO2, data = herd_g2)
model_combined <- lm(DMI_kg ~ Daily_Avg_CH4, data = herd_combined)

# Step 6: Predict and calculate bias.
predict_and_eval <- function(data, model) {
  data %>%
    mutate(
      DMI_pred = predict(model, newdata = data),
      Bias = DMI_pred - DMI_kg
    )
}
herd_g1 <- predict_and_eval(herd_g1, model_g1)
herd_g2 <- predict_and_eval(herd_g2, model_g2)
herd_combined <- predict_and_eval(herd_combined, model_combined)

# Step 7: Plot with R² and Mean Bias.
plot_obs_pred <- function(data, group_name) {
  adj_r2 <- summary(lm(DMI_kg ~ DMI_pred, data = data))$adj.r.squared
  bias <- mean(data$Bias, na.rm = TRUE)
  
  ggplot(data, aes(x = Date)) +
    geom_line(aes(y = DMI_kg, color = "Observed"), size = 1.1) +
    geom_line(aes(y = DMI_pred, color = "Predicted"), linetype = "dashed", size = 1.1) +
    labs(
      title = paste("Observed vs Predicted DMI -", group_name),
      subtitle = paste0("Adj R² = ", round(adj_r2, 3), 
                        " | Mean Bias = ", round(bias, 2), " kg"),
      y = "DMI (kg)", x = "Date", color = "Legend"
    ) +
    theme_minimal()
}

# Generate plots
plot_obs_pred(herd_g1, "G1_Collect")
plot_obs_pred(herd_g2, "G2_Collect_2")
plot_obs_pred(herd_combined, "Combined")
```


## 20. Calculating crude protein contribution to basal diet from pellets used in the GreenFeed.
```{R}
# Step 1: Define input constants
feeding_periods <- 5                   # Feedings per day
drops_per_period <- 8                 # Drops per feeding
drop_mass_g <- 35                     # Mass per drop in grams
pellet_moisture_pct <- 12            # Moisture percentage
pellet_cp_pct <- 15                  # CP % of the pellet
bw_kg <- 622                         # Body weight in kg
dmi_pct_bw <- 1.8                    # % DMI as BW
basal_cp_pct <- 5.6                  # Basal diet CP %

# Step 2: Calculate pellet delivery
max_pellets_fed_g <- feeding_periods * drops_per_period * drop_mass_g  # Total grams
max_pellets_fed_kg <- max_pellets_fed_g / 1000                         # Convert to kg

# Step 3: Convert to dry matter basis
pellet_dm_kg <- max_pellets_fed_kg * (1 - pellet_moisture_pct / 100)

# Step 4: Calculate CP from pellets
pellet_cp_kg <- pellet_dm_kg * (pellet_cp_pct / 100)

# Step 5: Calculate basal diet intake and its CP
basal_dmi_kg <- bw_kg * (dmi_pct_bw / 100)
basal_cp_kg <- basal_dmi_kg * (basal_cp_pct / 100)

# Step 6: Determine pellet CP as % of basal diet CP
pellet_cp_pct_basal <- (pellet_cp_kg / basal_cp_kg) * 100

# Step 7: Print results
cat("Pellet CP Contribution Summary:\n")
cat("1. Max Pellets Fed (kg/day):", round(max_pellets_fed_kg, 3), "\n")
cat("2. Pellet DM (kg/day):", round(pellet_dm_kg, 3), "\n")
cat("3. Pellet CP (kg/day):", round(pellet_cp_kg, 4), "\n")
cat("4. Basal DMI (kg/day):", round(basal_dmi_kg, 3), "\n")
cat("5. Basal CP (kg/day):", round(basal_cp_kg, 3), "\n")
cat("6. Pellet CP % of Basal CP:", round(pellet_cp_pct_basal, 2), "%\n")

```
