# Supplementary material for: Integrating multiple precision livestock technologies to advance rangeland grazing management
Source: Front Vet Sci. 2025 Aug 22;12:1625448. doi: 10.3389/fvets.2025.1625448 (PMC12411203; doi:10.3389/fvets.2025.1625448)
Supplement: Supplementary file 1 [file Data_Sheet_1.ZIP › Lily_HMM_2025/Data/ScaleWeights.xlsx]

## Sheet: Sheet1
AnimalTag	Date	Weight
3	2022-02-22	0
167	2022-02-22	1314.3
195	2022-02-22	0
215	2022-02-22	1282.8
224	2022-02-22	1285.4
235	2022-02-22	1317.1
241	2022-02-22	1480.6
261	2022-02-22	1293.6
263	2022-02-22	1677.3
310	2022-02-22	1362.2
313	2022-02-22	1167.3
336	2022-02-22	1507.9
387	2022-02-22	1096.3
3	2022-02-23	0
167	2022-02-23	1333
195	2022-02-23	0
215	2022-02-23	1297.7
224	2022-02-23	1306.1
235	2022-02-23	1304.9
241	2022-02-23	1503.2
261	2022-02-23	1371
263	2022-02-23	1673.8
310	2022-02-23	1396.6
313	2022-02-23	1158.6
336	2022-02-23	1542.6
387	2022-02-23	1127.2
3	2022-02-24	0
167	2022-02-24	1361.5
195	2022-02-24	0
215	2022-02-24	1284.7
224	2022-02-24	1331.5
235	2022-02-24	1295.4
241	2022-02-24	1469.1
261	2022-02-24	1351.7
263	2022-02-24	1665.5
310	2022-02-24	0
313	2022-02-24	1145.6
336	2022-02-24	1527
387	2022-02-24	1153.5
3	2022-02-25	0
167	2022-02-25	1413.8
195	2022-02-25	0
215	2022-02-25	1261.4
224	2022-02-25	1360.4
235	2022-02-25	1296.8
241	2022-02-25	1485.9
261	2022-02-25	1448.7
263	2022-02-25	1755.2
310	2022-02-25	0
313	2022-02-25	0
336	2022-02-25	1577.4
387	2022-02-25	0
3	2022-02-26	0
167	2022-02-26	1352.1
195	2022-02-26	0
215	2022-02-26	1226.3
224	2022-02-26	0
235	2022-02-26	1285.9
241	2022-02-26	1475.2
261	2022-02-26	0
263	2022-02-26	0
310	2022-02-26	0
313	2022-02-26	0
336	2022-02-26	0
387	2022-02-26	0
3	2022-02-27	0
167	2022-02-27	1273.3
195	2022-02-27	0
215	2022-02-27	0
224	2022-02-27	0
235	2022-02-27	1235.6
241	2022-02-27	1464.7
261	2022-02-27	1391.8
263	2022-02-27	0
310	2022-02-27	0
313	2022-02-27	0
336	2022-02-27	0
387	2022-02-27	0
3	2022-02-28	0
167	2022-02-28	1346
195	2022-02-28	0
215	2022-02-28	1291.3
224	2022-02-28	1369.4
235	2022-02-28	1302.8
241	2022-02-28	1492.2
261	2022-02-28	1315.7
263	2022-02-28	1709.2
310	2022-02-28	0
313	2022-02-28	1157.3
336	2022-02-28	1511.8
387	2022-02-28	1126
3	2022-03-01	0
167	2022-03-01	1356.1
195	2022-03-01	0
215	2022-03-01	1272.9
224	2022-03-01	1345.7
235	2022-03-01	1302.4
241	2022-03-01	1516.9
261	2022-03-01	1352
263	2022-03-01	1702.2
310	2022-03-01	0
313	2022-03-01	1196.2
336	2022-03-01	1552.8
387	2022-03-01	1136.8
3	2022-03-02	0
167	2022-03-02	1404.8
195	2022-03-02	0
215	2022-03-02	1315.3
224	2022-03-02	1352.7
235	2022-03-02	1294.3
241	2022-03-02	1534.6
261	2022-03-02	1338.6
263	2022-03-02	1695.7
310	2022-03-02	0
313	2022-03-02	1224
336	2022-03-02	1555.6
387	2022-03-02	1162.7
3	2022-03-03	0
167	2022-03-03	1367
195	2022-03-03	293.6
215	2022-03-03	1304.6
224	2022-03-03	1359.5
235	2022-03-03	1274.4
241	2022-03-03	1504.4
261	2022-03-03	1327.9
263	2022-03-03	1721.4
310	2022-03-03	0
313	2022-03-03	1181
336	2022-03-03	1531.8
387	2022-03-03	1122.7
3	2022-03-04	0
167	2022-03-04	1412.8
195	2022-03-04	0
215	2022-03-04	1297.9
224	2022-03-04	1325.8
235	2022-03-04	1326.2
241	2022-03-04	1479.3
261	2022-03-04	1336.8
263	2022-03-04	1685.1
310	2022-03-04	0
313	2022-03-04	1223.5
336	2022-03-04	1524.7
387	2022-03-04	1174
3	2022-03-05	0
167	2022-03-05	0
195	2022-03-05	0
215	2022-03-05	1234.4
224	2022-03-05	0
235	2022-03-05	1254.4
241	2022-03-05	1471
261	2022-03-05	1262
263	2022-03-05	0
310	2022-03-05	0
313	2022-03-05	0
336	2022-03-05	1487.4
387	2022-03-05	0
3	2022-03-06	0
167	2022-03-06	0
195	2022-03-06	0
215	2022-03-06	0
224	2022-03-06	0
235	2022-03-06	0
241	2022-03-06	0
261	2022-03-06	0
263	2022-03-06	0
310	2022-03-06	0
313	2022-03-06	0
336	2022-03-06	0
387	2022-03-06	0
3	2022-03-07	0
167	2022-03-07	1325.4
195	2022-03-07	0
215	2022-03-07	1262.6
224	2022-03-07	1320.9
235	2022-03-07	1319.4
241	2022-03-07	1498
261	2022-03-07	1353.9
263	2022-03-07	1689.8
310	2022-03-07	0
313	2022-03-07	1201
336	2022-03-07	1523.6
387	2022-03-07	1155.9
3	2022-03-08	0
167	2022-03-08	1323.4
195	2022-03-08	0
215	2022-03-08	1260.5
224	2022-03-08	1358.4
235	2022-03-08	1301.9
241	2022-03-08	1510
261	2022-03-08	1338.6
263	2022-03-08	1667.8
310	2022-03-08	0
313	2022-03-08	1164.6
336	2022-03-08	1519.3
387	2022-03-08	1090.3
3	2022-03-09	0
167	2022-03-09	1374.8
195	2022-03-09	0
215	2022-03-09	1287.8
224	2022-03-09	1350.7
235	2022-03-09	1292.2
241	2022-03-09	1523.1
261	2022-03-09	1390
263	2022-03-09	1662.3
310	2022-03-09	0
313	2022-03-09	1178.9
336	2022-03-09	1472.6
387	2022-03-09	1117.9
3	2022-03-10	0
167	2022-03-10	1374.8
195	2022-03-10	0
215	2022-03-10	1287.8
224	2022-03-10	1350.7
235	2022-03-10	1292.2
241	2022-03-10	1523.1
261	2022-03-10	1390
263	2022-03-10	1662.3
310	2022-03-10	0
313	2022-03-10	1178.9
336	2022-03-10	1472.6
387	2022-03-10	1117.9
3	2022-03-11	0
167	2022-03-11	1431.9
195	2022-03-11	0
215	2022-03-11	1304.3
224	2022-03-11	1339
235	2022-03-11	1349.8
241	2022-03-11	1540
261	2022-03-11	1412.8
263	2022-03-11	1692.6
310	2022-03-11	0
313	2022-03-11	1196.2
336	2022-03-11	1545.6
387	2022-03-11	1171.7
3	2022-03-12	1385.2
167	2022-03-12	1437.6
195	2022-03-12	0
215	2022-03-12	1303.1
224	2022-03-12	1420.6
235	2022-03-12	1376.1
241	2022-03-12	1572.5
261	2022-03-12	1266.4
263	2022-03-12	1698.5
310	2022-03-12	0
313	2022-03-12	1225.6
336	2022-03-12	1549
387	2022-03-12	1213.3
3	2022-03-13	1324.6
167	2022-03-13	1440.2
195	2022-03-13	0
215	2022-03-13	1318.7
224	2022-03-13	1423.7
235	2022-03-13	1389.9
241	2022-03-13	1581.6
261	2022-03-13	1297.2
263	2022-03-13	1692.8
310	2022-03-13	0
313	2022-03-13	1238.7
336	2022-03-13	1562.5
387	2022-03-13	1206.6
3	2022-03-14	1336.8
167	2022-03-14	1431.8
195	2022-03-14	0
215	2022-03-14	1319.1
224	2022-03-14	1427.7
235	2022-03-14	1369.4
241	2022-03-14	1581.7
261	2022-03-14	1321.3
263	2022-03-14	1721.5
310	2022-03-14	0
313	2022-03-14	1236
336	2022-03-14	1582.1
387	2022-03-14	1200.7
3	2022-03-15	1337.7
167	2022-03-15	1463.1
195	2022-03-15	0
215	2022-03-15	1309.6
224	2022-03-15	1400.9
235	2022-03-15	1383
241	2022-03-15	1600.6
261	2022-03-15	1359.9
263	2022-03-15	1762.6
310	2022-03-15	0
313	2022-03-15	1236
336	2022-03-15	1554.2
387	2022-03-15	1233.4
3	2022-03-16	1348.1
167	2022-03-16	1427.7
195	2022-03-16	0
215	2022-03-16	1329.9
224	2022-03-16	1430
235	2022-03-16	1401.7
241	2022-03-16	1599
261	2022-03-16	1388.5
263	2022-03-16	1747.2
310	2022-03-16	0
313	2022-03-16	1233.3
336	2022-03-16	1556
387	2022-03-16	1249.4
3	2022-03-17	1406.8
167	2022-03-17	1450.2
195	2022-03-17	0
215	2022-03-17	1287.4
224	2022-03-17	1381.7
235	2022-03-17	1372
241	2022-03-17	1602.2
261	2022-03-17	1350.4
263	2022-03-17	1735.6
310	2022-03-17	0
313	2022-03-17	1192.9
336	2022-03-17	1548.8
387	2022-03-17	1213.6
3	2022-03-18	1379.4
167	2022-03-18	1375.3
195	2022-03-18	0
215	2022-03-18	1330.8
224	2022-03-18	1405.4
235	2022-03-18	1385.1
241	2022-03-18	1579.4
261	2022-03-18	1336.9
263	2022-03-18	1712.5
310	2022-03-18	0
313	2022-03-18	1210.6
336	2022-03-18	1565.2
387	2022-03-18	1138.2
3	2022-03-19	1399.8
167	2022-03-19	1421.7
195	2022-03-19	0
215	2022-03-19	1327
224	2022-03-19	1382.8
235	2022-03-19	1390.5
241	2022-03-19	1605.8
261	2022-03-19	1342.1
263	2022-03-19	1739.2
310	2022-03-19	0
313	2022-03-19	1229.1
336	2022-03-19	1546.3
387	2022-03-19	1192.4
3	2022-03-20	1363.1
167	2022-03-20	1438.5
195	2022-03-20	0
215	2022-03-20	1337.6
224	2022-03-20	1431.2
235	2022-03-20	1403.5
241	2022-03-20	1611
261	2022-03-20	1342.7
263	2022-03-20	1740.8
310	2022-03-20	0
313	2022-03-20	1243.3
336	2022-03-20	1561.8
387	2022-03-20	1225.6
3	2022-03-21	1401.6
167	2022-03-21	1409.7
195	2022-03-21	0
215	2022-03-21	1339.9
224	2022-03-21	1398.1
235	2022-03-21	1370.1
241	2022-03-21	1608.5
261	2022-03-21	1304.3
263	2022-03-21	1734.1
310	2022-03-21	0
313	2022-03-21	1210.1
336	2022-03-21	1541.5
387	2022-03-21	1212.3
3	2022-03-22	1476.7
167	2022-03-22	1346.3
195	2022-03-22	0
215	2022-03-22	1288
224	2022-03-22	1386.7
235	2022-03-22	1343.2
241	2022-03-22	1544.6
261	2022-03-22	1298.8
263	2022-03-22	1664.3
310	2022-03-22	0
313	2022-03-22	1187.3
336	2022-03-22	1554.7
387	2022-03-22	1177.6
3	2022-03-23	1400.2
167	2022-03-23	1354
195	2022-03-23	0
215	2022-03-23	1296
224	2022-03-23	1391
235	2022-03-23	1358.4
241	2022-03-23	1558.2
261	2022-03-23	1286.8
263	2022-03-23	1726.8
310	2022-03-23	0
313	2022-03-23	1181.8
336	2022-03-23	1511.8
387	2022-03-23	1180.4
3	2022-03-24	0
167	2022-03-24	1384.2
195	2022-03-24	0
215	2022-03-24	1248.5
224	2022-03-24	1366.5
235	2022-03-24	1331.2
241	2022-03-24	1555.2
261	2022-03-24	1327
263	2022-03-24	1693.7
310	2022-03-24	0
313	2022-03-24	1171.8
336	2022-03-24	1507.7
387	2022-03-24	1180.7
3	2022-03-25	1420.8
167	2022-03-25	1358.6
195	2022-03-25	0
215	2022-03-25	1284.2
224	2022-03-25	1372.2
235	2022-03-25	1333.9
241	2022-03-25	1548.8
261	2022-03-25	1295.9
263	2022-03-25	1638.6
310	2022-03-25	0
313	2022-03-25	1163.6
336	2022-03-25	1497.1
387	2022-03-25	1174.1
3	2022-03-26	1402.5
167	2022-03-26	1334.5
195	2022-03-26	0
215	2022-03-26	1303.9
224	2022-03-26	1319
235	2022-03-26	1311.3
241	2022-03-26	1534.2
261	2022-03-26	1256.3
263	2022-03-26	1634.4
310	2022-03-26	0
313	2022-03-26	1154.3
336	2022-03-26	1487.4
387	2022-03-26	1141.5
3	2022-03-27	1345.5
167	2022-03-27	1328.2
195	2022-03-27	0
215	2022-03-27	1270.3
224	2022-03-27	1375.9
235	2022-03-27	1262.2
241	2022-03-27	1555.6
261	2022-03-27	1282.1
263	2022-03-27	1649
310	2022-03-27	0
313	2022-03-27	1184.8
336	2022-03-27	1497.6
387	2022-03-27	1153.4
3	2022-03-28	1348.6
167	2022-03-28	1311.5
195	2022-03-28	0
215	2022-03-28	1294
224	2022-03-28	1376.7
235	2022-03-28	1318.4
241	2022-03-28	1567.8
261	2022-03-28	1279.8
263	2022-03-28	1642.8
310	2022-03-28	0
313	2022-03-28	1176.8
336	2022-03-28	1497
387	2022-03-28	1189.3
3	2022-03-29	1376.6
167	2022-03-29	1323.9
195	2022-03-29	0
215	2022-03-29	1304.9
224	2022-03-29	1379.8
235	2022-03-29	1370.4
241	2022-03-29	1558.4
261	2022-03-29	1285.3
263	2022-03-29	1680.6
310	2022-03-29	0
313	2022-03-29	1181
336	2022-03-29	1477.3
387	2022-03-29	1180.8
3	2022-03-30	1420.6
167	2022-03-30	1277.2
195	2022-03-30	0
215	2022-03-30	1329.3
224	2022-03-30	1366
235	2022-03-30	1375.7
241	2022-03-30	1541.5
261	2022-03-30	1286.3
263	2022-03-30	1667.3
310	2022-03-30	0
313	2022-03-30	1113.3
336	2022-03-30	1488.3
387	2022-03-30	1130
3	2022-03-31	1399.6
167	2022-03-31	1325
195	2022-03-31	0
215	2022-03-31	1310.1
224	2022-03-31	1393.5
235	2022-03-31	1371.8
241	2022-03-31	1599.9
261	2022-03-31	1285.5
263	2022-03-31	1689.6
310	2022-03-31	0
313	2022-03-31	1215.3
336	2022-03-31	1519.3
387	2022-03-31	1198.2
3	2022-04-01	1415.9
167	2022-04-01	1336.1
195	2022-04-01	0
215	2022-04-01	1321.7
224	2022-04-01	1377.7
235	2022-04-01	1357.6
241	2022-04-01	1553.3
261	2022-04-01	1286
263	2022-04-01	1700.3
310	2022-04-01	0
313	2022-04-01	1203.2
336	2022-04-01	1507
387	2022-04-01	1205.5
3	2022-04-02	1413.4
167	2022-04-02	1345.6
195	2022-04-02	0
215	2022-04-02	1310.3
224	2022-04-02	1388.7
235	2022-04-02	1360.8
241	2022-04-02	1578
261	2022-04-02	1253.6
263	2022-04-02	1652.8
310	2022-04-02	0
313	2022-04-02	1187.9
336	2022-04-02	1522.1
387	2022-04-02	1222.4
3	2022-04-03	1401.4
167	2022-04-03	1353.1
195	2022-04-03	0
215	2022-04-03	1334.5
224	2022-04-03	1401.1
235	2022-04-03	1371.7
241	2022-04-03	1584.7
261	2022-04-03	1317.2
263	2022-04-03	1675.4
310	2022-04-03	0
313	2022-04-03	1188.7
336	2022-04-03	1503.8
387	2022-04-03	1228.4
3	2022-04-04	1396
167	2022-04-04	1367.9
195	2022-04-04	0
215	2022-04-04	1318.1
224	2022-04-04	1433.3
235	2022-04-04	1399.8
241	2022-04-04	1620.3
261	2022-04-04	1350.4
263	2022-04-04	1708.2
310	2022-04-04	0
313	2022-04-04	1226.4
336	2022-04-04	1524.3
387	2022-04-04	1262.5
3	2022-04-05	1444.5
167	2022-04-05	1332.9
195	2022-04-05	0
215	2022-04-05	1306.4
224	2022-04-05	1390
235	2022-04-05	1352.6
241	2022-04-05	1589.6
261	2022-04-05	1260.7
263	2022-04-05	1691.2
310	2022-04-05	0
313	2022-04-05	1178.2
336	2022-04-05	1492.9
387	2022-04-05	1194.4
3	2022-04-06	1442.5
167	2022-04-06	1271.7
195	2022-04-06	0
215	2022-04-06	1296.8
224	2022-04-06	1395.7
235	2022-04-06	1391.1
241	2022-04-06	1560
261	2022-04-06	1284.2
263	2022-04-06	1684
310	2022-04-06	0
313	2022-04-06	1190.3
336	2022-04-06	1499
387	2022-04-06	1139.9
3	2022-04-07	1570.1
167	2022-04-07	1337.3
195	2022-04-07	0
215	2022-04-07	1310.8
224	2022-04-07	1396.8
235	2022-04-07	1387.6
241	2022-04-07	1578.4
261	2022-04-07	1320.2
263	2022-04-07	1697
310	2022-04-07	0
313	2022-04-07	1195.7
336	2022-04-07	1518.4
387	2022-04-07	1164.5
3	2022-04-08	1458.9
167	2022-04-08	1373.7
195	2022-04-08	0
215	2022-04-08	1316.7
224	2022-04-08	1403.6
235	2022-04-08	1383.4
241	2022-04-08	1592.5
261	2022-04-08	1354.5
263	2022-04-08	1705.1
310	2022-04-08	0
313	2022-04-08	1220
336	2022-04-08	1528.2
387	2022-04-08	1222.3
3	2022-04-09	1406.3
167	2022-04-09	1359.3
195	2022-04-09	0
215	2022-04-09	1300.5
224	2022-04-09	1380.1
235	2022-04-09	1377.8
241	2022-04-09	1585.3
261	2022-04-09	1334
263	2022-04-09	1698.5
310	2022-04-09	0
313	2022-04-09	1198
336	2022-04-09	1515.9
387	2022-04-09	1195.8
3	2022-04-10	1415.6
167	2022-04-10	1331.4
195	2022-04-10	0
215	2022-04-10	1289.6
224	2022-04-10	1370
235	2022-04-10	1339.7
241	2022-04-10	1542.4
261	2022-04-10	1295.9
263	2022-04-10	1654.1
310	2022-04-10	0
313	2022-04-10	1152
336	2022-04-10	1493.9
387	2022-04-10	1166.6
3	2022-04-11	1568.1
167	2022-04-11	1308
195	2022-04-11	0
215	2022-04-11	1296.5
224	2022-04-11	1412.7
235	2022-04-11	1359.7
241	2022-04-11	1587.3
261	2022-04-11	1300.5
263	2022-04-11	1665.8
310	2022-04-11	0
313	2022-04-11	1176.4
336	2022-04-11	1505.6
387	2022-04-11	1176.1
3	2022-04-12	1496
167	2022-04-12	1299.1
195	2022-04-12	0
215	2022-04-12	1275.8
224	2022-04-12	1403
235	2022-04-12	1333.5
241	2022-04-12	1572.7
261	2022-04-12	1288.6
263	2022-04-12	1673.2
310	2022-04-12	0
313	2022-04-12	1186.3
336	2022-04-12	1479.2
387	2022-04-12	1149.9
3	2022-04-13	1599.5
167	2022-04-13	1268.8
195	2022-04-13	0
215	2022-04-13	1287.9
224	2022-04-13	1380.1
235	2022-04-13	1329.3
241	2022-04-13	1529.2
261	2022-04-13	1198.1
263	2022-04-13	1627
310	2022-04-13	0
313	2022-04-13	1123.7
336	2022-04-13	1462.7
387	2022-04-13	1105.2
3	2022-04-14	1792.2
167	2022-04-14	1300.8
195	2022-04-14	0
215	2022-04-14	1281.6
224	2022-04-14	1391.6
235	2022-04-14	1370.4
241	2022-04-14	1548.1
261	2022-04-14	1257.9
263	2022-04-14	1678.3
310	2022-04-14	0
313	2022-04-14	1150.7
336	2022-04-14	1489
387	2022-04-14	1120.2
3	2022-04-15	1480.3
167	2022-04-15	1335.3
195	2022-04-15	0
215	2022-04-15	1319.3
224	2022-04-15	1389.8
235	2022-04-15	1375.5
241	2022-04-15	1608.5
261	2022-04-15	1287.2
263	2022-04-15	1684.5
310	2022-04-15	0
313	2022-04-15	1182.3
336	2022-04-15	1541.2
387	2022-04-15	1172.9
3	2022-04-16	1492.5
167	2022-04-16	1359.4
195	2022-04-16	0
215	2022-04-16	1319.4
224	2022-04-16	1427.3
235	2022-04-16	1381.7
241	2022-04-16	1621.2
261	2022-04-16	1311.8
263	2022-04-16	1646.7
310	2022-04-16	0
313	2022-04-16	1202.6
336	2022-04-16	1545.9
387	2022-04-16	1189.9
3	2022-04-17	1475.5
167	2022-04-17	1348.6
195	2022-04-17	0
215	2022-04-17	1351.4
224	2022-04-17	1412.6
235	2022-04-17	1353.1
241	2022-04-17	1616.7
261	2022-04-17	1308
263	2022-04-17	1650.9
310	2022-04-17	0
313	2022-04-17	1189.6
336	2022-04-17	1537.9
387	2022-04-17	1187.7
3	2022-04-18	1375.4
167	2022-04-18	1381.5
195	2022-04-18	0
215	2022-04-18	1326.8
224	2022-04-18	1391.5
235	2022-04-18	1374.3
241	2022-04-18	1658.6
261	2022-04-18	1349.8
263	2022-04-18	1669.6
310	2022-04-18	0
313	2022-04-18	1235.6
336	2022-04-18	1518.5
387	2022-04-18	1235.5
3	2022-04-19	1387.9
167	2022-04-19	1346.2
195	2022-04-19	0
215	2022-04-19	1290.9
224	2022-04-19	1370.2
235	2022-04-19	1356.7
241	2022-04-19	1596.4
261	2022-04-19	1336.3
263	2022-04-19	1680.7
310	2022-04-19	0
313	2022-04-19	1205.9
336	2022-04-19	1537.8
387	2022-04-19	1186
3	2022-04-20	1425.2
167	2022-04-20	1351
195	2022-04-20	0
215	2022-04-20	1303.1
224	2022-04-20	1345.1
235	2022-04-20	1374.2
241	2022-04-20	1572.2
261	2022-04-20	1250.2
263	2022-04-20	1662
310	2022-04-20	0
313	2022-04-20	1164.4
336	2022-04-20	1493.8
387	2022-04-20	1167.4
3	2022-04-21	1402.8
167	2022-04-21	1387
195	2022-04-21	0
215	2022-04-21	1322.4
224	2022-04-21	1403
235	2022-04-21	1414
241	2022-04-21	1601.5
261	2022-04-21	0
263	2022-04-21	1619.2
310	2022-04-21	0
313	2022-04-21	1220.5
336	2022-04-21	1515.5
387	2022-04-21	1214
3	2022-04-22	1370.8
167	2022-04-22	1421.3
195	2022-04-22	0
215	2022-04-22	1325.9
224	2022-04-22	1423.6
235	2022-04-22	1410.7
241	2022-04-22	1617.7
261	2022-04-22	0
263	2022-04-22	1707.3
310	2022-04-22	0
313	2022-04-22	1256.8
336	2022-04-22	1561
387	2022-04-22	1237.7
3	2022-04-23	1385.3
167	2022-04-23	1367.9
195	2022-04-23	0
215	2022-04-23	1315
224	2022-04-23	1310.3
235	2022-04-23	1355.4
241	2022-04-23	1557.8
261	2022-04-23	0
263	2022-04-23	1666.5
310	2022-04-23	0
313	2022-04-23	1192.9
336	2022-04-23	1476.4
387	2022-04-23	1092.9
3	2022-04-24	1439.2
167	2022-04-24	1364
195	2022-04-24	0
215	2022-04-24	1356.2
224	2022-04-24	1371.6
235	2022-04-24	1400.8
241	2022-04-24	1599.1
261	2022-04-24	0
263	2022-04-24	1726.4
310	2022-04-24	0
313	2022-04-24	1231.4
336	2022-04-24	1534.1
387	2022-04-24	1171
3	2022-04-25	1477.1
167	2022-04-25	1411.7
195	2022-04-25	0
215	2022-04-25	1361.5
224	2022-04-25	1421.3
235	2022-04-25	1424.3
241	2022-04-25	1647
261	2022-04-25	0
263	2022-04-25	1760.5
310	2022-04-25	0
313	2022-04-25	1268.7
336	2022-04-25	1590
387	2022-04-25	1237.6
3	2022-04-26	1567.7
167	2022-04-26	1388.1
195	2022-04-26	0
215	2022-04-26	1372.4
224	2022-04-26	1427.3
235	2022-04-26	1410.8
241	2022-04-26	1657.1
261	2022-04-26	0
263	2022-04-26	1743.8
310	2022-04-26	0
313	2022-04-26	1236.9
336	2022-04-26	1599.6
387	2022-04-26	1205.3
3	2022-04-27	1379.9
167	2022-04-27	1366.3
195	2022-04-27	0
215	2022-04-27	1345.1
224	2022-04-27	1430.8
235	2022-04-27	1409
241	2022-04-27	1647.6
261	2022-04-27	0
263	2022-04-27	1728.3
310	2022-04-27	0
313	2022-04-27	1234.8
336	2022-04-27	1597.7
387	2022-04-27	1217.8
3	2022-04-28	1411.2
167	2022-04-28	1381.8
195	2022-04-28	0
215	2022-04-28	1326.7
224	2022-04-28	1423.6
235	2022-04-28	1419.2
241	2022-04-28	1647.7
261	2022-04-28	0
263	2022-04-28	1702.8
310	2022-04-28	0
313	2022-04-28	1214.2
336	2022-04-28	1580.1
387	2022-04-28	1223.1
3	2022-04-29	1407.6
167	2022-04-29	1387.7
195	2022-04-29	0
215	2022-04-29	1358.1
224	2022-04-29	1406.8
235	2022-04-29	1393.7
241	2022-04-29	1617.8
261	2022-04-29	0
263	2022-04-29	1716.7
310	2022-04-29	0
313	2022-04-29	1242.1
336	2022-04-29	1572.7
387	2022-04-29	1205.2
3	2022-04-30	1480.9
167	2022-04-30	1427
195	2022-04-30	0
215	2022-04-30	1354.8
224	2022-04-30	1414.1
235	2022-04-30	1420.5
241	2022-04-30	1630
261	2022-04-30	0
263	2022-04-30	1752.7
310	2022-04-30	0
313	2022-04-30	1237.6
336	2022-04-30	1560.6
387	2022-04-30	1232.3
3	2022-05-01	1448.2
167	2022-05-01	1431.7
195	2022-05-01	0
215	2022-05-01	1345.6
224	2022-05-01	1439.6
235	2022-05-01	1422.6
241	2022-05-01	1665
261	2022-05-01	0
263	2022-05-01	1741.2
310	2022-05-01	0
313	2022-05-01	1265.6
336	2022-05-01	1629.2
387	2022-05-01	1257.4
3	2022-05-02	1456.6
167	2022-05-02	1388
195	2022-05-02	0
215	2022-05-02	1338.5
224	2022-05-02	1427.2
235	2022-05-02	1430.2
241	2022-05-02	1644.6
261	2022-05-02	0
263	2022-05-02	1722.7
310	2022-05-02	0
313	2022-05-02	1230.8
336	2022-05-02	1598.7
387	2022-05-02	1246.2
3	2022-05-03	1363.5
167	2022-05-03	1395.4
195	2022-05-03	0
215	2022-05-03	1320.2
224	2022-05-03	1417.8
235	2022-05-03	1438
241	2022-05-03	1656.8
261	2022-05-03	0
263	2022-05-03	1748.9
310	2022-05-03	0
313	2022-05-03	1257.6
336	2022-05-03	1578
387	2022-05-03	1251.2
3	2022-05-04	1355
167	2022-05-04	1383.6
195	2022-05-04	0
215	2022-05-04	1305.6
224	2022-05-04	1413
235	2022-05-04	1422
241	2022-05-04	1632.9
261	2022-05-04	0
263	2022-05-04	1716
310	2022-05-04	0
313	2022-05-04	1237.4
336	2022-05-04	1592.4
387	2022-05-04	1225.9
3	2022-05-05	1417.3
167	2022-05-05	1398.8
195	2022-05-05	0
215	2022-05-05	1339.7
224	2022-05-05	1412.8
235	2022-05-05	1433.2
241	2022-05-05	1640
261	2022-05-05	0
263	2022-05-05	1686.9
310	2022-05-05	0
313	2022-05-05	1228.8
336	2022-05-05	1598.6
387	2022-05-05	1251.7
3	2022-05-06	1372.3
167	2022-05-06	1335
195	2022-05-06	0
215	2022-05-06	1335.6
224	2022-05-06	1425.6
235	2022-05-06	1425.4
241	2022-05-06	1649.1
261	2022-05-06	0
263	2022-05-06	1696.5
310	2022-05-06	0
313	2022-05-06	1225.5
336	2022-05-06	1632.5
387	2022-05-06	1239.7
3	2022-05-07	1352.8
167	2022-05-07	1379.5
195	2022-05-07	0
215	2022-05-07	1320.7
224	2022-05-07	1430.7
235	2022-05-07	1435.8
241	2022-05-07	1659.6
261	2022-05-07	0
263	2022-05-07	1722.6
310	2022-05-07	0
313	2022-05-07	1230.8
336	2022-05-07	1589.8
387	2022-05-07	1250.3
3	2022-05-08	1409.4
167	2022-05-08	1364.2
195	2022-05-08	0
215	2022-05-08	1345.4
224	2022-05-08	1450.4
235	2022-05-08	1398.7
241	2022-05-08	1632.4
261	2022-05-08	0
263	2022-05-08	1692.3
310	2022-05-08	0
313	2022-05-08	1241.1
336	2022-05-08	1552.1
387	2022-05-08	1233.5
3	2022-05-09	1441.7
167	2022-05-09	1354.4
195	2022-05-09	0
215	2022-05-09	1336.4
224	2022-05-09	1427.8
235	2022-05-09	1405.2
241	2022-05-09	1637.3
261	2022-05-09	0
263	2022-05-09	1730.7
310	2022-05-09	0
313	2022-05-09	1253.8
336	2022-05-09	1581.7
387	2022-05-09	1219.1
3	2022-05-10	1413.4
167	2022-05-10	1402.2
195	2022-05-10	0
215	2022-05-10	1318.1
224	2022-05-10	1465.1
235	2022-05-10	1396.3
241	2022-05-10	1648
261	2022-05-10	0
263	2022-05-10	1717.3
310	2022-05-10	0
313	2022-05-10	1264.4
336	2022-05-10	1592.7
387	2022-05-10	1258.1
3	2022-05-11	1456.8
167	2022-05-11	1369.5
195	2022-05-11	0
215	2022-05-11	1323
224	2022-05-11	1454
235	2022-05-11	1373.6
241	2022-05-11	1634.2
261	2022-05-11	0
263	2022-05-11	1726.3
310	2022-05-11	0
313	2022-05-11	1209.5
336	2022-05-11	1591.2
387	2022-05-11	1251.9
3	2022-05-12	1433.7
167	2022-05-12	1355.1
195	2022-05-12	0
215	2022-05-12	1332.1
224	2022-05-12	1357.2
235	2022-05-12	1377.6
241	2022-05-12	1652.3
261	2022-05-12	0
263	2022-05-12	1722.3
310	2022-05-12	0
313	2022-05-12	1230.9
336	2022-05-12	1602.5
387	2022-05-12	1175.6
3	2022-05-13	1445.5
167	2022-05-13	1398.2
195	2022-05-13	0
215	2022-05-13	1318.9
224	2022-05-13	1423.9
235	2022-05-13	1393.3
241	2022-05-13	1642.9
261	2022-05-13	0
263	2022-05-13	1707
310	2022-05-13	0
313	2022-05-13	1206.6
336	2022-05-13	1556.7
387	2022-05-13	1197.5
3	2022-05-14	1412.4
167	2022-05-14	1416.5
195	2022-05-14	0
215	2022-05-14	1327.3
224	2022-05-14	1460.2
235	2022-05-14	1400.3
241	2022-05-14	1656.2
261	2022-05-14	0
263	2022-05-14	1742.7
310	2022-05-14	0
313	2022-05-14	1226.8
336	2022-05-14	1573.9
387	2022-05-14	1215.5
3	2022-05-15	1432.7
167	2022-05-15	1361.4
195	2022-05-15	0
215	2022-05-15	1334.9
224	2022-05-15	1406.5
235	2022-05-15	1387.9
241	2022-05-15	1646
261	2022-05-15	0
263	2022-05-15	1701
310	2022-05-15	0
313	2022-05-15	1214.4
336	2022-05-15	1595.9
387	2022-05-15	1243.8
3	2022-05-16	1398.2
167	2022-05-16	1393.3
195	2022-05-16	0
215	2022-05-16	1326.8
224	2022-05-16	1438.1
235	2022-05-16	1398.9
241	2022-05-16	1641
261	2022-05-16	0
263	2022-05-16	1695.3
310	2022-05-16	0
313	2022-05-16	1244.8
336	2022-05-16	1607.8
387	2022-05-16	1158.9
3	2022-05-17	1478.3
167	2022-05-17	1390
195	2022-05-17	0
215	2022-05-17	1328.8
224	2022-05-17	1458.9
235	2022-05-17	1375.6
241	2022-05-17	1652.7
261	2022-05-17	0
263	2022-05-17	1657.8
310	2022-05-17	0
313	2022-05-17	1255.5
336	2022-05-17	1591.9
387	2022-05-17	1209.4
