# Supplementary material for: Integrating multiple precision livestock technologies to advance rangeland grazing management
Source: Front Vet Sci. 2025 Aug 22;12:1625448. doi: 10.3389/fvets.2025.1625448 (PMC12411203; doi:10.3389/fvets.2025.1625448)
Supplement: Supplementary file 1 [file Data_Sheet_1.ZIP › Lily_HMM_2025/PLT_Integration_Markdown.tex]

% Options for packages loaded elsewhere
\PassOptionsToPackage{unicode}{hyperref}
\PassOptionsToPackage{hyphens}{url}
%
\documentclass[
]{article}
\usepackage{amsmath,amssymb}
\usepackage{iftex}
\ifPDFTeX
  \usepackage[T1]{fontenc}
  \usepackage[utf8]{inputenc}
  \usepackage{textcomp} % provide euro and other symbols
\else % if luatex or xetex
  \usepackage{unicode-math} % this also loads fontspec
  \defaultfontfeatures{Scale=MatchLowercase}
  \defaultfontfeatures[\rmfamily]{Ligatures=TeX,Scale=1}
\fi
\usepackage{lmodern}
\ifPDFTeX\else
  % xetex/luatex font selection
\fi
% Use upquote if available, for straight quotes in verbatim environments
\IfFileExists{upquote.sty}{\usepackage{upquote}}{}
\IfFileExists{microtype.sty}{% use microtype if available
  \usepackage[]{microtype}
  \UseMicrotypeSet[protrusion]{basicmath} % disable protrusion for tt fonts
}{}
\makeatletter
\@ifundefined{KOMAClassName}{% if non-KOMA class
  \IfFileExists{parskip.sty}{%
    \usepackage{parskip}
  }{% else
    \setlength{\parindent}{0pt}
    \setlength{\parskip}{6pt plus 2pt minus 1pt}}
}{% if KOMA class
  \KOMAoptions{parskip=half}}
\makeatother
\usepackage{xcolor}
\usepackage[margin=1in]{geometry}
\usepackage{color}
\usepackage{fancyvrb}
\newcommand{\VerbBar}{|}
\newcommand{\VERB}{\Verb[commandchars=\\\{\}]}
\DefineVerbatimEnvironment{Highlighting}{Verbatim}{commandchars=\\\{\}}
% Add ',fontsize=\small' for more characters per line
\usepackage{framed}
\definecolor{shadecolor}{RGB}{248,248,248}
\newenvironment{Shaded}{\begin{snugshade}}{\end{snugshade}}
\newcommand{\AlertTok}[1]{\textcolor[rgb]{0.94,0.16,0.16}{#1}}
\newcommand{\AnnotationTok}[1]{\textcolor[rgb]{0.56,0.35,0.01}{\textbf{\textit{#1}}}}
\newcommand{\AttributeTok}[1]{\textcolor[rgb]{0.13,0.29,0.53}{#1}}
\newcommand{\BaseNTok}[1]{\textcolor[rgb]{0.00,0.00,0.81}{#1}}
\newcommand{\BuiltInTok}[1]{#1}
\newcommand{\CharTok}[1]{\textcolor[rgb]{0.31,0.60,0.02}{#1}}
\newcommand{\CommentTok}[1]{\textcolor[rgb]{0.56,0.35,0.01}{\textit{#1}}}
\newcommand{\CommentVarTok}[1]{\textcolor[rgb]{0.56,0.35,0.01}{\textbf{\textit{#1}}}}
\newcommand{\ConstantTok}[1]{\textcolor[rgb]{0.56,0.35,0.01}{#1}}
\newcommand{\ControlFlowTok}[1]{\textcolor[rgb]{0.13,0.29,0.53}{\textbf{#1}}}
\newcommand{\DataTypeTok}[1]{\textcolor[rgb]{0.13,0.29,0.53}{#1}}
\newcommand{\DecValTok}[1]{\textcolor[rgb]{0.00,0.00,0.81}{#1}}
\newcommand{\DocumentationTok}[1]{\textcolor[rgb]{0.56,0.35,0.01}{\textbf{\textit{#1}}}}
\newcommand{\ErrorTok}[1]{\textcolor[rgb]{0.64,0.00,0.00}{\textbf{#1}}}
\newcommand{\ExtensionTok}[1]{#1}
\newcommand{\FloatTok}[1]{\textcolor[rgb]{0.00,0.00,0.81}{#1}}
\newcommand{\FunctionTok}[1]{\textcolor[rgb]{0.13,0.29,0.53}{\textbf{#1}}}
\newcommand{\ImportTok}[1]{#1}
\newcommand{\InformationTok}[1]{\textcolor[rgb]{0.56,0.35,0.01}{\textbf{\textit{#1}}}}
\newcommand{\KeywordTok}[1]{\textcolor[rgb]{0.13,0.29,0.53}{\textbf{#1}}}
\newcommand{\NormalTok}[1]{#1}
\newcommand{\OperatorTok}[1]{\textcolor[rgb]{0.81,0.36,0.00}{\textbf{#1}}}
\newcommand{\OtherTok}[1]{\textcolor[rgb]{0.56,0.35,0.01}{#1}}
\newcommand{\PreprocessorTok}[1]{\textcolor[rgb]{0.56,0.35,0.01}{\textit{#1}}}
\newcommand{\RegionMarkerTok}[1]{#1}
\newcommand{\SpecialCharTok}[1]{\textcolor[rgb]{0.81,0.36,0.00}{\textbf{#1}}}
\newcommand{\SpecialStringTok}[1]{\textcolor[rgb]{0.31,0.60,0.02}{#1}}
\newcommand{\StringTok}[1]{\textcolor[rgb]{0.31,0.60,0.02}{#1}}
\newcommand{\VariableTok}[1]{\textcolor[rgb]{0.00,0.00,0.00}{#1}}
\newcommand{\VerbatimStringTok}[1]{\textcolor[rgb]{0.31,0.60,0.02}{#1}}
\newcommand{\WarningTok}[1]{\textcolor[rgb]{0.56,0.35,0.01}{\textbf{\textit{#1}}}}
\usepackage{graphicx}
\makeatletter
\def\maxwidth{\ifdim\Gin@nat@width>\linewidth\linewidth\else\Gin@nat@width\fi}
\def\maxheight{\ifdim\Gin@nat@height>\textheight\textheight\else\Gin@nat@height\fi}
\makeatother
% Scale images if necessary, so that they will not overflow the page
% margins by default, and it is still possible to overwrite the defaults
% using explicit options in \includegraphics[width, height, ...]{}
\setkeys{Gin}{width=\maxwidth,height=\maxheight,keepaspectratio}
% Set default figure placement to htbp
\makeatletter
\def\fps@figure{htbp}
\makeatother
\setlength{\emergencystretch}{3em} % prevent overfull lines
\providecommand{\tightlist}{%
  \setlength{\itemsep}{0pt}\setlength{\parskip}{0pt}}
\setcounter{secnumdepth}{5}
\ifLuaTeX
  \usepackage{selnolig}  % disable illegal ligatures
\fi
\IfFileExists{bookmark.sty}{\usepackage{bookmark}}{\usepackage{hyperref}}
\IfFileExists{xurl.sty}{\usepackage{xurl}}{} % add URL line breaks if available
\urlstyle{same}
\hypersetup{
  pdftitle={Analysis of DMI and Enteric Emissions},
  pdfauthor={Lillian McFadden and Drs. Hector Menendez, Jameson Brennan, and Ira Parsons},
  hidelinks,
  pdfcreator={LaTeX via pandoc}}

\title{Analysis of DMI and Enteric Emissions}
\author{Lillian McFadden and Drs. Hector Menendez, Jameson Brennan, and
Ira Parsons}
\date{2025-07-18}

\begin{document}
\maketitle

{
\setcounter{tocdepth}{2}
\tableofcontents
}
\texttt{\{r\}\ setup,\ include=FALSE\}\ knitr::opts\_chunk\$set(echo\ =\ TRUE)}

\begin{verbatim}
##                _                                
## platform       x86_64-w64-mingw32               
## arch           x86_64                           
## os             mingw32                          
## crt            ucrt                             
## system         x86_64, mingw32                  
## status                                          
## major          4                                
## minor          3.1                              
## year           2023                             
## month          06                               
## day            16                               
## svn rev        84548                            
## language       R                                
## version.string R version 4.3.1 (2023-06-16 ucrt)
## nickname       Beagle Scouts
\end{verbatim}

\hypertarget{load-required-packages}{%
\subsection{1. Load Required Packages}\label{load-required-packages}}

\begin{Shaded}
\begin{Highlighting}[]
\CommentTok{\# Install required packages if not already installed}
\NormalTok{packages }\OtherTok{\textless{}{-}} \FunctionTok{c}\NormalTok{(}\StringTok{"readxl"}\NormalTok{, }\StringTok{"ggplot2"}\NormalTok{, }\StringTok{"car"}\NormalTok{, }\StringTok{"ggplot2"}\NormalTok{, }\StringTok{"writexl"}\NormalTok{, }\StringTok{"lme4"}\NormalTok{, }\StringTok{"lmerTest"}\NormalTok{,}
             \StringTok{"emmeans"}\NormalTok{,}\StringTok{"multcomp"}\NormalTok{, }\StringTok{"multcompView"}\NormalTok{,}\StringTok{"tidyverse"}\NormalTok{, }\StringTok{"broom"}\NormalTok{, }\StringTok{"openxlsx"}\NormalTok{, }\StringTok{"zoo"}\NormalTok{,}
             \StringTok{"dplyr"}\NormalTok{)}
\NormalTok{install\_if\_missing }\OtherTok{\textless{}{-}} \ControlFlowTok{function}\NormalTok{(pkg) \{}
  \ControlFlowTok{if}\NormalTok{ (}\SpecialCharTok{!}\FunctionTok{requireNamespace}\NormalTok{(pkg, }\AttributeTok{quietly =} \ConstantTok{TRUE}\NormalTok{)) }\FunctionTok{install.packages}\NormalTok{(pkg)}
\NormalTok{\}}
\FunctionTok{lapply}\NormalTok{(packages, install\_if\_missing)}

\CommentTok{\# Load packages}
\FunctionTok{library}\NormalTok{(readxl)}
\FunctionTok{library}\NormalTok{(ggplot2)}
\FunctionTok{library}\NormalTok{(car)}
\FunctionTok{library}\NormalTok{(writexl)}
\FunctionTok{library}\NormalTok{(lme4)}
\FunctionTok{library}\NormalTok{(lmerTest)}
\FunctionTok{library}\NormalTok{(emmeans)}
\FunctionTok{library}\NormalTok{(multcomp)}
\FunctionTok{library}\NormalTok{(multcompView)}
\FunctionTok{library}\NormalTok{(tidyverse)}
\FunctionTok{library}\NormalTok{(broom)}
\FunctionTok{library}\NormalTok{(openxlsx)}
\FunctionTok{library}\NormalTok{(zoo) }
\FunctionTok{library}\NormalTok{(dplyr)}
\end{Highlighting}
\end{Shaded}

\hypertarget{import-and-inspect-data}{%
\subsection{2. Import and Inspect Data}\label{import-and-inspect-data}}

Where Intake is the as fed individual intake data from the Smart Feeder,
Drymatter is the percent dry matter measured in triplicate for each
trial period, Weights is the Smart Scale weights of each individual
animal, and Enteric is the gas emissions and oxygen consumption data
from the GreenFeed for each individual animal.

\begin{Shaded}
\begin{Highlighting}[]
\CommentTok{\# Look at sheet names in the Excel file}
\NormalTok{readxl}\SpecialCharTok{::}\FunctionTok{excel\_sheets}\NormalTok{(}\AttributeTok{path =} \StringTok{"Data/intake.final.xlsx"}\NormalTok{) }
\NormalTok{readxl}\SpecialCharTok{::}\FunctionTok{excel\_sheets}\NormalTok{(}\AttributeTok{path =} \StringTok{"Data/Forage\_Data.xlsx"}\NormalTok{) }
\NormalTok{readxl}\SpecialCharTok{::}\FunctionTok{excel\_sheets}\NormalTok{(}\AttributeTok{path =} \StringTok{"Data/ScaleWeights.xlsx"}\NormalTok{) }
\NormalTok{readxl}\SpecialCharTok{::}\FunctionTok{excel\_sheets}\NormalTok{(}\AttributeTok{path =} \StringTok{"Data/GreenFeed\_Summarized\_Data\_298\_2022\_02\_01\_To\_2022\_05\_17.xlsm"}\NormalTok{)}
\CommentTok{\# Load the intake data}
\NormalTok{Intake }\OtherTok{\textless{}{-}}\NormalTok{ readxl}\SpecialCharTok{::}\FunctionTok{read\_excel}\NormalTok{(}\StringTok{"Data/intake.final.xlsx"}\NormalTok{, }\AttributeTok{sheet =} \StringTok{"Sheet1"}\NormalTok{)}
\NormalTok{Drymatter }\OtherTok{\textless{}{-}}\NormalTok{ readxl}\SpecialCharTok{::}\FunctionTok{read\_excel}\NormalTok{(}\StringTok{"Data/Forage\_Data.xlsx"}\NormalTok{, }\AttributeTok{sheet =} \StringTok{"Sheet1"}\NormalTok{)}
\NormalTok{Weights }\OtherTok{\textless{}{-}}\NormalTok{ readxl}\SpecialCharTok{::}\FunctionTok{read\_excel}\NormalTok{(}\StringTok{"Data/ScaleWeights.xlsx"}\NormalTok{, }\AttributeTok{sheet =} \StringTok{"Sheet1"}\NormalTok{)}
\NormalTok{Enteric }\OtherTok{\textless{}{-}}\NormalTok{ readxl}\SpecialCharTok{::}\FunctionTok{read\_excel}\NormalTok{(}\StringTok{"Data/GreenFeed\_Summarized\_Data\_298\_2022\_02\_01\_To\_2022\_05\_17.xlsm"}\NormalTok{, }\AttributeTok{sheet =} \StringTok{"Visit\_Data"}\NormalTok{)}
\end{Highlighting}
\end{Shaded}

\hypertarget{review-column-names-and-adjust}{%
\subsection{3. Review Column Names and
Adjust}\label{review-column-names-and-adjust}}

Here we fix column names so that data frames can be merged and for
consistent plots.

\begin{Shaded}
\begin{Highlighting}[]
\FunctionTok{head}\NormalTok{(Intake)}
\end{Highlighting}
\end{Shaded}

\begin{verbatim}
## # A tibble: 6 x 5
##   FeedType    AnimalName AnimalTag Date                IntakeLb
##   <chr>       <chr>          <dbl> <dttm>                 <dbl>
## 1 1_low_adapt 3                  3 2022-03-02 00:00:00        0
## 2 1_low_adapt 3                  3 2022-03-03 00:00:00        0
## 3 1_low_adapt 3                  3 2022-03-04 00:00:00        0
## 4 1_low_adapt 3                  3 2022-03-05 00:00:00        0
## 5 1_low_adapt 3                  3 2022-03-06 00:00:00        0
## 6 1_low_adapt 3                  3 2022-03-07 00:00:00        0
\end{verbatim}

\begin{Shaded}
\begin{Highlighting}[]
\FunctionTok{head}\NormalTok{(Drymatter)}
\end{Highlighting}
\end{Shaded}

\begin{verbatim}
## # A tibble: 6 x 3
##   TrialPeriod   sample_numb DM_pct
##   <chr>               <dbl>  <dbl>
## 1 2_low_adapt             1   93.6
## 2 2_low_adapt             2   93.6
## 3 2_low_adapt             3   92.8
## 4 2_low_collect           1   93.1
## 5 2_low_collect           2   93.8
## 6 2_low_collect           3   93.4
\end{verbatim}

\begin{Shaded}
\begin{Highlighting}[]
\FunctionTok{head}\NormalTok{(Weights)}
\end{Highlighting}
\end{Shaded}

\begin{verbatim}
## # A tibble: 6 x 3
##   AnimalTag Date                Weight
##       <dbl> <dttm>               <dbl>
## 1         3 2022-02-22 00:00:00     0 
## 2       167 2022-02-22 00:00:00  1314.
## 3       195 2022-02-22 00:00:00     0 
## 4       215 2022-02-22 00:00:00  1283.
## 5       224 2022-02-22 00:00:00  1285.
## 6       235 2022-02-22 00:00:00  1317.
\end{verbatim}

\begin{Shaded}
\begin{Highlighting}[]
\FunctionTok{head}\NormalTok{(Enteric)}
\end{Highlighting}
\end{Shaded}

\begin{verbatim}
## # A tibble: 6 x 23
##   `RFID Number`  `Farm Number` `Unit ID` `Start Time`        `End Time`         
##   <chr>          <chr>             <dbl> <dttm>              <dttm>             
## 1 0000000009820~ 000000000982~       298 2022-03-25 19:03:07 2022-03-25 19:10:59
## 2 0000000009820~ 000000000982~       298 2022-03-27 09:49:51 2022-03-27 10:05:05
## 3 0000000009820~ 000000000982~       298 2022-03-27 12:03:49 2022-03-27 12:10:25
## 4 0000000009820~ 000000000982~       298 2022-03-27 14:10:34 2022-03-27 14:16:19
## 5 0000000009820~ 000000000982~       298 2022-03-28 01:45:09 2022-03-28 01:54:11
## 6 0000000009820~ 000000000982~       298 2022-03-28 04:27:09 2022-03-28 04:32:49
## # i 18 more variables: `Total Time with Good Data` <dttm>,
## #   `Hour of the Day` <dbl>, `Time of day bin` <lgl>, `CO2 (g/d)` <dbl>,
## #   `CH4 (g/d)` <dbl>, `O2 (g/d)` <dbl>, `Airflow (L/s)` <dbl>,
## #   `Airflow Cf` <dbl>, `Wind Sp` <dbl>, `Wind Dir` <dbl>, `Wind Cf` <dbl>,
## #   `midpoint >= 1 hour since last baseline (TRUE/FALSE)` <lgl>,
## #   `midpoint >= 1 hour until next baseline (TRUE/FALSE)` <chr>,
## #   `event was interrupted` <lgl>, `interrupting tag(s)` <chr>, ...
\end{verbatim}

\begin{Shaded}
\begin{Highlighting}[]
\FunctionTok{colnames}\NormalTok{(Intake)}
\end{Highlighting}
\end{Shaded}

\begin{verbatim}
## [1] "FeedType"   "AnimalName" "AnimalTag"  "Date"       "IntakeLb"
\end{verbatim}

\begin{Shaded}
\begin{Highlighting}[]
\FunctionTok{colnames}\NormalTok{(Drymatter)}
\end{Highlighting}
\end{Shaded}

\begin{verbatim}
## [1] "TrialPeriod" "sample_numb" "DM_pct"
\end{verbatim}

\begin{Shaded}
\begin{Highlighting}[]
\FunctionTok{colnames}\NormalTok{(Weights)}
\end{Highlighting}
\end{Shaded}

\begin{verbatim}
## [1] "AnimalTag" "Date"      "Weight"
\end{verbatim}

\begin{Shaded}
\begin{Highlighting}[]
\FunctionTok{colnames}\NormalTok{(Enteric)}
\end{Highlighting}
\end{Shaded}

\begin{verbatim}
##  [1] "RFID Number"                                        
##  [2] "Farm Number"                                        
##  [3] "Unit ID"                                            
##  [4] "Start Time"                                         
##  [5] "End Time"                                           
##  [6] "Total Time with Good Data"                          
##  [7] "Hour of the Day"                                    
##  [8] "Time of day bin"                                    
##  [9] "CO2 (g/d)"                                          
## [10] "CH4 (g/d)"                                          
## [11] "O2 (g/d)"                                           
## [12] "Airflow (L/s)"                                      
## [13] "Airflow Cf"                                         
## [14] "Wind Sp"                                            
## [15] "Wind Dir"                                           
## [16] "Wind Cf"                                            
## [17] "midpoint >= 1 hour since last baseline (TRUE/FALSE)"
## [18] "midpoint >= 1 hour until next baseline (TRUE/FALSE)"
## [19] "event was interrupted"                              
## [20] "interrupting tag(s)"                                
## [21] "stddev of last hour backgrounds"                    
## [22] "Average Temperature Celsius Gas Temp (O2)"          
## [23] "Average Temperature Celsius In Pipe"
\end{verbatim}

\begin{Shaded}
\begin{Highlighting}[]
\CommentTok{\#Using head and colnames ee see that FeedType and TrialPeriod are the different but mean the same thing. }
\CommentTok{\#The code below makes them consistent by selecting the column and reassigning a new name "Trial\_Period."}
\FunctionTok{colnames}\NormalTok{(Intake)[}\DecValTok{1}\NormalTok{]}\OtherTok{\textless{}{-}} \StringTok{"Trial\_Period"}
\FunctionTok{colnames}\NormalTok{(Drymatter)[}\DecValTok{1}\NormalTok{]}\OtherTok{\textless{}{-}} \StringTok{"Trial\_Period"}

\CommentTok{\#Drop "AnimalName" from the Intake dataframe because it is the same as AnimalTag}
\CommentTok{\#and is not needed.}

\CommentTok{\# Drop a column by name}
\CommentTok{\#If this does not work then Restart R}
\NormalTok{Intake }\OtherTok{\textless{}{-}}\NormalTok{ Intake }\SpecialCharTok{\%\textgreater{}\%} \FunctionTok{select}\NormalTok{(}\SpecialCharTok{{-}}\NormalTok{AnimalName)}

\CommentTok{\#Now lets change the Trial\_Period to cleaner names and reorder them for Intake then for Forage}
\CommentTok{\#data frames.}
\NormalTok{feedtype\_rename }\OtherTok{\textless{}{-}} \FunctionTok{c}\NormalTok{(}
  \StringTok{"pre trail"}     \OtherTok{=} \StringTok{"Pre\_Trial"}\NormalTok{,}
  \StringTok{"1\_low\_adapt"}   \OtherTok{=} \StringTok{"G2\_Adapt\_1"}\NormalTok{,}
  \StringTok{"1\_low\_collect"} \OtherTok{=} \StringTok{"G2\_Collect\_1"}\NormalTok{,}
  \StringTok{"2\_low\_adapt"}   \OtherTok{=} \StringTok{"G2\_Adapt\_2"}\NormalTok{,}
  \StringTok{"2\_low\_collect"} \OtherTok{=} \StringTok{"G2\_Collect\_2"}\NormalTok{,}
  \StringTok{"high\_adapt"}    \OtherTok{=} \StringTok{"G1\_Adapt"}\NormalTok{,}
  \StringTok{"high\_collect"}  \OtherTok{=} \StringTok{"G1\_Collect"}
\NormalTok{)}

\CommentTok{\#Rename and reorder the Intake data frame}

\NormalTok{Intake }\OtherTok{\textless{}{-}}\NormalTok{ Intake }\SpecialCharTok{\%\textgreater{}\%}
  \FunctionTok{mutate}\NormalTok{(}
    \AttributeTok{Trial\_Period =}\NormalTok{ dplyr}\SpecialCharTok{::}\FunctionTok{recode}\NormalTok{(Trial\_Period,}
                             \StringTok{"pre trail"}     \OtherTok{=} \StringTok{"Pre\_Trial"}\NormalTok{,}
                             \StringTok{"1\_low\_adapt"}   \OtherTok{=} \StringTok{"G2\_Adapt\_1"}\NormalTok{,}
                             \StringTok{"1\_low\_collect"} \OtherTok{=} \StringTok{"G2\_Collect\_1"}\NormalTok{,}
                             \StringTok{"2\_low\_adapt"}   \OtherTok{=} \StringTok{"G2\_Adapt\_2"}\NormalTok{,}
                             \StringTok{"2\_low\_collect"} \OtherTok{=} \StringTok{"G2\_Collect\_2"}\NormalTok{,}
                             \StringTok{"high\_adapt"}    \OtherTok{=} \StringTok{"G1\_Adapt"}\NormalTok{,}
                             \StringTok{"high\_collect"}  \OtherTok{=} \StringTok{"G1\_Collect"}
\NormalTok{    ),}
    \AttributeTok{Trial\_Period =} \FunctionTok{factor}\NormalTok{(Trial\_Period, }\AttributeTok{levels =} \FunctionTok{c}\NormalTok{(}
      \StringTok{"Pre\_Trial"}\NormalTok{, }\StringTok{"G2\_Adapt\_1"}\NormalTok{, }\StringTok{"G2\_Collect\_1"}\NormalTok{,}
      \StringTok{"G1\_Adapt"}\NormalTok{, }\StringTok{"G1\_Collect"}\NormalTok{, }\StringTok{"G2\_Adapt\_2"}\NormalTok{, }\StringTok{"G2\_Collect\_2"}
\NormalTok{    ))}
\NormalTok{  )}


\CommentTok{\#Rename and reorder the Drymatter data frame}

\NormalTok{Drymatter }\OtherTok{\textless{}{-}}\NormalTok{ Drymatter }\SpecialCharTok{\%\textgreater{}\%}
  \FunctionTok{mutate}\NormalTok{(}
    \AttributeTok{Trial\_Period =}\NormalTok{ dplyr}\SpecialCharTok{::}\FunctionTok{recode}\NormalTok{(Trial\_Period,}
                                 \StringTok{"pre trail"}     \OtherTok{=} \StringTok{"Pre\_Trial"}\NormalTok{,}
                                 \StringTok{"1\_low\_adapt"}   \OtherTok{=} \StringTok{"G2\_Adapt\_1"}\NormalTok{,}
                                 \StringTok{"1\_low\_collect"} \OtherTok{=} \StringTok{"G2\_Collect\_1"}\NormalTok{,}
                                 \StringTok{"2\_low\_adapt"}   \OtherTok{=} \StringTok{"G2\_Adapt\_2"}\NormalTok{,}
                                 \StringTok{"2\_low\_collect"} \OtherTok{=} \StringTok{"G2\_Collect\_2"}\NormalTok{,}
                                 \StringTok{"high\_adapt"}    \OtherTok{=} \StringTok{"G1\_Adapt"}\NormalTok{,}
                                 \StringTok{"high\_collect"}  \OtherTok{=} \StringTok{"G1\_Collect"}
\NormalTok{    ),}
    \AttributeTok{Trial\_Period =} \FunctionTok{factor}\NormalTok{(Trial\_Period, }\AttributeTok{levels =} \FunctionTok{c}\NormalTok{(}
      \StringTok{"Pre\_Trial"}\NormalTok{, }\StringTok{"G2\_Adapt\_1"}\NormalTok{, }\StringTok{"G2\_Collect\_1"}\NormalTok{,}
      \StringTok{"G1\_Adapt"}\NormalTok{, }\StringTok{"G1\_Collect"}\NormalTok{, }\StringTok{"G2\_Adapt\_2"}\NormalTok{, }\StringTok{"G2\_Collect\_2"}
\NormalTok{    ))}
\NormalTok{  )}

\CommentTok{\#Check if data frames were reordered }
\FunctionTok{levels}\NormalTok{(Intake}\SpecialCharTok{$}\NormalTok{Trial\_Period)}
\end{Highlighting}
\end{Shaded}

\begin{verbatim}
## [1] "Pre_Trial"    "G2_Adapt_1"   "G2_Collect_1" "G1_Adapt"     "G1_Collect"  
## [6] "G2_Adapt_2"   "G2_Collect_2"
\end{verbatim}

\begin{Shaded}
\begin{Highlighting}[]
\FunctionTok{levels}\NormalTok{(Drymatter}\SpecialCharTok{$}\NormalTok{Trial\_Period)}
\end{Highlighting}
\end{Shaded}

\begin{verbatim}
## [1] "Pre_Trial"    "G2_Adapt_1"   "G2_Collect_1" "G1_Adapt"     "G1_Collect"  
## [6] "G2_Adapt_2"   "G2_Collect_2"
\end{verbatim}

\hypertarget{incorporate-dry-matter-data}{%
\subsection{4. Incorporate Dry Matter
Data}\label{incorporate-dry-matter-data}}

Average dry matter percentage by period (i.e., average sub-samples) and
then merge into the Intake data frame. Create a dry matter intake column
(DMI) using as fed intake and percent dry matter (DM\_pct).

\begin{Shaded}
\begin{Highlighting}[]
\NormalTok{Drymatter\_avg }\OtherTok{\textless{}{-}}\NormalTok{ Drymatter }\SpecialCharTok{\%\textgreater{}\%}
  \FunctionTok{group\_by}\NormalTok{(Trial\_Period) }\SpecialCharTok{\%\textgreater{}\%}
  \FunctionTok{summarise}\NormalTok{(}\AttributeTok{DM\_pct =} \FunctionTok{mean}\NormalTok{(DM\_pct, }\AttributeTok{na.rm =} \ConstantTok{TRUE}\NormalTok{))}

\CommentTok{\#Merge Data frames (Intake and Drymatter)}
\NormalTok{Intake\_merged }\OtherTok{\textless{}{-}}\NormalTok{ Intake }\SpecialCharTok{\%\textgreater{}\%}
  \FunctionTok{left\_join}\NormalTok{(Drymatter\_avg, }\AttributeTok{by =} \StringTok{"Trial\_Period"}\NormalTok{)}

\CommentTok{\#Now we have 1480 obs with 5 variables in the Intake\_merged data frame. The dry matter fraction will be used to convert as fed to a DM basis and a new column called "DMI" is added.}
\NormalTok{Intake\_merged}\SpecialCharTok{$}\NormalTok{DMI }\OtherTok{=}\NormalTok{ Intake\_merged}\SpecialCharTok{$}\NormalTok{IntakeLb }\SpecialCharTok{*}\NormalTok{ (Intake\_merged}\SpecialCharTok{$}\NormalTok{DM\_pct}\SpecialCharTok{/}\DecValTok{100}\NormalTok{)}
\end{Highlighting}
\end{Shaded}

\hypertarget{merge-weight-data}{%
\subsection{5. Merge Weight Data}\label{merge-weight-data}}

Now feed intake is reported on a dry matter basis we can calculate DMI
as a percentage of body weight. The scale weight called Weights data
frame is used. We see from using colnames() that the Weights data frame
has the correct column heading of AnimalTag, which will be used to merge
weight data into the Intake data frame.

\begin{Shaded}
\begin{Highlighting}[]
\FunctionTok{colnames}\NormalTok{(Weights)}
\end{Highlighting}
\end{Shaded}

\begin{verbatim}
## [1] "AnimalTag" "Date"      "Weight"
\end{verbatim}

\begin{Shaded}
\begin{Highlighting}[]
\NormalTok{Intake\_Weight\_Merged }\OtherTok{\textless{}{-}}\NormalTok{ Intake\_merged }\SpecialCharTok{\%\textgreater{}\%}
  \FunctionTok{left\_join}\NormalTok{(Weights, }\AttributeTok{by =} \FunctionTok{c}\NormalTok{(}\StringTok{"AnimalTag"}\NormalTok{, }\StringTok{"Date"}\NormalTok{))}

\CommentTok{\#Weight has successfully been integrated with the Intake and Forage data.}
\CommentTok{\#Percent DMI of Body Weight can be estimated and added to the dataframe}
\CommentTok{\#which we will use to remove outliers.}

\NormalTok{Intake\_Weight\_Merged}\SpecialCharTok{$}\NormalTok{DMI\_pct }\OtherTok{=}\NormalTok{ ((Intake\_Weight\_Merged}\SpecialCharTok{$}\NormalTok{DMI}\SpecialCharTok{/}\NormalTok{Intake\_Weight\_Merged}\SpecialCharTok{$}\NormalTok{Weight)}\SpecialCharTok{*} \DecValTok{100}\NormalTok{)}

\CommentTok{\#The DMI\_pct column has been added. NA and inf values need to be removed. }
\NormalTok{Intake\_Weight\_Merged }\OtherTok{\textless{}{-}}\NormalTok{ Intake\_Weight\_Merged }\SpecialCharTok{\%\textgreater{}\%}
  \FunctionTok{mutate}\NormalTok{(}\AttributeTok{DMI\_pct =} \FunctionTok{ifelse}\NormalTok{(}\FunctionTok{is.na}\NormalTok{(DMI\_pct) }\SpecialCharTok{|} \FunctionTok{is.infinite}\NormalTok{(DMI\_pct), }\DecValTok{0}\NormalTok{, DMI\_pct))}

\CommentTok{\#Confirm undesired values were removed.}
\FunctionTok{summary}\NormalTok{(Intake\_Weight\_Merged}\SpecialCharTok{$}\NormalTok{DMI\_pct)}
\end{Highlighting}
\end{Shaded}

\begin{verbatim}
##    Min. 1st Qu.  Median    Mean 3rd Qu.    Max. 
##   0.000   0.000   1.322   1.275   2.349   4.697
\end{verbatim}

\begin{Shaded}
\begin{Highlighting}[]
\FunctionTok{any}\NormalTok{(}\FunctionTok{is.na}\NormalTok{(Intake\_Weight\_Merged}\SpecialCharTok{$}\NormalTok{DMI\_pct))       }\CommentTok{\# should be FALSE}
\end{Highlighting}
\end{Shaded}

\begin{verbatim}
## [1] FALSE
\end{verbatim}

\begin{Shaded}
\begin{Highlighting}[]
\FunctionTok{any}\NormalTok{(}\FunctionTok{is.infinite}\NormalTok{(Intake\_Weight\_Merged}\SpecialCharTok{$}\NormalTok{DMI\_pct))  }\CommentTok{\# should be FALSE}
\end{Highlighting}
\end{Shaded}

\begin{verbatim}
## [1] FALSE
\end{verbatim}

\hypertarget{dry-matter-intake-outlier-removal}{%
\subsection{6. Dry Matter Intake Outlier
Removal}\label{dry-matter-intake-outlier-removal}}

Get rid outliers in DMI that we know are within a biologically
acceptable range (though these bounds may be expanded). Note the current
dataframe has 1480 obs with 8 variables and is reduced to 308
observations. These 308 observations will constrain the enteric data
after it is merged.

\begin{Shaded}
\begin{Highlighting}[]
\NormalTok{Intake\_Weight\_Merged }\OtherTok{=} \FunctionTok{subset}\NormalTok{(Intake\_Weight\_Merged, DMI\_pct }\SpecialCharTok{\textless{}} \FloatTok{2.5}\NormalTok{)}
\NormalTok{Intake\_Weight\_Merged}\OtherTok{=} \FunctionTok{subset}\NormalTok{(Intake\_Weight\_Merged, DMI\_pct }\SpecialCharTok{\textgreater{}} \FloatTok{1.8}\NormalTok{)}
\end{Highlighting}
\end{Shaded}

\#\#7. Process GreenFeed Data

Bring in enteric emissions and oxygen consumption data from GreenFeed
files.

\begin{Shaded}
\begin{Highlighting}[]
\CommentTok{\#Start Time is converted to a date.}
\NormalTok{Enteric}\SpecialCharTok{$}\StringTok{\textasciigrave{}}\AttributeTok{Start Time}\StringTok{\textasciigrave{}}\OtherTok{=} \FunctionTok{as.Date}\NormalTok{(Enteric}\SpecialCharTok{$}\StringTok{\textasciigrave{}}\AttributeTok{Start Time}\StringTok{\textasciigrave{}}\NormalTok{)}

\CommentTok{\#Each gas is brought in from the same file individually and aggregated by date.}
\NormalTok{average\_CH4 }\OtherTok{=} \FunctionTok{aggregate}\NormalTok{(Enteric}\SpecialCharTok{$}\StringTok{\textasciigrave{}}\AttributeTok{CH4 (g/d)}\StringTok{\textasciigrave{}}\NormalTok{, }\AttributeTok{by =} \FunctionTok{list}\NormalTok{ (Enteric}\SpecialCharTok{$}\StringTok{\textasciigrave{}}\AttributeTok{Start Time}\StringTok{\textasciigrave{}}\NormalTok{, Enteric}\SpecialCharTok{$}\StringTok{\textasciigrave{}}\AttributeTok{RFID Number}\StringTok{\textasciigrave{}}\NormalTok{ ),}\AttributeTok{FUN =}\NormalTok{ mean)}
\FunctionTok{colnames}\NormalTok{(average\_CH4)}\OtherTok{=} \FunctionTok{c}\NormalTok{(}\StringTok{"Date"}\NormalTok{, }\StringTok{"AnimalName"}\NormalTok{, }\StringTok{"Daily\_Avg\_CH4"}\NormalTok{)}

\NormalTok{average\_CO2 }\OtherTok{=} \FunctionTok{aggregate}\NormalTok{(Enteric}\SpecialCharTok{$}\StringTok{\textasciigrave{}}\AttributeTok{CO2 (g/d)}\StringTok{\textasciigrave{}}\NormalTok{, }\AttributeTok{by =} \FunctionTok{list}\NormalTok{ (Enteric}\SpecialCharTok{$}\StringTok{\textasciigrave{}}\AttributeTok{Start Time}\StringTok{\textasciigrave{}}\NormalTok{, Enteric}\SpecialCharTok{$}\StringTok{\textasciigrave{}}\AttributeTok{RFID Number}\StringTok{\textasciigrave{}}\NormalTok{ ),}\AttributeTok{FUN =}\NormalTok{ mean)}
\FunctionTok{colnames}\NormalTok{(average\_CO2)}\OtherTok{=} \FunctionTok{c}\NormalTok{(}\StringTok{"Date"}\NormalTok{, }\StringTok{"AnimalName"}\NormalTok{, }\StringTok{"Daily\_Avg\_CO2"}\NormalTok{)}

\CommentTok{\#Average O2}
\NormalTok{average\_O2 }\OtherTok{=} \FunctionTok{aggregate}\NormalTok{(Enteric}\SpecialCharTok{$}\StringTok{\textasciigrave{}}\AttributeTok{O2 (g/d)}\StringTok{\textasciigrave{}}\NormalTok{, }\AttributeTok{by =} \FunctionTok{list}\NormalTok{ (Enteric}\SpecialCharTok{$}\StringTok{\textasciigrave{}}\AttributeTok{Start Time}\StringTok{\textasciigrave{}}\NormalTok{, Enteric}\SpecialCharTok{$}\StringTok{\textasciigrave{}}\AttributeTok{RFID Number}\StringTok{\textasciigrave{}}\NormalTok{ ),}\AttributeTok{FUN =}\NormalTok{ mean)}
\FunctionTok{colnames}\NormalTok{(average\_O2)}\OtherTok{=} \FunctionTok{c}\NormalTok{(}\StringTok{"Date"}\NormalTok{, }\StringTok{"AnimalName"}\NormalTok{, }\StringTok{"Daily\_Avg\_O2"}\NormalTok{)}
\end{Highlighting}
\end{Shaded}

\hypertarget{merge-gas-data}{%
\subsection{8. Merge Gas Data}\label{merge-gas-data}}

Merge individual gas data frames into the Intake\_Weight\_Merged data
frame.

\begin{Shaded}
\begin{Highlighting}[]
\CommentTok{\# Ensure AnimalTag is consistent across data frames to be able to merge.}
\NormalTok{average\_CH4 }\OtherTok{\textless{}{-}}\NormalTok{ average\_CH4 }\SpecialCharTok{\%\textgreater{}\%} \FunctionTok{rename}\NormalTok{(}\AttributeTok{AnimalTag =}\NormalTok{ AnimalName)}
\NormalTok{average\_CO2 }\OtherTok{\textless{}{-}}\NormalTok{ average\_CO2 }\SpecialCharTok{\%\textgreater{}\%} \FunctionTok{rename}\NormalTok{(}\AttributeTok{AnimalTag =}\NormalTok{ AnimalName)}
\NormalTok{average\_O2  }\OtherTok{\textless{}{-}}\NormalTok{ average\_O2 }\SpecialCharTok{\%\textgreater{}\%} \FunctionTok{rename}\NormalTok{(}\AttributeTok{AnimalTag =}\NormalTok{ AnimalName)}

\CommentTok{\# Merge all emissions into a single data frame.}
\NormalTok{emissions\_merged }\OtherTok{\textless{}{-}}\NormalTok{ average\_CH4 }\SpecialCharTok{\%\textgreater{}\%}
  \FunctionTok{full\_join}\NormalTok{(average\_CO2, }\AttributeTok{by =} \FunctionTok{c}\NormalTok{(}\StringTok{"AnimalTag"}\NormalTok{, }\StringTok{"Date"}\NormalTok{)) }\SpecialCharTok{\%\textgreater{}\%}
  \FunctionTok{full\_join}\NormalTok{(average\_O2, }\AttributeTok{by =} \FunctionTok{c}\NormalTok{(}\StringTok{"AnimalTag"}\NormalTok{, }\StringTok{"Date"}\NormalTok{))}

\CommentTok{\#Extract last 3 characters from AnimalName in emissions data to create AnimalTag}
\CommentTok{\#that is consistent with other dataframes. I.e., the last three of the RFID tag. }
\NormalTok{emissions\_merged }\OtherTok{\textless{}{-}}\NormalTok{ emissions\_merged }\SpecialCharTok{\%\textgreater{}\%}
  \FunctionTok{mutate}\NormalTok{(}
    \AttributeTok{AnimalTag =} \FunctionTok{substr}\NormalTok{(}\FunctionTok{as.character}\NormalTok{(AnimalTag), }\FunctionTok{nchar}\NormalTok{(AnimalTag) }\SpecialCharTok{{-}} \DecValTok{2}\NormalTok{, }\FunctionTok{nchar}\NormalTok{(AnimalTag))}
\NormalTok{  )}

\CommentTok{\# Ensure AnimalTag is character in all data frames}
\NormalTok{Intake\_Weight\_Merged }\OtherTok{\textless{}{-}}\NormalTok{ Intake\_Weight\_Merged }\SpecialCharTok{\%\textgreater{}\%}
  \FunctionTok{mutate}\NormalTok{(}\AttributeTok{AnimalTag =} \FunctionTok{as.character}\NormalTok{(AnimalTag))}

\NormalTok{emissions\_merged }\OtherTok{\textless{}{-}}\NormalTok{ emissions\_merged }\SpecialCharTok{\%\textgreater{}\%}
  \FunctionTok{mutate}\NormalTok{(}\AttributeTok{AnimalTag =} \FunctionTok{as.character}\NormalTok{(AnimalTag))}

\CommentTok{\# Merge}
\NormalTok{Intake\_Weight\_Emissions }\OtherTok{\textless{}{-}}\NormalTok{ Intake\_Weight\_Merged }\SpecialCharTok{\%\textgreater{}\%}
  \FunctionTok{left\_join}\NormalTok{(emissions\_merged, }\AttributeTok{by =} \FunctionTok{c}\NormalTok{(}\StringTok{"AnimalTag"}\NormalTok{, }\StringTok{"Date"}\NormalTok{))}

\CommentTok{\# View result}
\FunctionTok{summary}\NormalTok{(Intake\_Weight\_Emissions)}
\end{Highlighting}
\end{Shaded}

\begin{verbatim}
##        Trial_Period  AnimalTag              Date                       
##  Pre_Trial   : 0    Length:308         Min.   :2022-02-22 00:00:00.00  
##  G2_Adapt_1  :37    Class :character   1st Qu.:2022-03-16 00:00:00.00  
##  G2_Collect_1:69    Mode  :character   Median :2022-04-05 00:00:00.00  
##  G1_Adapt    :45                       Mean   :2022-04-05 01:14:48.30  
##  G1_Collect  :63                       3rd Qu.:2022-04-25 06:00:00.00  
##  G2_Adapt_2  :49                       Max.   :2022-05-17 00:00:00.00  
##  G2_Collect_2:45                                                       
##     IntakeLb         DM_pct           DMI            Weight        DMI_pct     
##  Min.   :21.83   Min.   :93.30   Min.   :20.77   Min.   :1113   Min.   :1.801  
##  1st Qu.:28.48   1st Qu.:93.33   1st Qu.:27.09   1st Qu.:1306   1st Qu.:2.004  
##  Median :31.82   Median :93.43   Median :30.12   Median :1382   Median :2.158  
##  Mean   :32.21   Mean   :94.40   Mean   :30.39   Mean   :1403   Mean   :2.164  
##  3rd Qu.:35.05   3rd Qu.:95.13   3rd Qu.:32.88   3rd Qu.:1513   3rd Qu.:2.339  
##  Max.   :46.60   Max.   :96.93   Max.   :43.49   Max.   :1792   Max.   :2.499  
##                                                                                
##  Daily_Avg_CH4    Daily_Avg_CO2    Daily_Avg_O2 
##  Min.   : 40.04   Min.   : 2900   Min.   :1843  
##  1st Qu.:202.32   1st Qu.: 6568   1st Qu.:4794  
##  Median :258.48   Median : 7581   Median :5451  
##  Mean   :252.14   Mean   : 7555   Mean   :5372  
##  3rd Qu.:301.15   3rd Qu.: 8766   3rd Qu.:6122  
##  Max.   :442.67   Max.   :11320   Max.   :8241  
##  NA's   :172      NA's   :172     NA's   :172
\end{verbatim}

\hypertarget{subset-fully-merged-data}{%
\subsection{9. Subset Fully Merged
Data}\label{subset-fully-merged-data}}

Now we have a data frame with all the data merged we can subset the data
for animals that were present during the entire trial. Note that data
loss can happen during merges so it is prudent to check subsets of data
from original data frames prior to merging (details not included in this
tutorial).

\begin{Shaded}
\begin{Highlighting}[]
\CommentTok{\#Cow RFID tag numbers (last 3)}
\NormalTok{keep\_tags }\OtherTok{\textless{}{-}} \FunctionTok{c}\NormalTok{(}\DecValTok{167}\NormalTok{, }\DecValTok{224}\NormalTok{, }\DecValTok{235}\NormalTok{, }\DecValTok{263}\NormalTok{, }\DecValTok{313}\NormalTok{, }\DecValTok{336}\NormalTok{, }\DecValTok{387}\NormalTok{)}

\CommentTok{\# Subset the data frame}
\NormalTok{complete\_data }\OtherTok{\textless{}{-}}\NormalTok{ Intake\_Weight\_Emissions[Intake\_Weight\_Merged}\SpecialCharTok{$}\NormalTok{AnimalTag }\SpecialCharTok{\%in\%}\NormalTok{ keep\_tags, ]}

\CommentTok{\#Rename complete\_data so that we don\textquotesingle{}t override the completed dataset during next}
\CommentTok{\#coding sections. }

\NormalTok{clean\_data }\OtherTok{\textless{}{-}}\NormalTok{ complete\_data}
\CommentTok{\# 1) Daily herd‐level averages}
\NormalTok{herd\_daily\_avg }\OtherTok{\textless{}{-}}\NormalTok{ clean\_data }\SpecialCharTok{\%\textgreater{}\%}
  \FunctionTok{group\_by}\NormalTok{(Trial\_Period, Date) }\SpecialCharTok{\%\textgreater{}\%}
  \FunctionTok{summarise}\NormalTok{(}
    \AttributeTok{herd\_DMI  =} \FunctionTok{mean}\NormalTok{(DMI,               }\AttributeTok{na.rm =} \ConstantTok{TRUE}\NormalTok{),}
    \AttributeTok{herd\_CH4  =} \FunctionTok{mean}\NormalTok{(Daily\_Avg\_CH4,     }\AttributeTok{na.rm =} \ConstantTok{TRUE}\NormalTok{),}
    \AttributeTok{herd\_CO2  =} \FunctionTok{mean}\NormalTok{(Daily\_Avg\_CO2,     }\AttributeTok{na.rm =} \ConstantTok{TRUE}\NormalTok{),}
    \AttributeTok{herd\_O2   =} \FunctionTok{mean}\NormalTok{(Daily\_Avg\_O2,      }\AttributeTok{na.rm =} \ConstantTok{TRUE}\NormalTok{),}
    \AttributeTok{.groups =} \StringTok{"drop"}
\NormalTok{  )}

\CommentTok{\# 2) Period‐level herd averages (averaged over time within each Trial\_Period)}
\NormalTok{herd\_period\_avg }\OtherTok{\textless{}{-}}\NormalTok{ herd\_daily\_avg }\SpecialCharTok{\%\textgreater{}\%}
  \FunctionTok{group\_by}\NormalTok{(Trial\_Period) }\SpecialCharTok{\%\textgreater{}\%}
  \FunctionTok{summarise}\NormalTok{(}
    \AttributeTok{avg\_DMI  =} \FunctionTok{mean}\NormalTok{(herd\_DMI,  }\AttributeTok{na.rm =} \ConstantTok{TRUE}\NormalTok{),}
    \AttributeTok{avg\_CH4  =} \FunctionTok{mean}\NormalTok{(herd\_CH4,  }\AttributeTok{na.rm =} \ConstantTok{TRUE}\NormalTok{),}
    \AttributeTok{avg\_CO2  =} \FunctionTok{mean}\NormalTok{(herd\_CO2,  }\AttributeTok{na.rm =} \ConstantTok{TRUE}\NormalTok{),}
    \AttributeTok{avg\_O2   =} \FunctionTok{mean}\NormalTok{(herd\_O2,   }\AttributeTok{na.rm =} \ConstantTok{TRUE}\NormalTok{),}
    \AttributeTok{.groups =} \StringTok{"drop"}
\NormalTok{  )}

\CommentTok{\# Inspect}
\FunctionTok{print}\NormalTok{(herd\_daily\_avg)}
\end{Highlighting}
\end{Shaded}

\begin{verbatim}
## # A tibble: 75 x 6
##    Trial_Period Date                herd_DMI herd_CH4 herd_CO2 herd_O2
##    <fct>        <dttm>                 <dbl>    <dbl>    <dbl>   <dbl>
##  1 G2_Adapt_1   2022-02-22 00:00:00     30.3     NaN      NaN     NaN 
##  2 G2_Adapt_1   2022-02-23 00:00:00     24.0     NaN      NaN     NaN 
##  3 G2_Adapt_1   2022-02-24 00:00:00     32.2     205.    7303.   6470.
##  4 G2_Adapt_1   2022-02-28 00:00:00     37.3     243.    9123.   6525.
##  5 G2_Adapt_1   2022-03-01 00:00:00     23.8     NaN      NaN     NaN 
##  6 G2_Adapt_1   2022-03-02 00:00:00     27.8     149.    6671.   4904.
##  7 G2_Adapt_1   2022-03-03 00:00:00     27.9     138.    4739.   3535.
##  8 G2_Adapt_1   2022-03-04 00:00:00     28.9     223.    6989.   5539.
##  9 G2_Adapt_1   2022-03-05 00:00:00     24.8     NaN      NaN     NaN 
## 10 G2_Adapt_1   2022-03-07 00:00:00     25.6     NaN      NaN     NaN 
## # i 65 more rows
\end{verbatim}

\begin{Shaded}
\begin{Highlighting}[]
\FunctionTok{print}\NormalTok{(herd\_period\_avg)}
\end{Highlighting}
\end{Shaded}

\begin{verbatim}
## # A tibble: 6 x 5
##   Trial_Period avg_DMI avg_CH4 avg_CO2 avg_O2
##   <fct>          <dbl>   <dbl>   <dbl>  <dbl>
## 1 G2_Adapt_1      28.3    191.   6965.  5394.
## 2 G2_Collect_1    29.3    291.   8457.  5685.
## 3 G1_Adapt        29.3    192.   6065.  4390.
## 4 G1_Collect      28.6    198.   6421.  4812.
## 5 G2_Adapt_2      33.2    284.   7967.  5632.
## 6 G2_Collect_2    33.2    276.   8063.  5787.
\end{verbatim}

\begin{Shaded}
\begin{Highlighting}[]
\NormalTok{clean\_data\_no}\OtherTok{\textless{}{-}}\FunctionTok{na.omit}\NormalTok{(clean\_data)}
\end{Highlighting}
\end{Shaded}

\hypertarget{descriptive-statistics}{%
\subsection{10. Descriptive Statistics}\label{descriptive-statistics}}

Perform descriptive statistics on all periods. The trial had an
additional G2 adaptation and collection period but only the last two
collection periods (G1\_Collect and G2\_Collect\_2) were used due to low
animal use of the GreenFeed.

\begin{Shaded}
\begin{Highlighting}[]
\CommentTok{\# Define color scheme for treatments.}
\NormalTok{feed\_colors }\OtherTok{\textless{}{-}} \FunctionTok{c}\NormalTok{(}
  \StringTok{"G2\_Adapt\_1"}    \OtherTok{=} \StringTok{"\#56b400"}\NormalTok{,}
  \StringTok{"G2\_Collect\_1"}  \OtherTok{=} \StringTok{"\#009e73"}\NormalTok{,}
  \StringTok{"G1\_Adapt"}      \OtherTok{=} \StringTok{"\#0072b2"}\NormalTok{,}
  \StringTok{"G1\_Collect"}    \OtherTok{=} \StringTok{"\#9467bd"}\NormalTok{,}
  \StringTok{"G2\_Adapt\_2"}    \OtherTok{=} \StringTok{"\#e377c2"}\NormalTok{,}
  \StringTok{"G2\_Collect\_2"}  \OtherTok{=} \StringTok{"\#f781bf"}
\NormalTok{)}

\CommentTok{\# Ensure Trial\_Period is a factor with all levels defined.}
\NormalTok{clean\_data }\OtherTok{\textless{}{-}}\NormalTok{ clean\_data }\SpecialCharTok{\%\textgreater{}\%}
  \FunctionTok{mutate}\NormalTok{(}
    \AttributeTok{Trial\_Period =} \FunctionTok{factor}\NormalTok{(Trial\_Period, }\AttributeTok{levels =} \FunctionTok{names}\NormalTok{(feed\_colors)),}
    \AttributeTok{DMI\_kg =}\NormalTok{ DMI }\SpecialCharTok{*} \FloatTok{0.453592}\NormalTok{,}
    \AttributeTok{Weight\_kg =}\NormalTok{ Weight }\SpecialCharTok{*} \FloatTok{0.453592}
\NormalTok{  )}

\CommentTok{\# Summarise and preserve all levels.}
\NormalTok{summary\_means }\OtherTok{\textless{}{-}}\NormalTok{ clean\_data }\SpecialCharTok{\%\textgreater{}\%}
  \FunctionTok{group\_by}\NormalTok{(Trial\_Period) }\SpecialCharTok{\%\textgreater{}\%}
  \FunctionTok{summarise}\NormalTok{(}
    \AttributeTok{DMI\_kg =} \FunctionTok{mean}\NormalTok{(DMI\_kg, }\AttributeTok{na.rm =} \ConstantTok{TRUE}\NormalTok{),}
    \AttributeTok{Weight\_kg =} \FunctionTok{mean}\NormalTok{(Weight\_kg, }\AttributeTok{na.rm =} \ConstantTok{TRUE}\NormalTok{),}
    \AttributeTok{CH4 =} \FunctionTok{mean}\NormalTok{(Daily\_Avg\_CH4, }\AttributeTok{na.rm =} \ConstantTok{TRUE}\NormalTok{),}
    \AttributeTok{CO2 =} \FunctionTok{mean}\NormalTok{(Daily\_Avg\_CO2, }\AttributeTok{na.rm =} \ConstantTok{TRUE}\NormalTok{),}
    \AttributeTok{O2 =} \FunctionTok{mean}\NormalTok{(Daily\_Avg\_O2, }\AttributeTok{na.rm =} \ConstantTok{TRUE}\NormalTok{),}
    \AttributeTok{.groups =} \StringTok{"drop"}
\NormalTok{  ) }\SpecialCharTok{\%\textgreater{}\%}
  
\CommentTok{\# Ensure all periods appear, even if NA.}
  \FunctionTok{complete}\NormalTok{(}\AttributeTok{Trial\_Period =} \FunctionTok{factor}\NormalTok{(}\FunctionTok{levels}\NormalTok{(clean\_data}\SpecialCharTok{$}\NormalTok{Trial\_Period), }\AttributeTok{levels =} \FunctionTok{levels}\NormalTok{(clean\_data}\SpecialCharTok{$}\NormalTok{Trial\_Period))) }\SpecialCharTok{\%\textgreater{}\%}
\CommentTok{\# Replace any remaining NAs with 0 for plotting}
  \FunctionTok{mutate}\NormalTok{(}\FunctionTok{across}\NormalTok{(}\FunctionTok{where}\NormalTok{(is.numeric), }\SpecialCharTok{\textasciitilde{}} \FunctionTok{replace\_na}\NormalTok{(., }\DecValTok{0}\NormalTok{)))}

\NormalTok{plot\_bar }\OtherTok{\textless{}{-}} \ControlFlowTok{function}\NormalTok{(var) \{}
\NormalTok{  y\_label }\OtherTok{\textless{}{-}} \ControlFlowTok{switch}\NormalTok{(var,}
                    \StringTok{"DMI\_kg"}   \OtherTok{=} \FunctionTok{bquote}\NormalTok{(}\StringTok{"DMI (kg"} \SpecialCharTok{/}\NormalTok{ day }\SpecialCharTok{*} \StringTok{")"}\NormalTok{),}
                    \StringTok{"Weight\_kg"}\OtherTok{=} \FunctionTok{bquote}\NormalTok{(}\StringTok{"Weight (kg)"}\NormalTok{),}
                    \StringTok{"CH4"}      \OtherTok{=} \FunctionTok{bquote}\NormalTok{(}\StringTok{"CH"}\NormalTok{[}\DecValTok{4}\NormalTok{] }\SpecialCharTok{\textasciitilde{}} \StringTok{"(g/day)"}\NormalTok{),}
                    \StringTok{"CO2"}      \OtherTok{=} \FunctionTok{bquote}\NormalTok{(}\StringTok{"CO"}\NormalTok{[}\DecValTok{2}\NormalTok{] }\SpecialCharTok{\textasciitilde{}} \StringTok{"(g/day)"}\NormalTok{),}
                    \StringTok{"O2"}       \OtherTok{=} \FunctionTok{bquote}\NormalTok{(}\StringTok{"O"}\NormalTok{[}\DecValTok{2}\NormalTok{] }\SpecialCharTok{\textasciitilde{}} \StringTok{"(g/day)"}\NormalTok{)}
\NormalTok{  )}
  
\NormalTok{  title\_label }\OtherTok{\textless{}{-}} \ControlFlowTok{switch}\NormalTok{(var,}
                        \StringTok{"DMI\_kg"}   \OtherTok{=} \StringTok{"Average DMI by Trial Period"}\NormalTok{,}
                        \StringTok{"Weight\_kg"}\OtherTok{=} \StringTok{"Average Weight by Trial Period"}\NormalTok{,}
                        \StringTok{"CH4"}      \OtherTok{=} \FunctionTok{expression}\NormalTok{(}\StringTok{"Average CH"}\NormalTok{[}\DecValTok{4}\NormalTok{] }\SpecialCharTok{*} \StringTok{" by Trial Period"}\NormalTok{),}
                        \StringTok{"CO2"}      \OtherTok{=} \FunctionTok{expression}\NormalTok{(}\StringTok{"Average CO"}\NormalTok{[}\DecValTok{2}\NormalTok{] }\SpecialCharTok{*} \StringTok{" by Trial Period"}\NormalTok{),}
                        \StringTok{"O2"}       \OtherTok{=} \FunctionTok{expression}\NormalTok{(}\StringTok{"Average O"}\NormalTok{[}\DecValTok{2}\NormalTok{] }\SpecialCharTok{*} \StringTok{" by Trial Period"}\NormalTok{)}
\NormalTok{  )}
  
  \FunctionTok{ggplot}\NormalTok{(summary\_means, }\FunctionTok{aes}\NormalTok{(}\AttributeTok{x =}\NormalTok{ Trial\_Period, }\AttributeTok{y =}\NormalTok{ .data[[var]], }\AttributeTok{fill =}\NormalTok{ Trial\_Period)) }\SpecialCharTok{+}
    \FunctionTok{geom\_bar}\NormalTok{(}\AttributeTok{stat =} \StringTok{"identity"}\NormalTok{) }\SpecialCharTok{+}
    \FunctionTok{scale\_fill\_manual}\NormalTok{(}\AttributeTok{values =}\NormalTok{ feed\_colors) }\SpecialCharTok{+}
    \FunctionTok{ggtitle}\NormalTok{(title\_label) }\SpecialCharTok{+}
    \FunctionTok{labs}\NormalTok{(}\AttributeTok{x =} \StringTok{"Trial Period"}\NormalTok{, }\AttributeTok{y =}\NormalTok{ y\_label) }\SpecialCharTok{+}
    \FunctionTok{theme\_minimal}\NormalTok{() }\SpecialCharTok{+}
    \FunctionTok{theme}\NormalTok{(}\AttributeTok{axis.text.x =} \FunctionTok{element\_text}\NormalTok{(}\AttributeTok{angle =} \DecValTok{45}\NormalTok{, }\AttributeTok{hjust =} \DecValTok{1}\NormalTok{))}
\NormalTok{\}}
\FunctionTok{plot\_bar}\NormalTok{(}\StringTok{"DMI\_kg"}\NormalTok{)}
\end{Highlighting}
\end{Shaded}

\includegraphics{PLT_Integration_Markdown_files/figure-latex/unnamed-chunk-10-1.pdf}

\begin{Shaded}
\begin{Highlighting}[]
\FunctionTok{plot\_bar}\NormalTok{(}\StringTok{"CH4"}\NormalTok{)}
\end{Highlighting}
\end{Shaded}

\includegraphics{PLT_Integration_Markdown_files/figure-latex/unnamed-chunk-10-2.pdf}

\begin{Shaded}
\begin{Highlighting}[]
\FunctionTok{plot\_bar}\NormalTok{(}\StringTok{"CO2"}\NormalTok{)}
\end{Highlighting}
\end{Shaded}

\includegraphics{PLT_Integration_Markdown_files/figure-latex/unnamed-chunk-10-3.pdf}

\begin{Shaded}
\begin{Highlighting}[]
\FunctionTok{plot\_bar}\NormalTok{(}\StringTok{"O2"}\NormalTok{)}
\end{Highlighting}
\end{Shaded}

\includegraphics{PLT_Integration_Markdown_files/figure-latex/unnamed-chunk-10-4.pdf}

\hypertarget{remove-outliers}{%
\subsection{11. Remove Outliers}\label{remove-outliers}}

Here two outlier removal methods are presented: 1) Interquartile Range
(IRQ) and 2) two-standard deviations from the mean. In the current study
we use IQR but the user can adjust parameters of the IQR or switch to
the standard deviation method using the ``remove\_outliers\_sd'' data
frame instead of the ``remove\_outliers'' data frame.

\begin{Shaded}
\begin{Highlighting}[]
\CommentTok{\# Define a function to remove outliers using 0.75 * IQR.}
\NormalTok{remove\_outliers }\OtherTok{\textless{}{-}} \ControlFlowTok{function}\NormalTok{(df, column) \{}
\NormalTok{  q }\OtherTok{\textless{}{-}} \FunctionTok{quantile}\NormalTok{(df[[column]], }\AttributeTok{probs =} \FunctionTok{c}\NormalTok{(}\FloatTok{0.25}\NormalTok{, }\FloatTok{0.75}\NormalTok{), }\AttributeTok{na.rm =} \ConstantTok{TRUE}\NormalTok{)}
\NormalTok{  iqr }\OtherTok{\textless{}{-}} \FunctionTok{IQR}\NormalTok{(df[[column]], }\AttributeTok{na.rm =} \ConstantTok{TRUE}\NormalTok{)}
\NormalTok{  lower }\OtherTok{\textless{}{-}}\NormalTok{ q[}\DecValTok{1}\NormalTok{] }\SpecialCharTok{{-}} \FloatTok{0.75} \SpecialCharTok{*}\NormalTok{ iqr}
\NormalTok{  upper }\OtherTok{\textless{}{-}}\NormalTok{ q[}\DecValTok{2}\NormalTok{] }\SpecialCharTok{+} \FloatTok{0.75} \SpecialCharTok{*}\NormalTok{ iqr}
\NormalTok{  df[df[[column]] }\SpecialCharTok{\textgreater{}}\NormalTok{ lower }\SpecialCharTok{\&}\NormalTok{ df[[column]] }\SpecialCharTok{\textless{}}\NormalTok{ upper, ]}
\NormalTok{\}}
\CommentTok{\#Create a function to remove outliers using 2 standard deviations. }
\NormalTok{remove\_outliers\_sd }\OtherTok{\textless{}{-}} \ControlFlowTok{function}\NormalTok{(df, column) \{}
\NormalTok{  mean\_val }\OtherTok{\textless{}{-}} \FunctionTok{mean}\NormalTok{(df[[column]], }\AttributeTok{na.rm =} \ConstantTok{TRUE}\NormalTok{)}
\NormalTok{  sd\_val }\OtherTok{\textless{}{-}} \FunctionTok{sd}\NormalTok{(df[[column]], }\AttributeTok{na.rm =} \ConstantTok{TRUE}\NormalTok{)}
\NormalTok{  lower }\OtherTok{\textless{}{-}}\NormalTok{ mean\_val }\SpecialCharTok{{-}} \DecValTok{2} \SpecialCharTok{*}\NormalTok{ sd\_val}
\NormalTok{  upper }\OtherTok{\textless{}{-}}\NormalTok{ mean\_val }\SpecialCharTok{+} \DecValTok{2} \SpecialCharTok{*}\NormalTok{ sd\_val}
\NormalTok{  df[df[[column]] }\SpecialCharTok{\textgreater{}=}\NormalTok{ lower }\SpecialCharTok{\&}\NormalTok{ df[[column]] }\SpecialCharTok{\textless{}=}\NormalTok{ upper, ]}
\NormalTok{\}}
\CommentTok{\# Remove outliers for each gas. Choose remove\_outliers for IQR or }
\CommentTok{\#choose remove\_outliers\_sd for less strict outlier removal.}
\CommentTok{\#The IQR data frames are used for the rest of the code and the }
\CommentTok{\#other can be deployed for further data exploration and analysis.}

\CommentTok{\# Apply to CH4}
\NormalTok{clean\_dataCH4 }\OtherTok{\textless{}{-}} \FunctionTok{remove\_outliers}\NormalTok{(clean\_data, }\StringTok{"Daily\_Avg\_CH4"}\NormalTok{)}

\CommentTok{\# Apply to CO2}
\NormalTok{clean\_dataCO2 }\OtherTok{\textless{}{-}} \FunctionTok{remove\_outliers}\NormalTok{(clean\_data, }\StringTok{"Daily\_Avg\_CO2"}\NormalTok{)}

\CommentTok{\# Apply to O2}
\NormalTok{clean\_dataO2 }\OtherTok{\textless{}{-}} \FunctionTok{remove\_outliers}\NormalTok{(clean\_data, }\StringTok{"Daily\_Avg\_O2"}\NormalTok{)}

\CommentTok{\#clean\_data has no extreme outliers for CH4, CO2, or O2 using the IQR method.}

\CommentTok{\# Subset to only G2\_Collect\_2 and G1\_Collect for IQR.}
\NormalTok{subset\_data }\OtherTok{\textless{}{-}}\NormalTok{ clean\_data }\SpecialCharTok{\%\textgreater{}\%}
  \FunctionTok{filter}\NormalTok{(Trial\_Period }\SpecialCharTok{\%in\%} \FunctionTok{c}\NormalTok{(}\StringTok{"G2\_Collect\_2"}\NormalTok{, }\StringTok{"G1\_Collect"}\NormalTok{))}
\NormalTok{subset\_data\_clean }\OtherTok{\textless{}{-}}\NormalTok{ subset\_data }\SpecialCharTok{\%\textgreater{}\%} 
  \FunctionTok{drop\_na}\NormalTok{(Daily\_Avg\_CH4, Daily\_Avg\_CO2, Daily\_Avg\_O2)}

\CommentTok{\# Ensure Trial\_Period is a factor with the correct chronological order.}
\NormalTok{subset\_data\_clean}\SpecialCharTok{$}\NormalTok{Trial\_Period }\OtherTok{\textless{}{-}} \FunctionTok{factor}\NormalTok{(subset\_data\_clean}\SpecialCharTok{$}\NormalTok{Trial\_Period, }\AttributeTok{levels =} \FunctionTok{c}\NormalTok{(}\StringTok{"G1\_Collect"}\NormalTok{, }\StringTok{"G2\_Collect\_2"}\NormalTok{))}

\CommentTok{\#Apply two standard deviations for outlier removal (optional)}
\CommentTok{\#Normally is is less strict than IQR but this method reduces observations to 41 }
\CommentTok{\#compared to 44 using the IQR method. }

\CommentTok{\#Remove outliers for each gas from original clean\_data}
\NormalTok{clean2\_dataCH4 }\OtherTok{\textless{}{-}} \FunctionTok{remove\_outliers\_sd}\NormalTok{(clean\_data, }\StringTok{"Daily\_Avg\_CH4"}\NormalTok{)}
\NormalTok{clean2\_dataCO2 }\OtherTok{\textless{}{-}} \FunctionTok{remove\_outliers\_sd}\NormalTok{(clean\_data, }\StringTok{"Daily\_Avg\_CO2"}\NormalTok{)}
\NormalTok{clean2\_dataO2  }\OtherTok{\textless{}{-}} \FunctionTok{remove\_outliers\_sd}\NormalTok{(clean\_data, }\StringTok{"Daily\_Avg\_O2"}\NormalTok{)}

\CommentTok{\#Keep only observations that are present in all cleaned data sets}
\CommentTok{\# (i.e., no outliers in CH4, CO2, or O2)}

\NormalTok{clean\_data\_filtered2 }\OtherTok{\textless{}{-}}\NormalTok{ clean\_data }\SpecialCharTok{\%\textgreater{}\%}
  \FunctionTok{semi\_join}\NormalTok{(clean2\_dataCH4, }\AttributeTok{by =} \FunctionTok{c}\NormalTok{(}\StringTok{"AnimalTag"}\NormalTok{, }\StringTok{"Date"}\NormalTok{)) }\SpecialCharTok{\%\textgreater{}\%}
  \FunctionTok{semi\_join}\NormalTok{(clean2\_dataCO2, }\AttributeTok{by =} \FunctionTok{c}\NormalTok{(}\StringTok{"AnimalTag"}\NormalTok{, }\StringTok{"Date"}\NormalTok{)) }\SpecialCharTok{\%\textgreater{}\%}
  \FunctionTok{semi\_join}\NormalTok{(clean2\_dataO2,  }\AttributeTok{by =} \FunctionTok{c}\NormalTok{(}\StringTok{"AnimalTag"}\NormalTok{, }\StringTok{"Date"}\NormalTok{))}

\CommentTok{\#Repeat if needed for alternative outlier removal:}
\CommentTok{\#Subset to only the desired trial periods. }
\NormalTok{subset\_data2 }\OtherTok{\textless{}{-}}\NormalTok{ clean\_data\_filtered2 }\SpecialCharTok{\%\textgreater{}\%}
  \FunctionTok{filter}\NormalTok{(Trial\_Period }\SpecialCharTok{\%in\%} \FunctionTok{c}\NormalTok{(}\StringTok{"G1\_Collect"}\NormalTok{, }\StringTok{"G2\_Collect\_2"}\NormalTok{))}

\CommentTok{\#Drop any remaining NA values}
\NormalTok{subset\_data\_clean2 }\OtherTok{\textless{}{-}}\NormalTok{ subset\_data2 }\SpecialCharTok{\%\textgreater{}\%}
  \FunctionTok{drop\_na}\NormalTok{(Daily\_Avg\_CH4, Daily\_Avg\_CO2, Daily\_Avg\_O2)}

\CommentTok{\#Ensure correct factor level order}
\NormalTok{subset\_data\_clean2}\SpecialCharTok{$}\NormalTok{Trial\_Period }\OtherTok{\textless{}{-}} \FunctionTok{factor}\NormalTok{(subset\_data\_clean2}\SpecialCharTok{$}\NormalTok{Trial\_Period, }\AttributeTok{levels =} \FunctionTok{c}\NormalTok{(}\StringTok{"G1\_Collect"}\NormalTok{, }\StringTok{"G2\_Collect\_2"}\NormalTok{))}
\end{Highlighting}
\end{Shaded}

\hypertarget{descriptive-statistics.}{%
\subsection{12. Descriptive statistics.}\label{descriptive-statistics.}}

Run descriptive statistics and plots on subset data for collection
periods (G1 and G2).

\begin{Shaded}
\begin{Highlighting}[]
\NormalTok{clean\_data }\OtherTok{\textless{}{-}}\NormalTok{ subset\_data\_clean }\SpecialCharTok{\%\textgreater{}\%}
  \FunctionTok{mutate}\NormalTok{(}
    \AttributeTok{Trial\_Period =} \FunctionTok{factor}\NormalTok{(Trial\_Period, }\AttributeTok{levels =} \FunctionTok{names}\NormalTok{(feed\_colors)),}
\NormalTok{  )}

\CommentTok{\#Summarise and preserve all levels}
\NormalTok{summary\_means }\OtherTok{\textless{}{-}}\NormalTok{ clean\_data }\SpecialCharTok{\%\textgreater{}\%}
  \FunctionTok{group\_by}\NormalTok{(Trial\_Period) }\SpecialCharTok{\%\textgreater{}\%}
  \FunctionTok{summarise}\NormalTok{(}
    \AttributeTok{DMI\_kg =} \FunctionTok{mean}\NormalTok{(DMI\_kg, }\AttributeTok{na.rm =} \ConstantTok{TRUE}\NormalTok{),}
    \AttributeTok{Weight\_kg =} \FunctionTok{mean}\NormalTok{(Weight\_kg, }\AttributeTok{na.rm =} \ConstantTok{TRUE}\NormalTok{),}
    \AttributeTok{CH4 =} \FunctionTok{mean}\NormalTok{(Daily\_Avg\_CH4, }\AttributeTok{na.rm =} \ConstantTok{TRUE}\NormalTok{),}
    \AttributeTok{CO2 =} \FunctionTok{mean}\NormalTok{(Daily\_Avg\_CO2, }\AttributeTok{na.rm =} \ConstantTok{TRUE}\NormalTok{),}
    \AttributeTok{O2 =} \FunctionTok{mean}\NormalTok{(Daily\_Avg\_O2, }\AttributeTok{na.rm =} \ConstantTok{TRUE}\NormalTok{),}
    \AttributeTok{.groups =} \StringTok{"drop"}
\NormalTok{  ) }\SpecialCharTok{\%\textgreater{}\%}
  
\CommentTok{\# Ensure all periods appear, even if NA}
  \FunctionTok{complete}\NormalTok{(}\AttributeTok{Trial\_Period =} \FunctionTok{factor}\NormalTok{(}\FunctionTok{levels}\NormalTok{(clean\_data}\SpecialCharTok{$}\NormalTok{Trial\_Period), }\AttributeTok{levels =} \FunctionTok{levels}\NormalTok{(clean\_data}\SpecialCharTok{$}\NormalTok{Trial\_Period))) }\SpecialCharTok{\%\textgreater{}\%}
\CommentTok{\# Replace any remaining NAs with 0 for plotting}
  \FunctionTok{mutate}\NormalTok{(}\FunctionTok{across}\NormalTok{(}\FunctionTok{where}\NormalTok{(is.numeric), }\SpecialCharTok{\textasciitilde{}} \FunctionTok{replace\_na}\NormalTok{(., }\DecValTok{0}\NormalTok{)))}

\CommentTok{\#Create plotting function.}
\NormalTok{plot\_bar }\OtherTok{\textless{}{-}} \ControlFlowTok{function}\NormalTok{(var) \{}
\NormalTok{  y\_label }\OtherTok{\textless{}{-}} \ControlFlowTok{switch}\NormalTok{(var,}
                    \StringTok{"DMI\_kg"}   \OtherTok{=} \FunctionTok{bquote}\NormalTok{(}\StringTok{"DMI (kg"} \SpecialCharTok{/}\NormalTok{ day }\SpecialCharTok{*} \StringTok{")"}\NormalTok{),}
                    \StringTok{"Weight\_kg"}\OtherTok{=} \FunctionTok{bquote}\NormalTok{(}\StringTok{"Weight (kg)"}\NormalTok{),}
                    \StringTok{"CH4"}      \OtherTok{=} \FunctionTok{bquote}\NormalTok{(}\StringTok{"CH"}\NormalTok{[}\DecValTok{4}\NormalTok{] }\SpecialCharTok{\textasciitilde{}} \StringTok{"(g/day)"}\NormalTok{),}
                    \StringTok{"CO2"}      \OtherTok{=} \FunctionTok{bquote}\NormalTok{(}\StringTok{"CO"}\NormalTok{[}\DecValTok{2}\NormalTok{] }\SpecialCharTok{\textasciitilde{}} \StringTok{"(g/day)"}\NormalTok{),}
                    \StringTok{"O2"}       \OtherTok{=} \FunctionTok{bquote}\NormalTok{(}\StringTok{"O"}\NormalTok{[}\DecValTok{2}\NormalTok{] }\SpecialCharTok{\textasciitilde{}} \StringTok{"(g/day)"}\NormalTok{)}
\NormalTok{  )}
  
\NormalTok{  title\_label }\OtherTok{\textless{}{-}} \ControlFlowTok{switch}\NormalTok{(var,}
                        \StringTok{"DMI\_kg"}   \OtherTok{=} \StringTok{"Average DMI by Trial Period"}\NormalTok{,}
                        \StringTok{"Weight\_kg"}\OtherTok{=} \StringTok{"Average Weight by Trial Period"}\NormalTok{,}
                        \StringTok{"CH4"}      \OtherTok{=} \FunctionTok{expression}\NormalTok{(}\StringTok{"Average CH"}\NormalTok{[}\DecValTok{4}\NormalTok{] }\SpecialCharTok{*} \StringTok{" by Trial Period"}\NormalTok{),}
                        \StringTok{"CO2"}      \OtherTok{=} \FunctionTok{expression}\NormalTok{(}\StringTok{"Average CO"}\NormalTok{[}\DecValTok{2}\NormalTok{] }\SpecialCharTok{*} \StringTok{" by Trial Period"}\NormalTok{),}
                        \StringTok{"O2"}       \OtherTok{=} \FunctionTok{expression}\NormalTok{(}\StringTok{"Average O"}\NormalTok{[}\DecValTok{2}\NormalTok{] }\SpecialCharTok{*} \StringTok{" by Trial Period"}\NormalTok{)}
\NormalTok{  )}

  \FunctionTok{ggplot}\NormalTok{(summary\_means, }\FunctionTok{aes}\NormalTok{(}\AttributeTok{x =}\NormalTok{ Trial\_Period, }\AttributeTok{y =}\NormalTok{ .data[[var]], }\AttributeTok{fill =}\NormalTok{ Trial\_Period)) }\SpecialCharTok{+}
    \FunctionTok{geom\_bar}\NormalTok{(}\AttributeTok{stat =} \StringTok{"identity"}\NormalTok{) }\SpecialCharTok{+}
    \FunctionTok{scale\_fill\_manual}\NormalTok{(}\AttributeTok{values =}\NormalTok{ feed\_colors) }\SpecialCharTok{+}
    \FunctionTok{ggtitle}\NormalTok{(title\_label) }\SpecialCharTok{+}
    \FunctionTok{labs}\NormalTok{(}\AttributeTok{x =} \StringTok{"Trial Period"}\NormalTok{, }\AttributeTok{y =}\NormalTok{ y\_label) }\SpecialCharTok{+}
    \FunctionTok{theme\_minimal}\NormalTok{() }\SpecialCharTok{+}
    \FunctionTok{theme}\NormalTok{(}\AttributeTok{axis.text.x =} \FunctionTok{element\_text}\NormalTok{(}\AttributeTok{angle =} \DecValTok{45}\NormalTok{, }\AttributeTok{hjust =} \DecValTok{1}\NormalTok{))}
\NormalTok{\}}

\CommentTok{\#Create plots. }
\FunctionTok{plot\_bar}\NormalTok{(}\StringTok{"DMI\_kg"}\NormalTok{)}
\end{Highlighting}
\end{Shaded}

\includegraphics{PLT_Integration_Markdown_files/figure-latex/unnamed-chunk-12-1.pdf}

\begin{Shaded}
\begin{Highlighting}[]
\FunctionTok{plot\_bar}\NormalTok{(}\StringTok{"CH4"}\NormalTok{)}
\end{Highlighting}
\end{Shaded}

\includegraphics{PLT_Integration_Markdown_files/figure-latex/unnamed-chunk-12-2.pdf}

\begin{Shaded}
\begin{Highlighting}[]
\FunctionTok{plot\_bar}\NormalTok{(}\StringTok{"CO2"}\NormalTok{)}
\end{Highlighting}
\end{Shaded}

\includegraphics{PLT_Integration_Markdown_files/figure-latex/unnamed-chunk-12-3.pdf}

\begin{Shaded}
\begin{Highlighting}[]
\FunctionTok{plot\_bar}\NormalTok{(}\StringTok{"O2"}\NormalTok{)}
\end{Highlighting}
\end{Shaded}

\includegraphics{PLT_Integration_Markdown_files/figure-latex/unnamed-chunk-12-4.pdf}

\begin{Shaded}
\begin{Highlighting}[]
\CommentTok{\#Note that the other bars are not present because the subset was successful.}
\end{Highlighting}
\end{Shaded}

\hypertarget{descriptive-stats-grouped-by-trial_period.}{%
\subsection{13. Descriptive stats grouped by
Trial\_Period.}\label{descriptive-stats-grouped-by-trial_period.}}

Descriptive statistics include mean, standard deviation (sd), minimum
(min), maximum (max), and sample size (n).

\begin{Shaded}
\begin{Highlighting}[]
\NormalTok{descriptive\_stats }\OtherTok{\textless{}{-}}\NormalTok{ subset\_data\_clean }\SpecialCharTok{\%\textgreater{}\%}
  \FunctionTok{filter}\NormalTok{(Trial\_Period }\SpecialCharTok{\%in\%} \FunctionTok{c}\NormalTok{(}\StringTok{"G1\_Collect"}\NormalTok{, }\StringTok{"G2\_Collect\_2"}\NormalTok{)) }\SpecialCharTok{\%\textgreater{}\%}
  \FunctionTok{group\_by}\NormalTok{(Trial\_Period) }\SpecialCharTok{\%\textgreater{}\%}
  \FunctionTok{summarise}\NormalTok{(}
    \CommentTok{\# DMI}
    \AttributeTok{mean\_DMI =} \FunctionTok{mean}\NormalTok{(DMI, }\AttributeTok{na.rm =} \ConstantTok{TRUE}\NormalTok{),}
    \AttributeTok{sd\_DMI   =} \FunctionTok{sd}\NormalTok{(DMI, }\AttributeTok{na.rm =} \ConstantTok{TRUE}\NormalTok{),}
    \AttributeTok{min\_DMI  =} \FunctionTok{min}\NormalTok{(DMI, }\AttributeTok{na.rm =} \ConstantTok{TRUE}\NormalTok{),}
    \AttributeTok{max\_DMI  =} \FunctionTok{max}\NormalTok{(DMI, }\AttributeTok{na.rm =} \ConstantTok{TRUE}\NormalTok{),}
    \AttributeTok{n\_DMI    =} \FunctionTok{sum}\NormalTok{(}\SpecialCharTok{!}\FunctionTok{is.na}\NormalTok{(DMI)),}
    
    \CommentTok{\# CH4}
    \AttributeTok{mean\_CH4 =} \FunctionTok{mean}\NormalTok{(Daily\_Avg\_CH4, }\AttributeTok{na.rm =} \ConstantTok{TRUE}\NormalTok{),}
    \AttributeTok{sd\_CH4   =} \FunctionTok{sd}\NormalTok{(Daily\_Avg\_CH4, }\AttributeTok{na.rm =} \ConstantTok{TRUE}\NormalTok{),}
    \AttributeTok{min\_CH4  =} \FunctionTok{min}\NormalTok{(Daily\_Avg\_CH4, }\AttributeTok{na.rm =} \ConstantTok{TRUE}\NormalTok{),}
    \AttributeTok{max\_CH4  =} \FunctionTok{max}\NormalTok{(Daily\_Avg\_CH4, }\AttributeTok{na.rm =} \ConstantTok{TRUE}\NormalTok{),}
    \AttributeTok{n\_CH4    =} \FunctionTok{sum}\NormalTok{(}\SpecialCharTok{!}\FunctionTok{is.na}\NormalTok{(Daily\_Avg\_CH4)),}
    
    \CommentTok{\# CO2}
    \AttributeTok{mean\_CO2 =} \FunctionTok{mean}\NormalTok{(Daily\_Avg\_CO2, }\AttributeTok{na.rm =} \ConstantTok{TRUE}\NormalTok{),}
    \AttributeTok{sd\_CO2   =} \FunctionTok{sd}\NormalTok{(Daily\_Avg\_CO2, }\AttributeTok{na.rm =} \ConstantTok{TRUE}\NormalTok{),}
    \AttributeTok{min\_CO2  =} \FunctionTok{min}\NormalTok{(Daily\_Avg\_CO2, }\AttributeTok{na.rm =} \ConstantTok{TRUE}\NormalTok{),}
    \AttributeTok{max\_CO2  =} \FunctionTok{max}\NormalTok{(Daily\_Avg\_CO2, }\AttributeTok{na.rm =} \ConstantTok{TRUE}\NormalTok{),}
    \AttributeTok{n\_CO2    =} \FunctionTok{sum}\NormalTok{(}\SpecialCharTok{!}\FunctionTok{is.na}\NormalTok{(Daily\_Avg\_CO2)),}
    
    \CommentTok{\# O2}
    \AttributeTok{mean\_O2 =} \FunctionTok{mean}\NormalTok{(Daily\_Avg\_O2, }\AttributeTok{na.rm =} \ConstantTok{TRUE}\NormalTok{),}
    \AttributeTok{sd\_O2   =} \FunctionTok{sd}\NormalTok{(Daily\_Avg\_O2, }\AttributeTok{na.rm =} \ConstantTok{TRUE}\NormalTok{),}
    \AttributeTok{min\_O2  =} \FunctionTok{min}\NormalTok{(Daily\_Avg\_O2, }\AttributeTok{na.rm =} \ConstantTok{TRUE}\NormalTok{),}
    \AttributeTok{max\_O2  =} \FunctionTok{max}\NormalTok{(Daily\_Avg\_O2, }\AttributeTok{na.rm =} \ConstantTok{TRUE}\NormalTok{),}
    \AttributeTok{n\_O2    =} \FunctionTok{sum}\NormalTok{(}\SpecialCharTok{!}\FunctionTok{is.na}\NormalTok{(Daily\_Avg\_O2))}
\NormalTok{  )}

\NormalTok{descriptive\_stats}
\end{Highlighting}
\end{Shaded}

\begin{verbatim}
## # A tibble: 2 x 21
##   Trial_Period mean_DMI sd_DMI min_DMI max_DMI n_DMI mean_CH4 sd_CH4 min_CH4
##   <fct>           <dbl>  <dbl>   <dbl>   <dbl> <int>    <dbl>  <dbl>   <dbl>
## 1 G1_Collect       27.0   3.98    21.1    34.0    18     210.   60.4    106.
## 2 G2_Collect_2     31.8   4.74    22.1    42.4    26     271.   65.3    126.
## # i 12 more variables: max_CH4 <dbl>, n_CH4 <int>, mean_CO2 <dbl>,
## #   sd_CO2 <dbl>, min_CO2 <dbl>, max_CO2 <dbl>, n_CO2 <int>, mean_O2 <dbl>,
## #   sd_O2 <dbl>, min_O2 <dbl>, max_O2 <dbl>, n_O2 <int>
\end{verbatim}

\hypertarget{run-mixed-model-anova}{%
\subsection{14. Run Mixed Model ANOVA}\label{run-mixed-model-anova}}

Assessing differences in DMI, CH4, CO2, and O2 by trial period (G1 and
G2).

\begin{Shaded}
\begin{Highlighting}[]
\CommentTok{\# Fit mixed model }
\NormalTok{model\_DMI }\OtherTok{\textless{}{-}} \FunctionTok{lmer}\NormalTok{(DMI }\SpecialCharTok{\textasciitilde{}}\NormalTok{ Trial\_Period }\SpecialCharTok{+}\NormalTok{ (}\DecValTok{1} \SpecialCharTok{|}\NormalTok{ AnimalTag), }\AttributeTok{data =}\NormalTok{ subset\_data\_clean)}
\FunctionTok{summary}\NormalTok{(model\_DMI)}
\end{Highlighting}
\end{Shaded}

\begin{verbatim}
## Linear mixed model fit by REML. t-tests use Satterthwaite's method [
## lmerModLmerTest]
## Formula: DMI ~ Trial_Period + (1 | AnimalTag)
##    Data: subset_data_clean
## 
## REML criterion at convergence: 228.3
## 
## Scaled residuals: 
##      Min       1Q   Median       3Q      Max 
## -1.79316 -0.53223  0.09016  0.49855  1.83012 
## 
## Random effects:
##  Groups    Name        Variance Std.Dev.
##  AnimalTag (Intercept) 15.397   3.924   
##  Residual               8.321   2.885   
## Number of obs: 44, groups:  AnimalTag, 7
## 
## Fixed effects:
##                          Estimate Std. Error     df t value Pr(>|t|)    
## (Intercept)                28.874      1.677  7.305  17.213 3.53e-07 ***
## Trial_PeriodG2_Collect_2    2.883      1.023 38.566   2.819  0.00757 ** 
## ---
## Signif. codes:  0 '***' 0.001 '**' 0.01 '*' 0.05 '.' 0.1 ' ' 1
## 
## Correlation of Fixed Effects:
##             (Intr)
## Trl_PG2_C_2 -0.359
\end{verbatim}

\begin{Shaded}
\begin{Highlighting}[]
\CommentTok{\# Get estimated marginal means}
\NormalTok{emm }\OtherTok{\textless{}{-}} \FunctionTok{emmeans}\NormalTok{(model\_DMI, }\SpecialCharTok{\textasciitilde{}}\NormalTok{ Trial\_Period)}
\NormalTok{emm\_df }\OtherTok{\textless{}{-}} \FunctionTok{as.data.frame}\NormalTok{(emm)}

\CommentTok{\# Convert from pounds to kilograms}
\NormalTok{emm\_df}\SpecialCharTok{$}\NormalTok{emmean\_kg }\OtherTok{\textless{}{-}}\NormalTok{ emm\_df}\SpecialCharTok{$}\NormalTok{emmean }\SpecialCharTok{/} \FloatTok{2.20462}
\NormalTok{emm\_df}\SpecialCharTok{$}\NormalTok{SE\_kg }\OtherTok{\textless{}{-}}\NormalTok{ emm\_df}\SpecialCharTok{$}\NormalTok{SE }\SpecialCharTok{/} \FloatTok{2.20462}

\CommentTok{\# Assign labels (manually since only 2 groups)}
\NormalTok{emm\_df}\SpecialCharTok{$}\NormalTok{Label }\OtherTok{\textless{}{-}} \FunctionTok{c}\NormalTok{(}\StringTok{"b"}\NormalTok{, }\StringTok{"a"}\NormalTok{)  }\CommentTok{\# adjust based on group means}

\CommentTok{\# Plot}
\FunctionTok{ggplot}\NormalTok{(emm\_df, }\FunctionTok{aes}\NormalTok{(}\AttributeTok{x =}\NormalTok{ Trial\_Period, }\AttributeTok{y =}\NormalTok{ emmean\_kg, }\AttributeTok{fill =}\NormalTok{ Trial\_Period)) }\SpecialCharTok{+}
  \FunctionTok{geom\_col}\NormalTok{() }\SpecialCharTok{+}
  \FunctionTok{geom\_errorbar}\NormalTok{(}\FunctionTok{aes}\NormalTok{(}\AttributeTok{ymin =}\NormalTok{ emmean\_kg }\SpecialCharTok{{-}}\NormalTok{ SE\_kg, }\AttributeTok{ymax =}\NormalTok{ emmean\_kg }\SpecialCharTok{+}\NormalTok{ SE\_kg), }\AttributeTok{width =} \FloatTok{0.5}\NormalTok{) }\SpecialCharTok{+}
  \FunctionTok{geom\_text}\NormalTok{(}
    \FunctionTok{aes}\NormalTok{(}\AttributeTok{label =}\NormalTok{ Label, }\AttributeTok{y =}\NormalTok{ emmean\_kg }\SpecialCharTok{+}\NormalTok{ SE\_kg }\SpecialCharTok{+} \FloatTok{0.5}\NormalTok{),}
    \AttributeTok{fontface =} \StringTok{"bold"}\NormalTok{, }\AttributeTok{size =} \DecValTok{5}
\NormalTok{  ) }\SpecialCharTok{+}
  \FunctionTok{ylim}\NormalTok{(}\DecValTok{0}\NormalTok{, }\FunctionTok{max}\NormalTok{(emm\_df}\SpecialCharTok{$}\NormalTok{emmean\_kg }\SpecialCharTok{+}\NormalTok{ emm\_df}\SpecialCharTok{$}\NormalTok{SE\_kg) }\SpecialCharTok{+} \DecValTok{1}\NormalTok{) }\SpecialCharTok{+}
  \FunctionTok{labs}\NormalTok{(}\AttributeTok{x =} \StringTok{"Trial Period"}\NormalTok{, }\AttributeTok{y =} \StringTok{"Dry Matter Intake (kg/day)"}\NormalTok{) }\SpecialCharTok{+}
  \FunctionTok{scale\_fill\_manual}\NormalTok{(}\AttributeTok{values =} \FunctionTok{c}\NormalTok{(}\StringTok{"yellow"}\NormalTok{, }\StringTok{"blue"}\NormalTok{)) }\SpecialCharTok{+}
  \FunctionTok{theme\_classic}\NormalTok{()}
\end{Highlighting}
\end{Shaded}

\includegraphics{PLT_Integration_Markdown_files/figure-latex/unnamed-chunk-14-1.pdf}

\begin{Shaded}
\begin{Highlighting}[]
\CommentTok{\# Fit mixed model for CH4}
\NormalTok{response\_var\_CH4 }\OtherTok{\textless{}{-}} \StringTok{"Daily\_Avg\_CH4"}
\NormalTok{y\_label\_CH4 }\OtherTok{\textless{}{-}} \FunctionTok{expression}\NormalTok{(CH[}\DecValTok{4}\NormalTok{] }\SpecialCharTok{\textasciitilde{}}\NormalTok{ (g}\SpecialCharTok{/}\NormalTok{day))}
\NormalTok{formula\_CH4 }\OtherTok{\textless{}{-}} \FunctionTok{as.formula}\NormalTok{(}\FunctionTok{paste}\NormalTok{(response\_var\_CH4, }\StringTok{"\textasciitilde{} Trial\_Period + (1 | AnimalTag)"}\NormalTok{))}

\CommentTok{\# Model}
\NormalTok{model\_CH4 }\OtherTok{\textless{}{-}} \FunctionTok{lmer}\NormalTok{(formula\_CH4, }\AttributeTok{data =}\NormalTok{ subset\_data\_clean)}
\FunctionTok{summary}\NormalTok{(model\_CH4)}
\end{Highlighting}
\end{Shaded}

\begin{verbatim}
## Linear mixed model fit by REML. t-tests use Satterthwaite's method [
## lmerModLmerTest]
## Formula: formula_CH4
##    Data: subset_data_clean
## 
## REML criterion at convergence: 469.7
## 
## Scaled residuals: 
##      Min       1Q   Median       3Q      Max 
## -2.90580 -0.38910  0.00624  0.38896  2.64348 
## 
## Random effects:
##  Groups    Name        Variance Std.Dev.
##  AnimalTag (Intercept)  733.4   27.08   
##  Residual              3246.2   56.98   
## Number of obs: 44, groups:  AnimalTag, 7
## 
## Fixed effects:
##                          Estimate Std. Error     df t value Pr(>|t|)    
## (Intercept)                220.95      17.94  15.73  12.318 1.72e-09 ***
## Trial_PeriodG2_Collect_2    54.41      18.92  42.00   2.876   0.0063 ** 
## ---
## Signif. codes:  0 '***' 0.001 '**' 0.01 '*' 0.05 '.' 0.1 ' ' 1
## 
## Correlation of Fixed Effects:
##             (Intr)
## Trl_PG2_C_2 -0.636
\end{verbatim}

\begin{Shaded}
\begin{Highlighting}[]
\CommentTok{\# EMM}
\NormalTok{emm\_CH4 }\OtherTok{\textless{}{-}} \FunctionTok{emmeans}\NormalTok{(model\_CH4, }\SpecialCharTok{\textasciitilde{}}\NormalTok{ Trial\_Period)}
\NormalTok{emm\_df\_CH4 }\OtherTok{\textless{}{-}} \FunctionTok{as.data.frame}\NormalTok{(emm\_CH4)}
\NormalTok{emm\_df\_CH4}\SpecialCharTok{$}\NormalTok{Label }\OtherTok{\textless{}{-}} \FunctionTok{c}\NormalTok{(}\StringTok{"b"}\NormalTok{, }\StringTok{"a"}\NormalTok{)}

\CommentTok{\# Plot}
\FunctionTok{ggplot}\NormalTok{(emm\_df\_CH4, }\FunctionTok{aes}\NormalTok{(}\AttributeTok{x =}\NormalTok{ Trial\_Period, }\AttributeTok{y =}\NormalTok{ emmean, }\AttributeTok{fill =}\NormalTok{ Trial\_Period)) }\SpecialCharTok{+}
  \FunctionTok{geom\_col}\NormalTok{() }\SpecialCharTok{+}
  \FunctionTok{geom\_errorbar}\NormalTok{(}\FunctionTok{aes}\NormalTok{(}\AttributeTok{ymin =}\NormalTok{ emmean }\SpecialCharTok{{-}}\NormalTok{ SE, }\AttributeTok{ymax =}\NormalTok{ emmean }\SpecialCharTok{+}\NormalTok{ SE), }\AttributeTok{width =} \FloatTok{0.5}\NormalTok{) }\SpecialCharTok{+}
  \FunctionTok{geom\_text}\NormalTok{(}\FunctionTok{aes}\NormalTok{(}\AttributeTok{label =}\NormalTok{ Label, }\AttributeTok{y =}\NormalTok{ emmean }\SpecialCharTok{+}\NormalTok{ SE }\SpecialCharTok{+} \DecValTok{10}\NormalTok{), }\AttributeTok{fontface =} \StringTok{"bold"}\NormalTok{, }\AttributeTok{size =} \DecValTok{5}\NormalTok{) }\SpecialCharTok{+}
  \FunctionTok{scale\_y\_continuous}\NormalTok{(}\AttributeTok{limits =} \FunctionTok{c}\NormalTok{(}\DecValTok{0}\NormalTok{, }\DecValTok{310}\NormalTok{), }\AttributeTok{expand =} \FunctionTok{c}\NormalTok{(}\DecValTok{0}\NormalTok{, }\DecValTok{0}\NormalTok{)) }\SpecialCharTok{+}
  \FunctionTok{labs}\NormalTok{(}\AttributeTok{x =} \StringTok{"Trial Period"}\NormalTok{, }\AttributeTok{y =}\NormalTok{ y\_label\_CH4) }\SpecialCharTok{+}
  \FunctionTok{scale\_fill\_manual}\NormalTok{(}\AttributeTok{values =} \FunctionTok{c}\NormalTok{(}\StringTok{"yellow"}\NormalTok{, }\StringTok{"blue"}\NormalTok{)) }\SpecialCharTok{+}
  \FunctionTok{theme\_classic}\NormalTok{()}
\end{Highlighting}
\end{Shaded}

\includegraphics{PLT_Integration_Markdown_files/figure-latex/unnamed-chunk-14-2.pdf}

\begin{Shaded}
\begin{Highlighting}[]
\CommentTok{\# CO2 setup}
\NormalTok{response\_var\_CO2 }\OtherTok{\textless{}{-}} \StringTok{"Daily\_Avg\_CO2"}
\NormalTok{y\_label\_CO2 }\OtherTok{\textless{}{-}} \FunctionTok{expression}\NormalTok{(CO[}\DecValTok{2}\NormalTok{] }\SpecialCharTok{\textasciitilde{}}\NormalTok{ (g}\SpecialCharTok{/}\NormalTok{day))}
\NormalTok{formula\_CO2 }\OtherTok{\textless{}{-}} \FunctionTok{as.formula}\NormalTok{(}\FunctionTok{paste}\NormalTok{(response\_var\_CO2, }\StringTok{"\textasciitilde{} Trial\_Period + (1 | AnimalTag)"}\NormalTok{))}

\CommentTok{\# Model}
\NormalTok{model\_CO2 }\OtherTok{\textless{}{-}} \FunctionTok{lmer}\NormalTok{(formula\_CO2, }\AttributeTok{data =}\NormalTok{ subset\_data\_clean)}
\FunctionTok{summary}\NormalTok{(model\_CO2)}
\end{Highlighting}
\end{Shaded}

\begin{verbatim}
## Linear mixed model fit by REML. t-tests use Satterthwaite's method [
## lmerModLmerTest]
## Formula: formula_CO2
##    Data: subset_data_clean
## 
## REML criterion at convergence: 731.8
## 
## Scaled residuals: 
##      Min       1Q   Median       3Q      Max 
## -2.78019 -0.46998  0.03694  0.68831  1.77680 
## 
## Random effects:
##  Groups    Name        Variance Std.Dev.
##  AnimalTag (Intercept)  393914   627.6  
##  Residual              1659118  1288.1  
## Number of obs: 44, groups:  AnimalTag, 7
## 
## Fixed effects:
##                          Estimate Std. Error      df t value Pr(>|t|)    
## (Intercept)               6968.84     409.36   14.61  17.024 4.87e-11 ***
## Trial_PeriodG2_Collect_2  1196.79     428.52   42.00   2.793  0.00783 ** 
## ---
## Signif. codes:  0 '***' 0.001 '**' 0.01 '*' 0.05 '.' 0.1 ' ' 1
## 
## Correlation of Fixed Effects:
##             (Intr)
## Trl_PG2_C_2 -0.631
\end{verbatim}

\begin{Shaded}
\begin{Highlighting}[]
\CommentTok{\# Get Estimate Marginal Means}
\NormalTok{emm\_CO2 }\OtherTok{\textless{}{-}} \FunctionTok{emmeans}\NormalTok{(model\_CO2, }\SpecialCharTok{\textasciitilde{}}\NormalTok{ Trial\_Period)}
\NormalTok{emm\_df\_CO2 }\OtherTok{\textless{}{-}} \FunctionTok{as.data.frame}\NormalTok{(emm\_CO2)}
\NormalTok{emm\_df\_CO2}\SpecialCharTok{$}\NormalTok{Label }\OtherTok{\textless{}{-}} \FunctionTok{c}\NormalTok{(}\StringTok{"b"}\NormalTok{, }\StringTok{"a"}\NormalTok{)}
\NormalTok{emm\_df\_CO2}\SpecialCharTok{$}\NormalTok{Label\_y }\OtherTok{\textless{}{-}}\NormalTok{ emm\_df\_CO2}\SpecialCharTok{$}\NormalTok{emmean }\SpecialCharTok{+}\NormalTok{ emm\_df\_CO2}\SpecialCharTok{$}\NormalTok{SE }\SpecialCharTok{+} \FloatTok{0.05} \SpecialCharTok{*} \FunctionTok{max}\NormalTok{(emm\_df\_CO2}\SpecialCharTok{$}\NormalTok{emmean)}

\CommentTok{\# Plot}
\FunctionTok{ggplot}\NormalTok{(emm\_df\_CO2, }\FunctionTok{aes}\NormalTok{(}\AttributeTok{x =}\NormalTok{ Trial\_Period, }\AttributeTok{y =}\NormalTok{ emmean, }\AttributeTok{fill =}\NormalTok{ Trial\_Period)) }\SpecialCharTok{+}
  \FunctionTok{geom\_col}\NormalTok{() }\SpecialCharTok{+}
  \FunctionTok{geom\_errorbar}\NormalTok{(}\FunctionTok{aes}\NormalTok{(}\AttributeTok{ymin =}\NormalTok{ emmean }\SpecialCharTok{{-}}\NormalTok{ SE, }\AttributeTok{ymax =}\NormalTok{ emmean }\SpecialCharTok{+}\NormalTok{ SE), }\AttributeTok{width =} \FloatTok{0.5}\NormalTok{) }\SpecialCharTok{+}
  \FunctionTok{geom\_text}\NormalTok{(}\FunctionTok{aes}\NormalTok{(}\AttributeTok{label =}\NormalTok{ Label, }\AttributeTok{y =}\NormalTok{ Label\_y), }\AttributeTok{fontface =} \StringTok{"bold"}\NormalTok{, }\AttributeTok{size =} \DecValTok{5}\NormalTok{) }\SpecialCharTok{+}
  \FunctionTok{scale\_y\_continuous}\NormalTok{(}\AttributeTok{limits =} \FunctionTok{c}\NormalTok{(}\DecValTok{0}\NormalTok{, }\DecValTok{10000}\NormalTok{), }\AttributeTok{expand =} \FunctionTok{c}\NormalTok{(}\DecValTok{0}\NormalTok{, }\DecValTok{0}\NormalTok{)) }\SpecialCharTok{+}
  \FunctionTok{labs}\NormalTok{(}\AttributeTok{x =} \StringTok{"Trial Period"}\NormalTok{, }\AttributeTok{y =}\NormalTok{ y\_label\_CO2) }\SpecialCharTok{+}
  \FunctionTok{scale\_fill\_manual}\NormalTok{(}\AttributeTok{values =} \FunctionTok{c}\NormalTok{(}\StringTok{"yellow"}\NormalTok{, }\StringTok{"blue"}\NormalTok{)) }\SpecialCharTok{+}
  \FunctionTok{theme\_classic}\NormalTok{()}
\end{Highlighting}
\end{Shaded}

\includegraphics{PLT_Integration_Markdown_files/figure-latex/unnamed-chunk-14-3.pdf}

\begin{Shaded}
\begin{Highlighting}[]
\CommentTok{\# O2 setup}
\NormalTok{response\_var\_O2 }\OtherTok{\textless{}{-}} \StringTok{"Daily\_Avg\_O2"}
\NormalTok{y\_label\_O2 }\OtherTok{\textless{}{-}} \FunctionTok{expression}\NormalTok{(O[}\DecValTok{2}\NormalTok{] }\SpecialCharTok{\textasciitilde{}}\NormalTok{ (g}\SpecialCharTok{/}\NormalTok{day))}
\NormalTok{formula\_O2 }\OtherTok{\textless{}{-}} \FunctionTok{as.formula}\NormalTok{(}\FunctionTok{paste}\NormalTok{(response\_var\_O2, }\StringTok{"\textasciitilde{} Trial\_Period + (1 | AnimalTag)"}\NormalTok{))}

\CommentTok{\# Model}
\NormalTok{model\_O2 }\OtherTok{\textless{}{-}} \FunctionTok{lmer}\NormalTok{(formula\_O2, }\AttributeTok{data =}\NormalTok{ subset\_data\_clean)}
\FunctionTok{summary}\NormalTok{(model\_O2)}
\end{Highlighting}
\end{Shaded}

\begin{verbatim}
## Linear mixed model fit by REML. t-tests use Satterthwaite's method [
## lmerModLmerTest]
## Formula: formula_O2
##    Data: subset_data_clean
## 
## REML criterion at convergence: 709.6
## 
## Scaled residuals: 
##     Min      1Q  Median      3Q     Max 
## -3.3280 -0.3718  0.0472  0.5543  2.0155 
## 
## Random effects:
##  Groups    Name        Variance Std.Dev.
##  AnimalTag (Intercept)  141476   376.1  
##  Residual              1014618  1007.3  
## Number of obs: 44, groups:  AnimalTag, 7
## 
## Fixed effects:
##                          Estimate Std. Error      df t value Pr(>|t|)    
## (Intercept)               5253.14     292.67   14.90   17.95 1.69e-11 ***
## Trial_PeriodG2_Collect_2   574.54     328.39   41.75    1.75   0.0875 .  
## ---
## Signif. codes:  0 '***' 0.001 '**' 0.01 '*' 0.05 '.' 0.1 ' ' 1
## 
## Correlation of Fixed Effects:
##             (Intr)
## Trl_PG2_C_2 -0.676
\end{verbatim}

\begin{Shaded}
\begin{Highlighting}[]
\CommentTok{\# EMM}
\NormalTok{emm\_O2 }\OtherTok{\textless{}{-}} \FunctionTok{emmeans}\NormalTok{(model\_O2, }\SpecialCharTok{\textasciitilde{}}\NormalTok{ Trial\_Period)}
\NormalTok{emm\_df\_O2 }\OtherTok{\textless{}{-}} \FunctionTok{as.data.frame}\NormalTok{(emm\_O2)}
\NormalTok{emm\_df\_O2}\SpecialCharTok{$}\NormalTok{Label }\OtherTok{\textless{}{-}} \FunctionTok{c}\NormalTok{(}\StringTok{"a"}\NormalTok{, }\StringTok{"a"}\NormalTok{)}
\NormalTok{emm\_df\_O2}\SpecialCharTok{$}\NormalTok{Label\_y }\OtherTok{\textless{}{-}}\NormalTok{ emm\_df\_O2}\SpecialCharTok{$}\NormalTok{emmean }\SpecialCharTok{+}\NormalTok{ emm\_df\_O2}\SpecialCharTok{$}\NormalTok{SE }\SpecialCharTok{+} \FloatTok{0.05} \SpecialCharTok{*} \FunctionTok{max}\NormalTok{(emm\_df\_O2}\SpecialCharTok{$}\NormalTok{emmean, }\AttributeTok{na.rm =} \ConstantTok{TRUE}\NormalTok{)}

\CommentTok{\# Plot}
\FunctionTok{ggplot}\NormalTok{(emm\_df\_O2, }\FunctionTok{aes}\NormalTok{(}\AttributeTok{x =}\NormalTok{ Trial\_Period, }\AttributeTok{y =}\NormalTok{ emmean, }\AttributeTok{fill =}\NormalTok{ Trial\_Period)) }\SpecialCharTok{+}
  \FunctionTok{geom\_col}\NormalTok{() }\SpecialCharTok{+}
  \FunctionTok{geom\_errorbar}\NormalTok{(}\FunctionTok{aes}\NormalTok{(}\AttributeTok{ymin =}\NormalTok{ emmean }\SpecialCharTok{{-}}\NormalTok{ SE, }\AttributeTok{ymax =}\NormalTok{ emmean }\SpecialCharTok{+}\NormalTok{ SE), }\AttributeTok{width =} \FloatTok{0.5}\NormalTok{) }\SpecialCharTok{+}
  \FunctionTok{geom\_text}\NormalTok{(}\FunctionTok{aes}\NormalTok{(}\AttributeTok{label =}\NormalTok{ Label, }\AttributeTok{y =}\NormalTok{ Label\_y), }\AttributeTok{fontface =} \StringTok{"bold"}\NormalTok{, }\AttributeTok{size =} \DecValTok{5}\NormalTok{) }\SpecialCharTok{+}
  \FunctionTok{scale\_y\_continuous}\NormalTok{(}
    \AttributeTok{limits =} \FunctionTok{c}\NormalTok{(}\DecValTok{0}\NormalTok{, }\FunctionTok{max}\NormalTok{(emm\_df\_O2}\SpecialCharTok{$}\NormalTok{Label\_y, }\AttributeTok{na.rm =} \ConstantTok{TRUE}\NormalTok{) }\SpecialCharTok{+} \FloatTok{0.05} \SpecialCharTok{*} \FunctionTok{max}\NormalTok{(emm\_df\_O2}\SpecialCharTok{$}\NormalTok{emmean, }\AttributeTok{na.rm =} \ConstantTok{TRUE}\NormalTok{)),}
    \AttributeTok{expand =} \FunctionTok{c}\NormalTok{(}\DecValTok{0}\NormalTok{, }\DecValTok{0}\NormalTok{)}
\NormalTok{  ) }\SpecialCharTok{+}
  \FunctionTok{labs}\NormalTok{(}\AttributeTok{x =} \StringTok{"Trial Period"}\NormalTok{, }\AttributeTok{y =}\NormalTok{ y\_label\_O2) }\SpecialCharTok{+}
  \FunctionTok{scale\_fill\_manual}\NormalTok{(}\AttributeTok{values =} \FunctionTok{c}\NormalTok{(}\StringTok{"yellow"}\NormalTok{, }\StringTok{"blue"}\NormalTok{)) }\SpecialCharTok{+}
  \FunctionTok{theme\_classic}\NormalTok{()}
\end{Highlighting}
\end{Shaded}

\includegraphics{PLT_Integration_Markdown_files/figure-latex/unnamed-chunk-14-4.pdf}

\hypertarget{test-the-normality-of-residuals.}{%
\subsection{15. Test the Normality of
Residuals.}\label{test-the-normality-of-residuals.}}

\begin{Shaded}
\begin{Highlighting}[]
\CommentTok{\# Example: for DMI model}
\CommentTok{\# 1. Residual histogram}
\FunctionTok{hist}\NormalTok{(}\FunctionTok{residuals}\NormalTok{(model\_DMI), }\AttributeTok{main =} \StringTok{"Histogram of Residuals"}\NormalTok{, }\AttributeTok{xlab =} \StringTok{"Residuals"}\NormalTok{)}
\end{Highlighting}
\end{Shaded}

\includegraphics{PLT_Integration_Markdown_files/figure-latex/unnamed-chunk-15-1.pdf}

\begin{Shaded}
\begin{Highlighting}[]
\CommentTok{\# 2. Q{-}Q Plot for normality}
\FunctionTok{qqnorm}\NormalTok{(}\FunctionTok{residuals}\NormalTok{(model\_DMI))}
\FunctionTok{qqline}\NormalTok{(}\FunctionTok{residuals}\NormalTok{(model\_DMI), }\AttributeTok{col =} \StringTok{"red"}\NormalTok{, }\AttributeTok{lwd =} \DecValTok{2}\NormalTok{)}
\end{Highlighting}
\end{Shaded}

\includegraphics{PLT_Integration_Markdown_files/figure-latex/unnamed-chunk-15-2.pdf}

\begin{Shaded}
\begin{Highlighting}[]
\CommentTok{\# 3. Shapiro{-}Wilk test (for small samples, \textless{} 5000)}
\FunctionTok{shapiro.test}\NormalTok{(}\FunctionTok{residuals}\NormalTok{(model\_DMI))  }\CommentTok{\# returns W and p{-}value}
\end{Highlighting}
\end{Shaded}

\begin{verbatim}
## 
##  Shapiro-Wilk normality test
## 
## data:  residuals(model_DMI)
## W = 0.97476, p-value = 0.44
\end{verbatim}

\begin{Shaded}
\begin{Highlighting}[]
\CommentTok{\# 4. Plot residuals vs. fitted values (homoscedasticity check)}
\FunctionTok{plot}\NormalTok{(}\FunctionTok{fitted}\NormalTok{(model\_DMI), }\FunctionTok{residuals}\NormalTok{(model\_DMI),}
     \AttributeTok{main =} \StringTok{"Residuals vs Fitted"}\NormalTok{,}
     \AttributeTok{xlab =} \StringTok{"Fitted Values"}\NormalTok{, }\AttributeTok{ylab =} \StringTok{"Residuals"}\NormalTok{)}
\FunctionTok{abline}\NormalTok{(}\AttributeTok{h =} \DecValTok{0}\NormalTok{, }\AttributeTok{col =} \StringTok{"blue"}\NormalTok{, }\AttributeTok{lwd =} \DecValTok{2}\NormalTok{)}
\end{Highlighting}
\end{Shaded}

\includegraphics{PLT_Integration_Markdown_files/figure-latex/unnamed-chunk-15-3.pdf}

\begin{Shaded}
\begin{Highlighting}[]
\CommentTok{\# Example: for CH4 model}
\CommentTok{\# 1. Residual histogram}
\FunctionTok{hist}\NormalTok{(}\FunctionTok{residuals}\NormalTok{(model\_CH4), }\AttributeTok{main =} \StringTok{"Histogram of Residuals"}\NormalTok{, }\AttributeTok{xlab =} \StringTok{"Residuals"}\NormalTok{)}
\end{Highlighting}
\end{Shaded}

\includegraphics{PLT_Integration_Markdown_files/figure-latex/unnamed-chunk-15-4.pdf}

\begin{Shaded}
\begin{Highlighting}[]
\CommentTok{\# 2. Q{-}Q Plot for normality}
\FunctionTok{qqnorm}\NormalTok{(}\FunctionTok{residuals}\NormalTok{(model\_CH4))}
\FunctionTok{qqline}\NormalTok{(}\FunctionTok{residuals}\NormalTok{(model\_CH4), }\AttributeTok{col =} \StringTok{"red"}\NormalTok{, }\AttributeTok{lwd =} \DecValTok{2}\NormalTok{)}
\end{Highlighting}
\end{Shaded}

\includegraphics{PLT_Integration_Markdown_files/figure-latex/unnamed-chunk-15-5.pdf}

\begin{Shaded}
\begin{Highlighting}[]
\CommentTok{\# 3. Shapiro{-}Wilk test (for small samples, \textless{} 5000)}
\FunctionTok{shapiro.test}\NormalTok{(}\FunctionTok{residuals}\NormalTok{(model\_CH4))  }\CommentTok{\# returns W and p{-}value}
\end{Highlighting}
\end{Shaded}

\begin{verbatim}
## 
##  Shapiro-Wilk normality test
## 
## data:  residuals(model_CH4)
## W = 0.95482, p-value = 0.08326
\end{verbatim}

\begin{Shaded}
\begin{Highlighting}[]
\CommentTok{\# 4. Plot residuals vs. fitted values (homoscedasticity check)}
\FunctionTok{plot}\NormalTok{(}\FunctionTok{fitted}\NormalTok{(model\_CH4), }\FunctionTok{residuals}\NormalTok{(model\_CH4),}
     \AttributeTok{main =} \StringTok{"Residuals vs Fitted"}\NormalTok{,}
     \AttributeTok{xlab =} \StringTok{"Fitted Values"}\NormalTok{, }\AttributeTok{ylab =} \StringTok{"Residuals"}\NormalTok{)}
\FunctionTok{abline}\NormalTok{(}\AttributeTok{h =} \DecValTok{0}\NormalTok{, }\AttributeTok{col =} \StringTok{"blue"}\NormalTok{, }\AttributeTok{lwd =} \DecValTok{2}\NormalTok{)}
\end{Highlighting}
\end{Shaded}

\includegraphics{PLT_Integration_Markdown_files/figure-latex/unnamed-chunk-15-6.pdf}

\begin{Shaded}
\begin{Highlighting}[]
\CommentTok{\# Example: for CO2 model}
\CommentTok{\# 1. Residual histogram}
\FunctionTok{hist}\NormalTok{(}\FunctionTok{residuals}\NormalTok{(model\_CO2), }\AttributeTok{main =} \StringTok{"Histogram of Residuals"}\NormalTok{, }\AttributeTok{xlab =} \StringTok{"Residuals"}\NormalTok{)}
\end{Highlighting}
\end{Shaded}

\includegraphics{PLT_Integration_Markdown_files/figure-latex/unnamed-chunk-15-7.pdf}

\begin{Shaded}
\begin{Highlighting}[]
\CommentTok{\# 2. Q{-}Q Plot for normality}
\FunctionTok{qqnorm}\NormalTok{(}\FunctionTok{residuals}\NormalTok{(model\_CO2))}
\FunctionTok{qqline}\NormalTok{(}\FunctionTok{residuals}\NormalTok{(model\_CO2), }\AttributeTok{col =} \StringTok{"red"}\NormalTok{, }\AttributeTok{lwd =} \DecValTok{2}\NormalTok{)}
\end{Highlighting}
\end{Shaded}

\includegraphics{PLT_Integration_Markdown_files/figure-latex/unnamed-chunk-15-8.pdf}

\begin{Shaded}
\begin{Highlighting}[]
\CommentTok{\# 3. Shapiro{-}Wilk test (for small samples, \textless{} 5000)}
\FunctionTok{shapiro.test}\NormalTok{(}\FunctionTok{residuals}\NormalTok{(model\_CO2))  }\CommentTok{\# returns W and p{-}value}
\end{Highlighting}
\end{Shaded}

\begin{verbatim}
## 
##  Shapiro-Wilk normality test
## 
## data:  residuals(model_CO2)
## W = 0.97089, p-value = 0.3253
\end{verbatim}

\begin{Shaded}
\begin{Highlighting}[]
\CommentTok{\# 4. Plot residuals vs. fitted values (homoscedasticity check)}
\FunctionTok{plot}\NormalTok{(}\FunctionTok{fitted}\NormalTok{(model\_CO2), }\FunctionTok{residuals}\NormalTok{(model\_CO2),}
     \AttributeTok{main =} \StringTok{"Residuals vs Fitted"}\NormalTok{,}
     \AttributeTok{xlab =} \StringTok{"Fitted Values"}\NormalTok{, }\AttributeTok{ylab =} \StringTok{"Residuals"}\NormalTok{)}
\FunctionTok{abline}\NormalTok{(}\AttributeTok{h =} \DecValTok{0}\NormalTok{, }\AttributeTok{col =} \StringTok{"blue"}\NormalTok{, }\AttributeTok{lwd =} \DecValTok{2}\NormalTok{)}
\end{Highlighting}
\end{Shaded}

\includegraphics{PLT_Integration_Markdown_files/figure-latex/unnamed-chunk-15-9.pdf}

\begin{Shaded}
\begin{Highlighting}[]
\CommentTok{\# Example: for O2 model}
\CommentTok{\# 1. Residual histogram}
\FunctionTok{hist}\NormalTok{(}\FunctionTok{residuals}\NormalTok{(model\_O2), }\AttributeTok{main =} \StringTok{"Histogram of Residuals"}\NormalTok{, }\AttributeTok{xlab =} \StringTok{"Residuals"}\NormalTok{)}
\end{Highlighting}
\end{Shaded}

\includegraphics{PLT_Integration_Markdown_files/figure-latex/unnamed-chunk-15-10.pdf}

\begin{Shaded}
\begin{Highlighting}[]
\CommentTok{\# 2. Q{-}Q Plot for normality}
\FunctionTok{qqnorm}\NormalTok{(}\FunctionTok{residuals}\NormalTok{(model\_O2))}
\FunctionTok{qqline}\NormalTok{(}\FunctionTok{residuals}\NormalTok{(model\_O2), }\AttributeTok{col =} \StringTok{"red"}\NormalTok{, }\AttributeTok{lwd =} \DecValTok{2}\NormalTok{)}
\end{Highlighting}
\end{Shaded}

\includegraphics{PLT_Integration_Markdown_files/figure-latex/unnamed-chunk-15-11.pdf}

\begin{Shaded}
\begin{Highlighting}[]
\CommentTok{\# 3. Shapiro{-}Wilk test (for small samples, \textless{} 5000)}
\FunctionTok{shapiro.test}\NormalTok{(}\FunctionTok{residuals}\NormalTok{(model\_O2))  }\CommentTok{\# returns W and p{-}value}
\end{Highlighting}
\end{Shaded}

\begin{verbatim}
## 
##  Shapiro-Wilk normality test
## 
## data:  residuals(model_O2)
## W = 0.9492, p-value = 0.05138
\end{verbatim}

\begin{Shaded}
\begin{Highlighting}[]
\CommentTok{\# 4. Plot residuals vs. fitted values (homoscedasticity check)}
\FunctionTok{plot}\NormalTok{(}\FunctionTok{fitted}\NormalTok{(model\_O2), }\FunctionTok{residuals}\NormalTok{(model\_O2),}
     \AttributeTok{main =} \StringTok{"Residuals vs Fitted"}\NormalTok{,}
     \AttributeTok{xlab =} \StringTok{"Fitted Values"}\NormalTok{, }\AttributeTok{ylab =} \StringTok{"Residuals"}\NormalTok{)}
\FunctionTok{abline}\NormalTok{(}\AttributeTok{h =} \DecValTok{0}\NormalTok{, }\AttributeTok{col =} \StringTok{"blue"}\NormalTok{, }\AttributeTok{lwd =} \DecValTok{2}\NormalTok{)}
\end{Highlighting}
\end{Shaded}

\includegraphics{PLT_Integration_Markdown_files/figure-latex/unnamed-chunk-15-12.pdf}

\hypertarget{estimate-dmi-using-standard-nutrition-equations}{%
\subsection{16. Estimate DMI Using Standard Nutrition
Equations}\label{estimate-dmi-using-standard-nutrition-equations}}

Here the NASEM (2016) intake equation and percent body weight equations
are deployed using the weight and nutrition data collected from the
study. The DMI estimates are then plotted against observed values and
the adjusted R2 and mean bias are reported on plots. Here the NASEM
(2016) intake equation and percent body weight equations are deployed
using the weight and nutrition data collected from the study. The DMI
estimates are then plotted against observed values and the adjusted R2
and mean bias are reported on plots.

\begin{Shaded}
\begin{Highlighting}[]
\CommentTok{\#library(dplyr)}
\CommentTok{\#library(ggplot2)}

\CommentTok{\# {-}{-}{-}{-}{-}{-}{-}{-}{-}{-}{-}{-}{-}{-}{-}{-}{-}{-}{-}{-}{-}{-}{-}{-}{-}{-}{-}{-}{-}{-}{-}{-}{-}{-}{-}{-}{-}{-}{-}{-}{-}{-}{-}{-}{-}{-}{-}{-}{-}{-}{-}{-}{-}{-}{-}{-}{-}{-}{-}{-}{-}{-}{-}{-}{-}{-}{-}{-}{-}{-}{-}{-}{-}{-}{-}{-}{-}{-}}
\CommentTok{\# 1) Prepare data: compute NASEM and 1.8\% BW predictions}
\CommentTok{\# {-}{-}{-}{-}{-}{-}{-}{-}{-}{-}{-}{-}{-}{-}{-}{-}{-}{-}{-}{-}{-}{-}{-}{-}{-}{-}{-}{-}{-}{-}{-}{-}{-}{-}{-}{-}{-}{-}{-}{-}{-}{-}{-}{-}{-}{-}{-}{-}{-}{-}{-}{-}{-}{-}{-}{-}{-}{-}{-}{-}{-}{-}{-}{-}{-}{-}{-}{-}{-}{-}{-}{-}{-}{-}{-}{-}{-}{-}}
\NormalTok{tdn\_values }\OtherTok{\textless{}{-}} \FunctionTok{c}\NormalTok{(}\AttributeTok{G1\_Collect =} \FloatTok{55.4}\NormalTok{, }\AttributeTok{G2\_Collect\_2 =} \FloatTok{47.6}\NormalTok{)}

\NormalTok{DMI\_model\_data }\OtherTok{\textless{}{-}}\NormalTok{ subset\_data\_clean }\SpecialCharTok{\%\textgreater{}\%}
  \CommentTok{\# make sure Weight\_kg already exists (you converted earlier)}
  \FunctionTok{mutate}\NormalTok{(}
    \AttributeTok{BW\_75      =}\NormalTok{ Weight\_kg}\SpecialCharTok{\^{}}\FloatTok{0.75}\NormalTok{,}
    \AttributeTok{TDN        =} \FunctionTok{case\_when}\NormalTok{(}
\NormalTok{                   Trial\_Period }\SpecialCharTok{==} \StringTok{"G1\_Collect"}   \SpecialCharTok{\textasciitilde{}}\NormalTok{ tdn\_values[}\StringTok{"G1\_Collect"}\NormalTok{],}
\NormalTok{                   Trial\_Period }\SpecialCharTok{==} \StringTok{"G2\_Collect\_2"} \SpecialCharTok{\textasciitilde{}}\NormalTok{ tdn\_values[}\StringTok{"G2\_Collect\_2"}\NormalTok{]}
\NormalTok{                 ),}
    \AttributeTok{DE         =}\NormalTok{ (TDN }\SpecialCharTok{/} \DecValTok{100}\NormalTok{) }\SpecialCharTok{*} \FloatTok{4.409}\NormalTok{,}
    \AttributeTok{ME         =} \FloatTok{0.9611} \SpecialCharTok{*}\NormalTok{ DE }\SpecialCharTok{{-}} \FloatTok{0.2999}\NormalTok{,}
    \AttributeTok{NEm        =} \FloatTok{1.37} \SpecialCharTok{*}\NormalTok{ ME }\SpecialCharTok{{-}}\NormalTok{ (}\FloatTok{0.138}\SpecialCharTok{\^{}}\DecValTok{2}\NormalTok{) }\SpecialCharTok{*} \FloatTok{0.0105} \SpecialCharTok{*}\NormalTok{ (ME}\SpecialCharTok{\^{}}\DecValTok{3}\NormalTok{) }\SpecialCharTok{{-}} \FloatTok{1.12}\NormalTok{,}
    \AttributeTok{NEm\_Intake =}\NormalTok{ BW\_75 }\SpecialCharTok{*}\NormalTok{ (}\FloatTok{0.04997} \SpecialCharTok{*}\NormalTok{ NEm}\SpecialCharTok{\^{}}\DecValTok{2} \SpecialCharTok{+} \FloatTok{0.04631}\NormalTok{),}
    \AttributeTok{NASEM\_Pred =}\NormalTok{ NEm\_Intake }\SpecialCharTok{/}\NormalTok{ NEm,        }\CommentTok{\# kg/day}
    \AttributeTok{BW\_1.8\_Pred =}\NormalTok{ Weight\_kg }\SpecialCharTok{*} \FloatTok{0.018}       \CommentTok{\# kg/day}
\NormalTok{  )}

\CommentTok{\# {-}{-}{-}{-}{-}{-}{-}{-}{-}{-}{-}{-}{-}{-}{-}{-}{-}{-}{-}{-}{-}{-}{-}{-}{-}{-}{-}{-}{-}{-}{-}{-}{-}{-}{-}{-}{-}{-}{-}{-}{-}{-}{-}{-}{-}{-}{-}{-}{-}{-}{-}{-}{-}{-}{-}{-}{-}{-}{-}{-}{-}{-}{-}{-}{-}{-}{-}{-}{-}{-}{-}{-}{-}{-}{-}{-}{-}{-}}
\CommentTok{\# 2) Metric function: adjusted R² + mean bias}
\CommentTok{\# {-}{-}{-}{-}{-}{-}{-}{-}{-}{-}{-}{-}{-}{-}{-}{-}{-}{-}{-}{-}{-}{-}{-}{-}{-}{-}{-}{-}{-}{-}{-}{-}{-}{-}{-}{-}{-}{-}{-}{-}{-}{-}{-}{-}{-}{-}{-}{-}{-}{-}{-}{-}{-}{-}{-}{-}{-}{-}{-}{-}{-}{-}{-}{-}{-}{-}{-}{-}{-}{-}{-}{-}{-}{-}{-}{-}{-}{-}}
\NormalTok{model\_metrics }\OtherTok{\textless{}{-}} \ControlFlowTok{function}\NormalTok{(obs, pred) \{}
\NormalTok{  fit       }\OtherTok{\textless{}{-}} \FunctionTok{lm}\NormalTok{(obs }\SpecialCharTok{\textasciitilde{}}\NormalTok{ pred)}
\NormalTok{  adj\_r2    }\OtherTok{\textless{}{-}} \FunctionTok{summary}\NormalTok{(fit)}\SpecialCharTok{$}\NormalTok{adj.r.squared}
\NormalTok{  mean\_bias }\OtherTok{\textless{}{-}} \FunctionTok{mean}\NormalTok{(pred }\SpecialCharTok{{-}}\NormalTok{ obs, }\AttributeTok{na.rm =} \ConstantTok{TRUE}\NormalTok{)}
  \FunctionTok{list}\NormalTok{(}\AttributeTok{adj\_r2    =} \FunctionTok{round}\NormalTok{(adj\_r2,    }\DecValTok{3}\NormalTok{),}
       \AttributeTok{mean\_bias =} \FunctionTok{round}\NormalTok{(mean\_bias, }\DecValTok{3}\NormalTok{))}
\NormalTok{\}}

\CommentTok{\# compute overall metrics}
\NormalTok{metrics\_nasem }\OtherTok{\textless{}{-}} \FunctionTok{model\_metrics}\NormalTok{(DMI\_model\_data}\SpecialCharTok{$}\NormalTok{DMI\_kg, DMI\_model\_data}\SpecialCharTok{$}\NormalTok{NASEM\_Pred)}
\NormalTok{metrics\_bw    }\OtherTok{\textless{}{-}} \FunctionTok{model\_metrics}\NormalTok{(DMI\_model\_data}\SpecialCharTok{$}\NormalTok{DMI\_kg, DMI\_model\_data}\SpecialCharTok{$}\NormalTok{BW\_1}\FloatTok{.8}\NormalTok{\_Pred)}

\CommentTok{\# {-}{-}{-}{-}{-}{-}{-}{-}{-}{-}{-}{-}{-}{-}{-}{-}{-}{-}{-}{-}{-}{-}{-}{-}{-}{-}{-}{-}{-}{-}{-}{-}{-}{-}{-}{-}{-}{-}{-}{-}{-}{-}{-}{-}{-}{-}{-}{-}{-}{-}{-}{-}{-}{-}{-}{-}{-}{-}{-}{-}{-}{-}{-}{-}{-}{-}{-}{-}{-}{-}{-}{-}{-}{-}{-}{-}{-}{-}}
\CommentTok{\# 3) Plotting function: observed vs. predicted with parse‐safe annotation}
\CommentTok{\# {-}{-}{-}{-}{-}{-}{-}{-}{-}{-}{-}{-}{-}{-}{-}{-}{-}{-}{-}{-}{-}{-}{-}{-}{-}{-}{-}{-}{-}{-}{-}{-}{-}{-}{-}{-}{-}{-}{-}{-}{-}{-}{-}{-}{-}{-}{-}{-}{-}{-}{-}{-}{-}{-}{-}{-}{-}{-}{-}{-}{-}{-}{-}{-}{-}{-}{-}{-}{-}{-}{-}{-}{-}{-}{-}{-}{-}{-}}
\NormalTok{plot\_obs\_vs\_pred }\OtherTok{\textless{}{-}} \ControlFlowTok{function}\NormalTok{(data, pred\_col, model\_name, metrics) \{}
  \CommentTok{\# determine label location}
\NormalTok{  xpos }\OtherTok{\textless{}{-}} \FunctionTok{max}\NormalTok{(data[[pred\_col]], }\AttributeTok{na.rm =} \ConstantTok{TRUE}\NormalTok{)}
\NormalTok{  ypos }\OtherTok{\textless{}{-}} \FunctionTok{min}\NormalTok{(data[[}\StringTok{"DMI\_kg"}\NormalTok{]],     }\AttributeTok{na.rm =} \ConstantTok{TRUE}\NormalTok{)}
  
  \CommentTok{\# build a plotmath‐safe label}
\NormalTok{  label\_text }\OtherTok{\textless{}{-}} \FunctionTok{paste0}\NormalTok{(}
    \StringTok{"Adj\textasciitilde{}R\^{}2=="}\NormalTok{,    metrics}\SpecialCharTok{$}\NormalTok{adj\_r2,}
    \StringTok{"\textasciitilde{}\textquotesingle{},\textquotesingle{}\textasciitilde{}Mean\textasciitilde{}Bias=="}\NormalTok{, metrics}\SpecialCharTok{$}\NormalTok{mean\_bias, }\StringTok{"\textasciitilde{}kg/day"}
\NormalTok{  )}
  
  \FunctionTok{ggplot}\NormalTok{(data, }\FunctionTok{aes}\NormalTok{(}\AttributeTok{x =}\NormalTok{ .data[[pred\_col]], }\AttributeTok{y =}\NormalTok{ .data[[}\StringTok{"DMI\_kg"}\NormalTok{]], }\AttributeTok{color =}\NormalTok{ AnimalTag)) }\SpecialCharTok{+}
    \FunctionTok{geom\_point}\NormalTok{(}\AttributeTok{size =} \DecValTok{3}\NormalTok{, }\AttributeTok{alpha =} \FloatTok{0.7}\NormalTok{) }\SpecialCharTok{+}
    \FunctionTok{geom\_smooth}\NormalTok{(}\AttributeTok{method =} \StringTok{"lm"}\NormalTok{, }\AttributeTok{se =} \ConstantTok{FALSE}\NormalTok{, }\AttributeTok{color =} \StringTok{"black"}\NormalTok{, }\AttributeTok{linetype =} \StringTok{"dashed"}\NormalTok{) }\SpecialCharTok{+}
    \FunctionTok{annotate}\NormalTok{(}
      \StringTok{"text"}\NormalTok{, }
      \AttributeTok{x     =}\NormalTok{ xpos, }
      \AttributeTok{y     =}\NormalTok{ ypos,}
      \AttributeTok{label =}\NormalTok{ label\_text,}
      \AttributeTok{parse =} \ConstantTok{TRUE}\NormalTok{,}
      \AttributeTok{hjust =} \DecValTok{1}\NormalTok{, }
      \AttributeTok{vjust =} \DecValTok{0}\NormalTok{,}
      \AttributeTok{size  =} \DecValTok{4}
\NormalTok{    ) }\SpecialCharTok{+}
    \FunctionTok{labs}\NormalTok{(}
      \AttributeTok{title =} \FunctionTok{paste}\NormalTok{(}\StringTok{"Observed vs Predicted DMI:"}\NormalTok{, model\_name),}
      \AttributeTok{x     =} \StringTok{"Predicted DMI (kg/day)"}\NormalTok{,}
      \AttributeTok{y     =} \StringTok{"Observed DMI (kg/day)"}\NormalTok{,}
      \AttributeTok{color =} \StringTok{"AnimalTag"}
\NormalTok{    ) }\SpecialCharTok{+}
    \FunctionTok{theme\_minimal}\NormalTok{() }\SpecialCharTok{+}
    \FunctionTok{theme}\NormalTok{(}\AttributeTok{legend.position =} \StringTok{"bottom"}\NormalTok{)}
\NormalTok{\}}

\CommentTok{\# {-}{-}{-}{-}{-}{-}{-}{-}{-}{-}{-}{-}{-}{-}{-}{-}{-}{-}{-}{-}{-}{-}{-}{-}{-}{-}{-}{-}{-}{-}{-}{-}{-}{-}{-}{-}{-}{-}{-}{-}{-}{-}{-}{-}{-}{-}{-}{-}{-}{-}{-}{-}{-}{-}{-}{-}{-}{-}{-}{-}{-}{-}{-}{-}{-}{-}{-}{-}{-}{-}{-}{-}{-}{-}{-}{-}{-}{-}}
\CommentTok{\# 4) Helper to plot by Trial\_Period}
\CommentTok{\# {-}{-}{-}{-}{-}{-}{-}{-}{-}{-}{-}{-}{-}{-}{-}{-}{-}{-}{-}{-}{-}{-}{-}{-}{-}{-}{-}{-}{-}{-}{-}{-}{-}{-}{-}{-}{-}{-}{-}{-}{-}{-}{-}{-}{-}{-}{-}{-}{-}{-}{-}{-}{-}{-}{-}{-}{-}{-}{-}{-}{-}{-}{-}{-}{-}{-}{-}{-}{-}{-}{-}{-}{-}{-}{-}{-}{-}{-}}
\NormalTok{plot\_by\_group }\OtherTok{\textless{}{-}} \ControlFlowTok{function}\NormalTok{(group\_name, data, pred\_col, model\_name) \{}
\NormalTok{  df      }\OtherTok{\textless{}{-}} \FunctionTok{filter}\NormalTok{(data, Trial\_Period }\SpecialCharTok{==}\NormalTok{ group\_name)}
\NormalTok{  metrics }\OtherTok{\textless{}{-}} \FunctionTok{model\_metrics}\NormalTok{(df}\SpecialCharTok{$}\NormalTok{DMI\_kg, df[[pred\_col]])}
  \FunctionTok{plot\_obs\_vs\_pred}\NormalTok{(df, pred\_col, }\FunctionTok{paste}\NormalTok{(model\_name, }\StringTok{"{-}"}\NormalTok{, group\_name), metrics)}
\NormalTok{\}}

\CommentTok{\# {-}{-}{-}{-}{-}{-}{-}{-}{-}{-}{-}{-}{-}{-}{-}{-}{-}{-}{-}{-}{-}{-}{-}{-}{-}{-}{-}{-}{-}{-}{-}{-}{-}{-}{-}{-}{-}{-}{-}{-}{-}{-}{-}{-}{-}{-}{-}{-}{-}{-}{-}{-}{-}{-}{-}{-}{-}{-}{-}{-}{-}{-}{-}{-}{-}{-}{-}{-}{-}{-}{-}{-}{-}{-}{-}{-}{-}{-}}
\CommentTok{\# 5) Generate \& display}
\CommentTok{\# {-}{-}{-}{-}{-}{-}{-}{-}{-}{-}{-}{-}{-}{-}{-}{-}{-}{-}{-}{-}{-}{-}{-}{-}{-}{-}{-}{-}{-}{-}{-}{-}{-}{-}{-}{-}{-}{-}{-}{-}{-}{-}{-}{-}{-}{-}{-}{-}{-}{-}{-}{-}{-}{-}{-}{-}{-}{-}{-}{-}{-}{-}{-}{-}{-}{-}{-}{-}{-}{-}{-}{-}{-}{-}{-}{-}{-}{-}}
\NormalTok{plot\_nasem  }\OtherTok{\textless{}{-}} \FunctionTok{plot\_obs\_vs\_pred}\NormalTok{(DMI\_model\_data, }\StringTok{"NASEM\_Pred"}\NormalTok{,  }\StringTok{"NASEM Model"}\NormalTok{,     metrics\_nasem)}
\NormalTok{plot\_bw     }\OtherTok{\textless{}{-}} \FunctionTok{plot\_obs\_vs\_pred}\NormalTok{(DMI\_model\_data, }\StringTok{"BW\_1.8\_Pred"}\NormalTok{,  }\StringTok{"1.8\% BW Rule"}\NormalTok{,    metrics\_bw)}
\NormalTok{nasem\_g1    }\OtherTok{\textless{}{-}} \FunctionTok{plot\_by\_group}\NormalTok{(}\StringTok{"G1\_Collect"}\NormalTok{,    DMI\_model\_data, }\StringTok{"NASEM\_Pred"}\NormalTok{,  }\StringTok{"NASEM"}\NormalTok{)}
\NormalTok{nasem\_g2    }\OtherTok{\textless{}{-}} \FunctionTok{plot\_by\_group}\NormalTok{(}\StringTok{"G2\_Collect\_2"}\NormalTok{,  DMI\_model\_data, }\StringTok{"NASEM\_Pred"}\NormalTok{,  }\StringTok{"NASEM"}\NormalTok{)}
\NormalTok{bw\_g1       }\OtherTok{\textless{}{-}} \FunctionTok{plot\_by\_group}\NormalTok{(}\StringTok{"G1\_Collect"}\NormalTok{,    DMI\_model\_data, }\StringTok{"BW\_1.8\_Pred"}\NormalTok{, }\StringTok{"1.8\% BW"}\NormalTok{)}
\NormalTok{bw\_g2       }\OtherTok{\textless{}{-}} \FunctionTok{plot\_by\_group}\NormalTok{(}\StringTok{"G2\_Collect\_2"}\NormalTok{,  DMI\_model\_data, }\StringTok{"BW\_1.8\_Pred"}\NormalTok{, }\StringTok{"1.8\% BW"}\NormalTok{)}

\FunctionTok{print}\NormalTok{(plot\_nasem)}
\end{Highlighting}
\end{Shaded}

\begin{verbatim}
## `geom_smooth()` using formula = 'y ~ x'
\end{verbatim}

\includegraphics{PLT_Integration_Markdown_files/figure-latex/unnamed-chunk-16-1.pdf}

\begin{Shaded}
\begin{Highlighting}[]
\FunctionTok{print}\NormalTok{(plot\_bw)}
\end{Highlighting}
\end{Shaded}

\begin{verbatim}
## `geom_smooth()` using formula = 'y ~ x'
\end{verbatim}

\includegraphics{PLT_Integration_Markdown_files/figure-latex/unnamed-chunk-16-2.pdf}

\begin{Shaded}
\begin{Highlighting}[]
\FunctionTok{print}\NormalTok{(nasem\_g1)}
\end{Highlighting}
\end{Shaded}

\begin{verbatim}
## `geom_smooth()` using formula = 'y ~ x'
\end{verbatim}

\includegraphics{PLT_Integration_Markdown_files/figure-latex/unnamed-chunk-16-3.pdf}

\begin{Shaded}
\begin{Highlighting}[]
\FunctionTok{print}\NormalTok{(nasem\_g2)}
\end{Highlighting}
\end{Shaded}

\begin{verbatim}
## `geom_smooth()` using formula = 'y ~ x'
\end{verbatim}

\includegraphics{PLT_Integration_Markdown_files/figure-latex/unnamed-chunk-16-4.pdf}

\begin{Shaded}
\begin{Highlighting}[]
\FunctionTok{print}\NormalTok{(bw\_g1)}
\end{Highlighting}
\end{Shaded}

\begin{verbatim}
## `geom_smooth()` using formula = 'y ~ x'
\end{verbatim}

\includegraphics{PLT_Integration_Markdown_files/figure-latex/unnamed-chunk-16-5.pdf}

\begin{Shaded}
\begin{Highlighting}[]
\FunctionTok{print}\NormalTok{(bw\_g2)}
\end{Highlighting}
\end{Shaded}

\begin{verbatim}
## `geom_smooth()` using formula = 'y ~ x'
\end{verbatim}

\includegraphics{PLT_Integration_Markdown_files/figure-latex/unnamed-chunk-16-6.pdf}

\hypertarget{a.-building-a-predictive-model-for-dmi}{%
\subsection{17A. Building a Predictive Model for
DMI}\label{a.-building-a-predictive-model-for-dmi}}

Here we run model selection using corrected Akaike Information Criterion
corrected (AICc) to determine the best covariate(s) to estimate DMI from
each trial phases (G1 or G2 and G1 and G2 combined). Note that this
process includes covariate removal due to multicollinearity. The code
produces the adjusted R2 values and the best models for predicting DMI.

\begin{Shaded}
\begin{Highlighting}[]
\CommentTok{\# \# Step 1: Define AICc calculation function.}
\NormalTok{calculate\_AICc }\OtherTok{\textless{}{-}} \ControlFlowTok{function}\NormalTok{(model) \{}
\NormalTok{  aic }\OtherTok{\textless{}{-}} \FunctionTok{AIC}\NormalTok{(model)}
\NormalTok{  n }\OtherTok{\textless{}{-}} \FunctionTok{length}\NormalTok{(model}\SpecialCharTok{$}\NormalTok{residuals)}
\NormalTok{  k }\OtherTok{\textless{}{-}} \FunctionTok{length}\NormalTok{(}\FunctionTok{coef}\NormalTok{(model))}
\NormalTok{  aicc }\OtherTok{\textless{}{-}}\NormalTok{ aic }\SpecialCharTok{+}\NormalTok{ (}\DecValTok{2} \SpecialCharTok{*}\NormalTok{ k}\SpecialCharTok{\^{}}\DecValTok{2} \SpecialCharTok{+} \DecValTok{2} \SpecialCharTok{*}\NormalTok{ k) }\SpecialCharTok{/}\NormalTok{ (n }\SpecialCharTok{{-}}\NormalTok{ k }\SpecialCharTok{{-}} \DecValTok{1}\NormalTok{)}
  \FunctionTok{return}\NormalTok{(aicc)}
\NormalTok{\}}

\CommentTok{\# \# Step 2: Define model formulas.}
\NormalTok{formulas }\OtherTok{\textless{}{-}} \FunctionTok{list}\NormalTok{(}
  \AttributeTok{DMI\_CH4      =}\NormalTok{ DMI }\SpecialCharTok{\textasciitilde{}}\NormalTok{ Daily\_Avg\_CH4,}
  \AttributeTok{DMI\_CO2      =}\NormalTok{ DMI }\SpecialCharTok{\textasciitilde{}}\NormalTok{ Daily\_Avg\_CO2,}
  \AttributeTok{DMI\_O2       =}\NormalTok{ DMI }\SpecialCharTok{\textasciitilde{}}\NormalTok{ Daily\_Avg\_O2,}
  \AttributeTok{DMI\_AllGases =}\NormalTok{ DMI }\SpecialCharTok{\textasciitilde{}}\NormalTok{ Daily\_Avg\_CH4 }\SpecialCharTok{+}\NormalTok{ Daily\_Avg\_CO2 }\SpecialCharTok{+}\NormalTok{ Daily\_Avg\_O2,}
  \AttributeTok{DMI\_All      =}\NormalTok{ DMI }\SpecialCharTok{\textasciitilde{}}\NormalTok{ Daily\_Avg\_CH4 }\SpecialCharTok{+}\NormalTok{ Daily\_Avg\_CO2 }\SpecialCharTok{+}\NormalTok{ Daily\_Avg\_O2 }\SpecialCharTok{+}\NormalTok{ Weight}
\NormalTok{)}
\CommentTok{\# }
\CommentTok{\# }
\CommentTok{\# \# Step 3: Model fitting function.}
\NormalTok{fit\_models }\OtherTok{\textless{}{-}} \ControlFlowTok{function}\NormalTok{(data, formulas) \{}
  \FunctionTok{lapply}\NormalTok{(formulas, }\ControlFlowTok{function}\NormalTok{(f) \{}
\NormalTok{    model }\OtherTok{\textless{}{-}} \FunctionTok{lm}\NormalTok{(f, }\AttributeTok{data =}\NormalTok{ data)}
    \FunctionTok{list}\NormalTok{(}
      \AttributeTok{model =}\NormalTok{ model,}
      \AttributeTok{AICc =} \FunctionTok{calculate\_AICc}\NormalTok{(model)}
\NormalTok{    )}
\NormalTok{  \})}
\NormalTok{\}}
\CommentTok{\# }
\CommentTok{\# \# Step 4: Split data by trial period.}
\NormalTok{g1\_data }\OtherTok{\textless{}{-}}\NormalTok{ subset\_data\_clean }\SpecialCharTok{\%\textgreater{}\%} \FunctionTok{filter}\NormalTok{(Trial\_Period }\SpecialCharTok{==} \StringTok{"G1\_Collect"}\NormalTok{)}
\NormalTok{g2\_data }\OtherTok{\textless{}{-}}\NormalTok{ subset\_data\_clean }\SpecialCharTok{\%\textgreater{}\%} \FunctionTok{filter}\NormalTok{(Trial\_Period }\SpecialCharTok{==} \StringTok{"G2\_Collect\_2"}\NormalTok{)}
\CommentTok{\# }
\CommentTok{\# \# Step 5: Fit models.}
\NormalTok{models\_g1 }\OtherTok{\textless{}{-}} \FunctionTok{fit\_models}\NormalTok{(g1\_data, formulas)}
\NormalTok{models\_g2 }\OtherTok{\textless{}{-}} \FunctionTok{fit\_models}\NormalTok{(g2\_data, formulas)}
\NormalTok{models\_combined }\OtherTok{\textless{}{-}} \FunctionTok{fit\_models}\NormalTok{(subset\_data\_clean, formulas)}
\CommentTok{\# }
\CommentTok{\# \#Initial Variance Inflation Factor (VIF) testing. }
\CommentTok{\# G1\_Collect — model with all gases and weight}
\FunctionTok{vif}\NormalTok{(models\_g1}\SpecialCharTok{$}\NormalTok{DMI\_All}\SpecialCharTok{$}\NormalTok{model)}
\end{Highlighting}
\end{Shaded}

\begin{verbatim}
## Daily_Avg_CH4 Daily_Avg_CO2  Daily_Avg_O2        Weight 
##      8.196710     29.979381     25.058865      2.269381
\end{verbatim}

\begin{Shaded}
\begin{Highlighting}[]
\CommentTok{\# }
\CommentTok{\# \# G2\_Collect\_2 — model with all gases and weight}
 \FunctionTok{vif}\NormalTok{(models\_g2}\SpecialCharTok{$}\NormalTok{DMI\_All}\SpecialCharTok{$}\NormalTok{model)}
\end{Highlighting}
\end{Shaded}

\begin{verbatim}
## Daily_Avg_CH4 Daily_Avg_CO2  Daily_Avg_O2        Weight 
##      4.255390     15.421911      9.010877      1.108122
\end{verbatim}

\begin{Shaded}
\begin{Highlighting}[]
\CommentTok{\# }
\CommentTok{\# \# Combined — model with all gases and weight}
 \FunctionTok{vif}\NormalTok{(models\_combined}\SpecialCharTok{$}\NormalTok{DMI\_All}\SpecialCharTok{$}\NormalTok{model)}
\end{Highlighting}
\end{Shaded}

\begin{verbatim}
## Daily_Avg_CH4 Daily_Avg_CO2  Daily_Avg_O2        Weight 
##      5.370995     22.197944     12.211733      1.288642
\end{verbatim}

\begin{Shaded}
\begin{Highlighting}[]
\CommentTok{\# }
\CommentTok{\# \# Optional: VIF for model with only gases (no weight)}
 \FunctionTok{vif}\NormalTok{(models\_g1}\SpecialCharTok{$}\NormalTok{DMI\_AllGases}\SpecialCharTok{$}\NormalTok{model)}
\end{Highlighting}
\end{Shaded}

\begin{verbatim}
## Daily_Avg_CH4 Daily_Avg_CO2  Daily_Avg_O2 
##       4.99821      29.42664      20.31357
\end{verbatim}

\begin{Shaded}
\begin{Highlighting}[]
 \FunctionTok{vif}\NormalTok{(models\_g2}\SpecialCharTok{$}\NormalTok{DMI\_AllGases}\SpecialCharTok{$}\NormalTok{model)}
\end{Highlighting}
\end{Shaded}

\begin{verbatim}
## Daily_Avg_CH4 Daily_Avg_CO2  Daily_Avg_O2 
##      4.082031     14.509846      8.869566
\end{verbatim}

\begin{Shaded}
\begin{Highlighting}[]
 \FunctionTok{vif}\NormalTok{(models\_combined}\SpecialCharTok{$}\NormalTok{DMI\_AllGases}\SpecialCharTok{$}\NormalTok{model)}
\end{Highlighting}
\end{Shaded}

\begin{verbatim}
## Daily_Avg_CH4 Daily_Avg_CO2  Daily_Avg_O2 
##      5.370666     20.189162     10.991312
\end{verbatim}

\begin{Shaded}
\begin{Highlighting}[]
\CommentTok{\# }
\CommentTok{\# \# Step 6: Extract AICc}
\NormalTok{ extract\_AICc }\OtherTok{\textless{}{-}} \ControlFlowTok{function}\NormalTok{(model\_list) \{}
   \FunctionTok{sapply}\NormalTok{(model\_list, }\ControlFlowTok{function}\NormalTok{(x) x}\SpecialCharTok{$}\NormalTok{AICc)}
\NormalTok{ \}}
\CommentTok{\# }
 \FunctionTok{cat}\NormalTok{(}\StringTok{"AICc {-} G1\_Collect}\SpecialCharTok{\textbackslash{}n}\StringTok{"}\NormalTok{)}
\end{Highlighting}
\end{Shaded}

\begin{verbatim}
## AICc - G1_Collect
\end{verbatim}

\begin{Shaded}
\begin{Highlighting}[]
 \FunctionTok{print}\NormalTok{(}\FunctionTok{extract\_AICc}\NormalTok{(models\_g1))}
\end{Highlighting}
\end{Shaded}

\begin{verbatim}
##      DMI_CH4      DMI_CO2       DMI_O2 DMI_AllGases      DMI_All 
##     99.48332    103.89651    105.14346    101.97730    101.67840
\end{verbatim}

\begin{Shaded}
\begin{Highlighting}[]
\CommentTok{\# }
 \FunctionTok{cat}\NormalTok{(}\StringTok{"}\SpecialCharTok{\textbackslash{}n}\StringTok{AICc {-} G2\_Collect\_2}\SpecialCharTok{\textbackslash{}n}\StringTok{"}\NormalTok{)}
\end{Highlighting}
\end{Shaded}

\begin{verbatim}
## 
## AICc - G2_Collect_2
\end{verbatim}

\begin{Shaded}
\begin{Highlighting}[]
 \FunctionTok{print}\NormalTok{(}\FunctionTok{extract\_AICc}\NormalTok{(models\_g2))}
\end{Highlighting}
\end{Shaded}

\begin{verbatim}
##      DMI_CH4      DMI_CO2       DMI_O2 DMI_AllGases      DMI_All 
##     159.4281     158.7570     159.6224     162.6085     129.4805
\end{verbatim}

\begin{Shaded}
\begin{Highlighting}[]
\CommentTok{\# }
 \FunctionTok{cat}\NormalTok{(}\StringTok{"}\SpecialCharTok{\textbackslash{}n}\StringTok{AICc {-} Combined}\SpecialCharTok{\textbackslash{}n}\StringTok{"}\NormalTok{)}
\end{Highlighting}
\end{Shaded}

\begin{verbatim}
## 
## AICc - Combined
\end{verbatim}

\begin{Shaded}
\begin{Highlighting}[]
 \FunctionTok{print}\NormalTok{(}\FunctionTok{extract\_AICc}\NormalTok{(models\_combined))}
\end{Highlighting}
\end{Shaded}

\begin{verbatim}
##      DMI_CH4      DMI_CO2       DMI_O2 DMI_AllGases      DMI_All 
##     261.7743     262.9835     267.5757     262.5448     217.4429
\end{verbatim}

\begin{Shaded}
\begin{Highlighting}[]
\CommentTok{\# }
\CommentTok{\# \# Step 7: Extract tidy summaries}
\NormalTok{ model\_summaries }\OtherTok{\textless{}{-}} \FunctionTok{list}\NormalTok{(}
   \AttributeTok{G1\_Collect    =} \FunctionTok{tidy}\NormalTok{(models\_g1}\SpecialCharTok{$}\NormalTok{DMI\_CH4}\SpecialCharTok{$}\NormalTok{model),}
   \AttributeTok{G2\_Collect\_2  =} \FunctionTok{tidy}\NormalTok{(models\_g2}\SpecialCharTok{$}\NormalTok{DMI\_All}\SpecialCharTok{$}\NormalTok{model),}
   \AttributeTok{Combined      =} \FunctionTok{tidy}\NormalTok{(models\_combined}\SpecialCharTok{$}\NormalTok{DMI\_All}\SpecialCharTok{$}\NormalTok{model)}
\NormalTok{ )}
\CommentTok{\# }
 \FunctionTok{print}\NormalTok{(model\_summaries}\SpecialCharTok{$}\NormalTok{G1\_Collect)}
\end{Highlighting}
\end{Shaded}

\begin{verbatim}
## # A tibble: 2 x 5
##   term          estimate std.error statistic    p.value
##   <chr>            <dbl>     <dbl>     <dbl>      <dbl>
## 1 (Intercept)    19.2       2.94        6.51 0.00000720
## 2 Daily_Avg_CH4   0.0375    0.0135      2.77 0.0136
\end{verbatim}

\begin{Shaded}
\begin{Highlighting}[]
 \FunctionTok{print}\NormalTok{(model\_summaries}\SpecialCharTok{$}\NormalTok{G2\_Collect\_2)}
\end{Highlighting}
\end{Shaded}

\begin{verbatim}
## # A tibble: 5 x 5
##   term          estimate std.error statistic      p.value
##   <chr>            <dbl>     <dbl>     <dbl>        <dbl>
## 1 (Intercept)   -1.06      5.44       -0.196 0.847       
## 2 Daily_Avg_CH4  0.00755   0.0154      0.491 0.629       
## 3 Daily_Avg_CO2  0.00107   0.00153     0.699 0.492       
## 4 Daily_Avg_O2  -0.00231   0.00195    -1.18  0.250       
## 5 Weight         0.0249    0.00312     7.97  0.0000000868
\end{verbatim}

\begin{Shaded}
\begin{Highlighting}[]
 \FunctionTok{print}\NormalTok{(model\_summaries}\SpecialCharTok{$}\NormalTok{Combined)}
\end{Highlighting}
\end{Shaded}

\begin{verbatim}
## # A tibble: 5 x 5
##   term           estimate std.error statistic  p.value
##   <chr>             <dbl>     <dbl>     <dbl>    <dbl>
## 1 (Intercept)   -6.48       3.84       -1.69  9.92e- 2
## 2 Daily_Avg_CH4  0.00617    0.0132      0.467 6.43e- 1
## 3 Daily_Avg_CO2  0.000498   0.00120     0.414 6.81e- 1
## 4 Daily_Avg_O2  -0.000353   0.00126    -0.281 7.80e- 1
## 5 Weight         0.0242     0.00277     8.73  1.04e-10
\end{verbatim}

\begin{Shaded}
\begin{Highlighting}[]
\CommentTok{\# }
\CommentTok{\# \# Step 8: VIF filtering function}
\CommentTok{\# \# Function to filter models by VIF threshold}
\NormalTok{ filter\_models\_by\_vif }\OtherTok{\textless{}{-}} \ControlFlowTok{function}\NormalTok{(model\_list, }\AttributeTok{threshold =} \DecValTok{6}\NormalTok{) \{}
\NormalTok{   filtered\_models }\OtherTok{\textless{}{-}} \FunctionTok{list}\NormalTok{()}
\CommentTok{\#   }
   \ControlFlowTok{for}\NormalTok{ (name }\ControlFlowTok{in} \FunctionTok{names}\NormalTok{(model\_list)) \{}
\NormalTok{     mod }\OtherTok{\textless{}{-}}\NormalTok{ model\_list[[name]]}\SpecialCharTok{$}\NormalTok{model}
\CommentTok{\#     }
\CommentTok{\#     \# Extract predictor terms (not intercept)}
\NormalTok{     predictor\_terms }\OtherTok{\textless{}{-}} \FunctionTok{attr}\NormalTok{(}\FunctionTok{terms}\NormalTok{(mod), }\StringTok{"term.labels"}\NormalTok{)}
\CommentTok{\#     }
\CommentTok{\#     \# If there is only 1 predictor (or none), skip VIF and retain the model}
     \ControlFlowTok{if}\NormalTok{ (}\FunctionTok{length}\NormalTok{(predictor\_terms) }\SpecialCharTok{\textless{}} \DecValTok{2}\NormalTok{) \{}
\NormalTok{       filtered\_models[[name]] }\OtherTok{\textless{}{-}}\NormalTok{ model\_list[[name]]}
\NormalTok{     \} }\ControlFlowTok{else}\NormalTok{ \{}
\NormalTok{       vif\_values }\OtherTok{\textless{}{-}}\NormalTok{ car}\SpecialCharTok{::}\FunctionTok{vif}\NormalTok{(mod)}
       \ControlFlowTok{if}\NormalTok{ (}\FunctionTok{all}\NormalTok{(vif\_values }\SpecialCharTok{\textless{}=}\NormalTok{ threshold)) \{}
\NormalTok{         filtered\_models[[name]] }\OtherTok{\textless{}{-}}\NormalTok{ model\_list[[name]]}
\NormalTok{       \}}
\NormalTok{     \}}
\NormalTok{   \}}
   \FunctionTok{return}\NormalTok{(filtered\_models)}
\NormalTok{ \}}
\CommentTok{\# }
\CommentTok{\# \# {-}{-}{-}{-} Step 9: Apply VIF Filtering {-}{-}{-}{-}}
\CommentTok{\# \# These filtered models account for multicollinearity using VIF.}
\CommentTok{\# \# Only models where all predictor variables have VIF ≤ 6 are retained.}
\CommentTok{\# \# This ensures the predictors are not highly collinear, improving model interpretability and stability.}
\NormalTok{ models\_g1\_filtered }\OtherTok{\textless{}{-}} \FunctionTok{filter\_models\_by\_vif}\NormalTok{(models\_g1)}
\NormalTok{ models\_g2\_filtered }\OtherTok{\textless{}{-}} \FunctionTok{filter\_models\_by\_vif}\NormalTok{(models\_g2)}
\NormalTok{ models\_combined\_filtered }\OtherTok{\textless{}{-}} \FunctionTok{filter\_models\_by\_vif}\NormalTok{(models\_combined)}
\CommentTok{\# }
\CommentTok{\# \# {-}{-}{-}{-} Step 10: Interpret AICc Results {-}{-}{-}{-}}
\CommentTok{\# \# From the VIF{-}filtered models, the model with the **lowest AICc** is considered the best.}
\CommentTok{\# \# AICc (corrected Akaike Information Criterion) balances model fit and complexity.}
\CommentTok{\# \# This approach is appropriate for this dataset, as it contains fewer than 5000 observations —}
\CommentTok{\# \# making AICc a more reliable criterion than AIC in small samples.}
 \FunctionTok{cat}\NormalTok{(}\StringTok{"}\SpecialCharTok{\textbackslash{}n}\StringTok{Models retained for G1\_Collect:}\SpecialCharTok{\textbackslash{}n}\StringTok{"}\NormalTok{)}
\end{Highlighting}
\end{Shaded}

\begin{verbatim}
## 
## Models retained for G1_Collect:
\end{verbatim}

\begin{Shaded}
\begin{Highlighting}[]
 \FunctionTok{print}\NormalTok{(}\FunctionTok{names}\NormalTok{(models\_g1\_filtered))}
\end{Highlighting}
\end{Shaded}

\begin{verbatim}
## [1] "DMI_CH4" "DMI_CO2" "DMI_O2"
\end{verbatim}

\begin{Shaded}
\begin{Highlighting}[]
\CommentTok{\# }
 \FunctionTok{cat}\NormalTok{(}\StringTok{"}\SpecialCharTok{\textbackslash{}n}\StringTok{Models retained for G2\_Collect\_2:}\SpecialCharTok{\textbackslash{}n}\StringTok{"}\NormalTok{)}
\end{Highlighting}
\end{Shaded}

\begin{verbatim}
## 
## Models retained for G2_Collect_2:
\end{verbatim}

\begin{Shaded}
\begin{Highlighting}[]
 \FunctionTok{print}\NormalTok{(}\FunctionTok{names}\NormalTok{(models\_g2\_filtered))}
\end{Highlighting}
\end{Shaded}

\begin{verbatim}
## [1] "DMI_CH4" "DMI_CO2" "DMI_O2"
\end{verbatim}

\begin{Shaded}
\begin{Highlighting}[]
\CommentTok{\# }
 \FunctionTok{cat}\NormalTok{(}\StringTok{"}\SpecialCharTok{\textbackslash{}n}\StringTok{Models retained for Combined:}\SpecialCharTok{\textbackslash{}n}\StringTok{"}\NormalTok{)}
\end{Highlighting}
\end{Shaded}

\begin{verbatim}
## 
## Models retained for Combined:
\end{verbatim}

\begin{Shaded}
\begin{Highlighting}[]
 \FunctionTok{print}\NormalTok{(}\FunctionTok{names}\NormalTok{(models\_combined\_filtered))}
\end{Highlighting}
\end{Shaded}

\begin{verbatim}
## [1] "DMI_CH4" "DMI_CO2" "DMI_O2"
\end{verbatim}

\begin{Shaded}
\begin{Highlighting}[]
\CommentTok{\# }
\CommentTok{\# \#Step 11:Display best models for each Trial Period}
\NormalTok{ best\_models }\OtherTok{\textless{}{-}} \FunctionTok{list}\NormalTok{(}
   \AttributeTok{G1\_Collect =}\NormalTok{ models\_g1\_filtered}\SpecialCharTok{$}\NormalTok{DMI\_CH4}\SpecialCharTok{$}\NormalTok{model,}
   \AttributeTok{G2\_Collect\_2 =}\NormalTok{ models\_g2\_filtered}\SpecialCharTok{$}\NormalTok{DMI\_CO2}\SpecialCharTok{$}\NormalTok{model,}
   \AttributeTok{Combined =}\NormalTok{ models\_combined\_filtered}\SpecialCharTok{$}\NormalTok{DMI\_CH4}\SpecialCharTok{$}\NormalTok{model}
\NormalTok{ )}
\CommentTok{\# }
\CommentTok{\# \# Output tidy summaries for each}
\NormalTok{ model\_summaries\_best }\OtherTok{\textless{}{-}} \FunctionTok{lapply}\NormalTok{(best\_models, tidy)}
\CommentTok{\# }
\CommentTok{\# \# Print each summary}
 \FunctionTok{cat}\NormalTok{(}\StringTok{"}\SpecialCharTok{\textbackslash{}n}\StringTok{{-}{-}{-} G1\_Collect: DMI \textasciitilde{} Daily\_Avg\_CH4 {-}{-}{-}}\SpecialCharTok{\textbackslash{}n}\StringTok{"}\NormalTok{)}
\end{Highlighting}
\end{Shaded}

\begin{verbatim}
## 
## --- G1_Collect: DMI ~ Daily_Avg_CH4 ---
\end{verbatim}

\begin{Shaded}
\begin{Highlighting}[]
 \FunctionTok{print}\NormalTok{(model\_summaries\_best}\SpecialCharTok{$}\NormalTok{G1\_Collect)}
\end{Highlighting}
\end{Shaded}

\begin{verbatim}
## # A tibble: 2 x 5
##   term          estimate std.error statistic    p.value
##   <chr>            <dbl>     <dbl>     <dbl>      <dbl>
## 1 (Intercept)    19.2       2.94        6.51 0.00000720
## 2 Daily_Avg_CH4   0.0375    0.0135      2.77 0.0136
\end{verbatim}

\begin{Shaded}
\begin{Highlighting}[]
\CommentTok{\# }
 \FunctionTok{cat}\NormalTok{(}\StringTok{"}\SpecialCharTok{\textbackslash{}n}\StringTok{{-}{-}{-} G2\_Collect\_2: DMI \textasciitilde{} Daily\_Avg\_CO2 {-}{-}{-}}\SpecialCharTok{\textbackslash{}n}\StringTok{"}\NormalTok{)}
\end{Highlighting}
\end{Shaded}

\begin{verbatim}
## 
## --- G2_Collect_2: DMI ~ Daily_Avg_CO2 ---
\end{verbatim}

\begin{Shaded}
\begin{Highlighting}[]
 \FunctionTok{print}\NormalTok{(model\_summaries\_best}\SpecialCharTok{$}\NormalTok{G2\_Collect\_2)}
\end{Highlighting}
\end{Shaded}

\begin{verbatim}
## # A tibble: 2 x 5
##   term           estimate std.error statistic  p.value
##   <chr>             <dbl>     <dbl>     <dbl>    <dbl>
## 1 (Intercept)   24.8       6.16          4.02 0.000501
## 2 Daily_Avg_CO2  0.000879  0.000755      1.16 0.256
\end{verbatim}

\begin{Shaded}
\begin{Highlighting}[]
\CommentTok{\# }
 \FunctionTok{cat}\NormalTok{(}\StringTok{"}\SpecialCharTok{\textbackslash{}n}\StringTok{{-}{-}{-} Combined: DMI \textasciitilde{} Daily\_Avg\_CH4 {-}{-}{-}}\SpecialCharTok{\textbackslash{}n}\StringTok{"}\NormalTok{)}
\end{Highlighting}
\end{Shaded}

\begin{verbatim}
## 
## --- Combined: DMI ~ Daily_Avg_CH4 ---
\end{verbatim}

\begin{Shaded}
\begin{Highlighting}[]
 \FunctionTok{print}\NormalTok{(model\_summaries\_best}\SpecialCharTok{$}\NormalTok{Combined)}
\end{Highlighting}
\end{Shaded}

\begin{verbatim}
## # A tibble: 2 x 5
##   term          estimate std.error statistic  p.value
##   <chr>            <dbl>     <dbl>     <dbl>    <dbl>
## 1 (Intercept)    21.9      2.52         8.67 6.68e-11
## 2 Daily_Avg_CH4   0.0325   0.00987      3.29 2.01e- 3
\end{verbatim}

\begin{Shaded}
\begin{Highlighting}[]
\CommentTok{\# }
\CommentTok{\# \#Step 11: Output adjusted R2 values}
\CommentTok{\# \# Extract adjusted R² values for the best models}
\NormalTok{ adj\_r2\_values }\OtherTok{\textless{}{-}} \FunctionTok{list}\NormalTok{(}
   \AttributeTok{G1\_Collect =} \FunctionTok{summary}\NormalTok{(models\_g1\_filtered}\SpecialCharTok{$}\NormalTok{DMI\_CH4}\SpecialCharTok{$}\NormalTok{model)}\SpecialCharTok{$}\NormalTok{adj.r.squared,}
   \AttributeTok{G2\_Collect\_2 =} \FunctionTok{summary}\NormalTok{(models\_g2\_filtered}\SpecialCharTok{$}\NormalTok{DMI\_CO2}\SpecialCharTok{$}\NormalTok{model)}\SpecialCharTok{$}\NormalTok{adj.r.squared,}
   \AttributeTok{Combined =} \FunctionTok{summary}\NormalTok{(models\_combined\_filtered}\SpecialCharTok{$}\NormalTok{DMI\_CH4}\SpecialCharTok{$}\NormalTok{model)}\SpecialCharTok{$}\NormalTok{adj.r.squared}
\NormalTok{ )}
\CommentTok{\# }
\CommentTok{\# \# Print the adjusted R² values}
 \FunctionTok{cat}\NormalTok{(}\StringTok{"}\SpecialCharTok{\textbackslash{}n}\StringTok{Adjusted R² values for best models:}\SpecialCharTok{\textbackslash{}n}\StringTok{"}\NormalTok{)}
\end{Highlighting}
\end{Shaded}

\begin{verbatim}
## 
## Adjusted R² values for best models:
\end{verbatim}

\begin{Shaded}
\begin{Highlighting}[]
 \FunctionTok{cat}\NormalTok{(}\StringTok{"G1\_Collect (DMI \textasciitilde{} CH4):       "}\NormalTok{, }\FunctionTok{round}\NormalTok{(adj\_r2\_values}\SpecialCharTok{$}\NormalTok{G1\_Collect, }\DecValTok{4}\NormalTok{), }\StringTok{"}\SpecialCharTok{\textbackslash{}n}\StringTok{"}\NormalTok{)}
\end{Highlighting}
\end{Shaded}

\begin{verbatim}
## G1_Collect (DMI ~ CH4):        0.2825
\end{verbatim}

\begin{Shaded}
\begin{Highlighting}[]
 \FunctionTok{cat}\NormalTok{(}\StringTok{"G2\_Collect\_2 (DMI \textasciitilde{} CO2):     "}\NormalTok{, }\FunctionTok{round}\NormalTok{(adj\_r2\_values}\SpecialCharTok{$}\NormalTok{G2\_Collect\_2, }\DecValTok{4}\NormalTok{), }\StringTok{"}\SpecialCharTok{\textbackslash{}n}\StringTok{"}\NormalTok{)}
\end{Highlighting}
\end{Shaded}

\begin{verbatim}
## G2_Collect_2 (DMI ~ CO2):      0.0139
\end{verbatim}

\begin{Shaded}
\begin{Highlighting}[]
 \FunctionTok{cat}\NormalTok{(}\StringTok{"Combined (DMI \textasciitilde{} CH4):         "}\NormalTok{, }\FunctionTok{round}\NormalTok{(adj\_r2\_values}\SpecialCharTok{$}\NormalTok{Combined, }\DecValTok{4}\NormalTok{), }\StringTok{"}\SpecialCharTok{\textbackslash{}n}\StringTok{"}\NormalTok{)}
\end{Highlighting}
\end{Shaded}

\begin{verbatim}
## Combined (DMI ~ CH4):          0.1863
\end{verbatim}

\hypertarget{b.-plot-regressions-models}{%
\subsection{17B. Plot Regressions
Models}\label{b.-plot-regressions-models}}

Plot the best models for predicting DMI for each trail phases and
combined.

\begin{Shaded}
\begin{Highlighting}[]
\CommentTok{\# Add a column to each dataset for grouping.}
\NormalTok{g1\_data}\SpecialCharTok{$}\NormalTok{Group }\OtherTok{\textless{}{-}} \StringTok{"G1\_Collect"}
\NormalTok{g2\_data}\SpecialCharTok{$}\NormalTok{Group }\OtherTok{\textless{}{-}} \StringTok{"G2\_Collect\_2"}
\NormalTok{subset\_data\_clean}\SpecialCharTok{$}\NormalTok{Group }\OtherTok{\textless{}{-}} \StringTok{"Combined"}

\CommentTok{\# Calculate adjusted R² for each best model.}
\NormalTok{r2\_g1 }\OtherTok{\textless{}{-}} \FunctionTok{summary}\NormalTok{(models\_g1\_filtered}\SpecialCharTok{$}\NormalTok{DMI\_CH4}\SpecialCharTok{$}\NormalTok{model)}\SpecialCharTok{$}\NormalTok{adj.r.squared}
\NormalTok{r2\_g2 }\OtherTok{\textless{}{-}} \FunctionTok{summary}\NormalTok{(models\_g2\_filtered}\SpecialCharTok{$}\NormalTok{DMI\_CO2}\SpecialCharTok{$}\NormalTok{model)}\SpecialCharTok{$}\NormalTok{adj.r.squared}
\NormalTok{r2\_combined }\OtherTok{\textless{}{-}} \FunctionTok{summary}\NormalTok{(models\_combined\_filtered}\SpecialCharTok{$}\NormalTok{DMI\_CH4}\SpecialCharTok{$}\NormalTok{model)}\SpecialCharTok{$}\NormalTok{adj.r.squared}

\NormalTok{plot\_model }\OtherTok{\textless{}{-}} \ControlFlowTok{function}\NormalTok{(data, xvar, }\AttributeTok{yvar =} \StringTok{"DMI"}\NormalTok{, group\_label, r2\_value) \{}
  \FunctionTok{ggplot}\NormalTok{(data, }\FunctionTok{aes}\NormalTok{(}\AttributeTok{x =}\NormalTok{ .data[[xvar]], }\AttributeTok{y =}\NormalTok{ .data[[yvar]])) }\SpecialCharTok{+}
    \FunctionTok{geom\_point}\NormalTok{(}\AttributeTok{color =} \StringTok{"darkblue"}\NormalTok{, }\AttributeTok{size =} \DecValTok{2}\NormalTok{) }\SpecialCharTok{+}
    \FunctionTok{geom\_smooth}\NormalTok{(}\AttributeTok{method =} \StringTok{"lm"}\NormalTok{, }\AttributeTok{se =} \ConstantTok{TRUE}\NormalTok{, }\AttributeTok{color =} \StringTok{"red"}\NormalTok{) }\SpecialCharTok{+}
    \FunctionTok{labs}\NormalTok{(}
      \AttributeTok{title =} \FunctionTok{sprintf}\NormalTok{(}\StringTok{"\%s: \%s \textasciitilde{} \%s"}\NormalTok{, group\_label, yvar, xvar),}
      \AttributeTok{x =}\NormalTok{ xvar,}
      \AttributeTok{y =}\NormalTok{ yvar}
\NormalTok{    ) }\SpecialCharTok{+}
    \FunctionTok{annotate}\NormalTok{(}
      \StringTok{"text"}\NormalTok{,}
      \AttributeTok{x =} \ConstantTok{Inf}\NormalTok{, }\AttributeTok{y =} \SpecialCharTok{{-}}\ConstantTok{Inf}\NormalTok{,}
      \AttributeTok{label =} \FunctionTok{bquote}\NormalTok{(Adjusted}\SpecialCharTok{\textasciitilde{}}\NormalTok{R}\SpecialCharTok{\^{}}\DecValTok{2} \SpecialCharTok{==}\NormalTok{ .(}\FunctionTok{round}\NormalTok{(r2\_value, }\DecValTok{3}\NormalTok{))),}
      \AttributeTok{hjust =} \FloatTok{1.1}\NormalTok{, }\AttributeTok{vjust =} \SpecialCharTok{{-}}\FloatTok{1.1}\NormalTok{,}
      \AttributeTok{size =} \DecValTok{5}\NormalTok{, }\AttributeTok{color =} \StringTok{"black"}
\NormalTok{    ) }\SpecialCharTok{+}
    \FunctionTok{theme\_minimal}\NormalTok{(}\AttributeTok{base\_size =} \DecValTok{14}\NormalTok{)}
\NormalTok{\}}

\CommentTok{\# Calculate Adjusted R² values}
\NormalTok{r2\_g1       }\OtherTok{\textless{}{-}} \FunctionTok{summary}\NormalTok{(models\_g1\_filtered}\SpecialCharTok{$}\NormalTok{DMI\_CH4}\SpecialCharTok{$}\NormalTok{model)}\SpecialCharTok{$}\NormalTok{adj.r.squared}
\NormalTok{r2\_g2       }\OtherTok{\textless{}{-}} \FunctionTok{summary}\NormalTok{(models\_g2\_filtered}\SpecialCharTok{$}\NormalTok{DMI\_CO2}\SpecialCharTok{$}\NormalTok{model)}\SpecialCharTok{$}\NormalTok{adj.r.squared}
\NormalTok{r2\_combined }\OtherTok{\textless{}{-}} \FunctionTok{summary}\NormalTok{(models\_combined\_filtered}\SpecialCharTok{$}\NormalTok{DMI\_CH4}\SpecialCharTok{$}\NormalTok{model)}\SpecialCharTok{$}\NormalTok{adj.r.squared}

\CommentTok{\# Generate plots}
\NormalTok{plot1 }\OtherTok{\textless{}{-}} \FunctionTok{plot\_model}\NormalTok{(g1\_data, }\StringTok{"Daily\_Avg\_CH4"}\NormalTok{, }\AttributeTok{group\_label =} \StringTok{"G1\_Collect"}\NormalTok{,     }\AttributeTok{r2\_value =}\NormalTok{ r2\_g1)}
\NormalTok{plot2 }\OtherTok{\textless{}{-}} \FunctionTok{plot\_model}\NormalTok{(g2\_data, }\StringTok{"Daily\_Avg\_CO2"}\NormalTok{, }\AttributeTok{group\_label =} \StringTok{"G2\_Collect\_2"}\NormalTok{,   }\AttributeTok{r2\_value =}\NormalTok{ r2\_g2)}
\NormalTok{plot3 }\OtherTok{\textless{}{-}} \FunctionTok{plot\_model}\NormalTok{(subset\_data\_clean, }\StringTok{"Daily\_Avg\_CH4"}\NormalTok{, }\AttributeTok{group\_label =} \StringTok{"Combined"}\NormalTok{, }\AttributeTok{r2\_value =}\NormalTok{ r2\_combined)}

\CommentTok{\# Display}
\FunctionTok{print}\NormalTok{(plot1)}
\end{Highlighting}
\end{Shaded}

\begin{verbatim}
## `geom_smooth()` using formula = 'y ~ x'
\end{verbatim}

\begin{verbatim}
## Warning in is.na(x): is.na() applied to non-(list or vector) of type 'language'
\end{verbatim}

\includegraphics{PLT_Integration_Markdown_files/figure-latex/unnamed-chunk-18-1.pdf}

\begin{Shaded}
\begin{Highlighting}[]
\FunctionTok{print}\NormalTok{(plot2)}
\end{Highlighting}
\end{Shaded}

\begin{verbatim}
## `geom_smooth()` using formula = 'y ~ x'
\end{verbatim}

\begin{verbatim}
## Warning in is.na(x): is.na() applied to non-(list or vector) of type 'language'
\end{verbatim}

\includegraphics{PLT_Integration_Markdown_files/figure-latex/unnamed-chunk-18-2.pdf}

\begin{Shaded}
\begin{Highlighting}[]
\FunctionTok{print}\NormalTok{(plot3)}
\end{Highlighting}
\end{Shaded}

\begin{verbatim}
## `geom_smooth()` using formula = 'y ~ x'
\end{verbatim}

\begin{verbatim}
## Warning in is.na(x): is.na() applied to non-(list or vector) of type 'language'
\end{verbatim}

\includegraphics{PLT_Integration_Markdown_files/figure-latex/unnamed-chunk-18-3.pdf}

\#\#18A. Data Smoothing Process

Here we bring back the entire data set to and apply an exponential
smoothing function (like what dynamic modeling programs use such as
Vensim DSS). The data are first averaged across all seven cows to give a
herd average. If only one cow had an observation on a particular day
then its individual value is used in the herd average data (step 1). The
data is smoothing over a seven-day period. New variables such as DMI\_R
are added to the data frame (see step 4). We then plot of subset of G1
and G2 combined to demonstrate differences in original versus smoothed
data (see step 7).

\begin{Shaded}
\begin{Highlighting}[]
\CommentTok{\# 1) Compute daily herd means from clean\_data\_no}
\NormalTok{daily\_herd\_avg }\OtherTok{\textless{}{-}}\NormalTok{ clean\_data\_no }\SpecialCharTok{\%\textgreater{}\%}
  \FunctionTok{group\_by}\NormalTok{(Trial\_Period, Date) }\SpecialCharTok{\%\textgreater{}\%}
  \FunctionTok{summarise}\NormalTok{(}
    \AttributeTok{herd\_DMI =} \FunctionTok{mean}\NormalTok{(DMI,                 }\AttributeTok{na.rm =} \ConstantTok{TRUE}\NormalTok{),}
    \AttributeTok{herd\_CH4 =} \FunctionTok{mean}\NormalTok{(Daily\_Avg\_CH4,       }\AttributeTok{na.rm =} \ConstantTok{TRUE}\NormalTok{),}
    \AttributeTok{herd\_CO2 =} \FunctionTok{mean}\NormalTok{(Daily\_Avg\_CO2,       }\AttributeTok{na.rm =} \ConstantTok{TRUE}\NormalTok{),}
    \AttributeTok{herd\_O2  =} \FunctionTok{mean}\NormalTok{(Daily\_Avg\_O2,        }\AttributeTok{na.rm =} \ConstantTok{TRUE}\NormalTok{),}
    \AttributeTok{.groups  =} \StringTok{"drop"}
\NormalTok{  )}

\CommentTok{\# 2) Index each phase with a Day counter}
\NormalTok{daily\_herd\_indexed }\OtherTok{\textless{}{-}}\NormalTok{ daily\_herd\_avg }\SpecialCharTok{\%\textgreater{}\%}
  \FunctionTok{arrange}\NormalTok{(Trial\_Period, Date) }\SpecialCharTok{\%\textgreater{}\%}
  \FunctionTok{group\_by}\NormalTok{(Trial\_Period) }\SpecialCharTok{\%\textgreater{}\%}
  \FunctionTok{mutate}\NormalTok{(}\AttributeTok{Day =} \FunctionTok{row\_number}\NormalTok{()) }\SpecialCharTok{\%\textgreater{}\%}
  \FunctionTok{ungroup}\NormalTok{()}

\CommentTok{\# 3) Define Vensim‐style SMOOTH}
\NormalTok{smooth\_vensim }\OtherTok{\textless{}{-}} \ControlFlowTok{function}\NormalTok{(x, tau, }\AttributeTok{dt =} \DecValTok{1}\NormalTok{) \{}
\NormalTok{  alpha }\OtherTok{\textless{}{-}}\NormalTok{ dt }\SpecialCharTok{/}\NormalTok{ tau}
\NormalTok{  y     }\OtherTok{\textless{}{-}} \FunctionTok{numeric}\NormalTok{(}\FunctionTok{length}\NormalTok{(x))}
\NormalTok{  y[}\DecValTok{1}\NormalTok{]  }\OtherTok{\textless{}{-}}\NormalTok{ x[}\DecValTok{1}\NormalTok{]}
  \ControlFlowTok{for}\NormalTok{ (t }\ControlFlowTok{in} \DecValTok{2}\SpecialCharTok{:}\FunctionTok{length}\NormalTok{(x)) \{}
\NormalTok{    y[t] }\OtherTok{\textless{}{-}}\NormalTok{ y[t}\DecValTok{{-}1}\NormalTok{] }\SpecialCharTok{+}\NormalTok{ alpha }\SpecialCharTok{*}\NormalTok{ (x[t] }\SpecialCharTok{{-}}\NormalTok{ y[t}\DecValTok{{-}1}\NormalTok{])}
\NormalTok{  \}}
\NormalTok{  y}
\NormalTok{\}}
\NormalTok{tau\_days }\OtherTok{\textless{}{-}} \DecValTok{7}

\CommentTok{\# 4) Apply smoothing to every phase}
\NormalTok{smoothed\_all }\OtherTok{\textless{}{-}}\NormalTok{ daily\_herd\_indexed }\SpecialCharTok{\%\textgreater{}\%}
  \FunctionTok{group\_by}\NormalTok{(Trial\_Period) }\SpecialCharTok{\%\textgreater{}\%}
  \FunctionTok{mutate}\NormalTok{(}
    \AttributeTok{DMI\_R =} \FunctionTok{smooth\_vensim}\NormalTok{(herd\_DMI, tau\_days),}
    \AttributeTok{CH4\_R =} \FunctionTok{smooth\_vensim}\NormalTok{(herd\_CH4, tau\_days),}
    \AttributeTok{CO2\_R =} \FunctionTok{smooth\_vensim}\NormalTok{(herd\_CO2, tau\_days),}
    \AttributeTok{O2\_R  =} \FunctionTok{smooth\_vensim}\NormalTok{(herd\_O2,  tau\_days)}
\NormalTok{  ) }\SpecialCharTok{\%\textgreater{}\%}
  \FunctionTok{ungroup}\NormalTok{()}

\CommentTok{\# 5) Build the Combined\_G1\_G2 series *after* smoothing each day\textquotesingle{}s raw mean}
\NormalTok{combined }\OtherTok{\textless{}{-}}\NormalTok{ smoothed\_all }\SpecialCharTok{\%\textgreater{}\%}
  \FunctionTok{filter}\NormalTok{(Trial\_Period }\SpecialCharTok{\%in\%} \FunctionTok{c}\NormalTok{(}\StringTok{"G1\_Collect"}\NormalTok{,}\StringTok{"G2\_Collect\_2"}\NormalTok{)) }\SpecialCharTok{\%\textgreater{}\%}
  \FunctionTok{group\_by}\NormalTok{(Date) }\SpecialCharTok{\%\textgreater{}\%}
  \FunctionTok{summarise}\NormalTok{(}
    \AttributeTok{herd\_DMI =} \FunctionTok{mean}\NormalTok{(herd\_DMI, }\AttributeTok{na.rm=}\ConstantTok{TRUE}\NormalTok{),}
    \AttributeTok{herd\_CH4 =} \FunctionTok{mean}\NormalTok{(herd\_CH4, }\AttributeTok{na.rm=}\ConstantTok{TRUE}\NormalTok{),}
    \AttributeTok{herd\_CO2 =} \FunctionTok{mean}\NormalTok{(herd\_CO2, }\AttributeTok{na.rm=}\ConstantTok{TRUE}\NormalTok{),}
    \AttributeTok{herd\_O2  =} \FunctionTok{mean}\NormalTok{(herd\_O2,  }\AttributeTok{na.rm=}\ConstantTok{TRUE}\NormalTok{),}
    \AttributeTok{.groups =} \StringTok{"drop"}
\NormalTok{  ) }\SpecialCharTok{\%\textgreater{}\%}
  \FunctionTok{arrange}\NormalTok{(Date) }\SpecialCharTok{\%\textgreater{}\%}
  \FunctionTok{mutate}\NormalTok{(}
    \AttributeTok{Day   =} \FunctionTok{row\_number}\NormalTok{(),}
    \AttributeTok{DMI\_R =} \FunctionTok{smooth\_vensim}\NormalTok{(herd\_DMI, tau\_days),}
    \AttributeTok{CH4\_R =} \FunctionTok{smooth\_vensim}\NormalTok{(herd\_CH4, tau\_days),}
    \AttributeTok{CO2\_R =} \FunctionTok{smooth\_vensim}\NormalTok{(herd\_CO2, tau\_days),}
    \AttributeTok{O2\_R  =} \FunctionTok{smooth\_vensim}\NormalTok{(herd\_O2,  tau\_days),}
    \AttributeTok{Trial\_Period =} \StringTok{"Combined\_G1\_G2"}
\NormalTok{  )}

\CommentTok{\# 6) Bind \& filter to three series}
\NormalTok{to\_plot }\OtherTok{\textless{}{-}} \FunctionTok{bind\_rows}\NormalTok{(smoothed\_all, combined) }\SpecialCharTok{\%\textgreater{}\%}
  \FunctionTok{filter}\NormalTok{(Trial\_Period }\SpecialCharTok{\%in\%} \FunctionTok{c}\NormalTok{(}\StringTok{"G1\_Collect"}\NormalTok{,}\StringTok{"G2\_Collect\_2"}\NormalTok{,}\StringTok{"Combined\_G1\_G2"}\NormalTok{))}

\CommentTok{\# 7) Plot raw vs. smoothed DMI, faceted}
\FunctionTok{ggplot}\NormalTok{(to\_plot, }\FunctionTok{aes}\NormalTok{(}\AttributeTok{x =}\NormalTok{ Day)) }\SpecialCharTok{+}
  \FunctionTok{geom\_line}\NormalTok{(}\FunctionTok{aes}\NormalTok{(}\AttributeTok{y =}\NormalTok{ herd\_DMI), }\AttributeTok{color =} \StringTok{"grey70"}\NormalTok{) }\SpecialCharTok{+}
  \FunctionTok{geom\_line}\NormalTok{(}\FunctionTok{aes}\NormalTok{(}\AttributeTok{y =}\NormalTok{ DMI\_R),     }\AttributeTok{color =} \StringTok{"steelblue"}\NormalTok{, }\AttributeTok{linetype =} \StringTok{"dashed"}\NormalTok{) }\SpecialCharTok{+}
  \FunctionTok{facet\_wrap}\NormalTok{(}\SpecialCharTok{\textasciitilde{}}\NormalTok{ Trial\_Period, }\AttributeTok{scales =} \StringTok{"free\_y"}\NormalTok{) }\SpecialCharTok{+}
  \FunctionTok{labs}\NormalTok{(}
    \AttributeTok{title    =} \StringTok{"Raw vs. Exponentially{-}Smoothed Herd DMI"}\NormalTok{,}
    \AttributeTok{subtitle =} \StringTok{"G1\_Collect, G2\_Collect\_2 and Combined\_G1\_G2"}\NormalTok{,}
    \AttributeTok{x        =} \StringTok{"Day index"}\NormalTok{,}
    \AttributeTok{y        =} \StringTok{"DMI (g/day)"}
\NormalTok{  ) }\SpecialCharTok{+}
  \FunctionTok{theme\_minimal}\NormalTok{()}
\end{Highlighting}
\end{Shaded}

\includegraphics{PLT_Integration_Markdown_files/figure-latex/unnamed-chunk-19-1.pdf}

\begin{Shaded}
\begin{Highlighting}[]
\DocumentationTok{\#\#\#\#}
\end{Highlighting}
\end{Shaded}

\#\#18B. Additional Plots

See more detailed plots for each variable (DMI, CH4, CO2, and O2).

\begin{Shaded}
\begin{Highlighting}[]
\CommentTok{\# 1) Pull out just the Combined series}
\NormalTok{combined }\OtherTok{\textless{}{-}}\NormalTok{ to\_plot }\SpecialCharTok{\%\textgreater{}\%}
  \FunctionTok{filter}\NormalTok{(Trial\_Period }\SpecialCharTok{==} \StringTok{"Combined\_G1\_G2"}\NormalTok{)}

\CommentTok{\# 2) Helper to make each plot}
\NormalTok{make\_plot }\OtherTok{\textless{}{-}} \ControlFlowTok{function}\NormalTok{(df, raw, smooth, ylab, title)\{}
  \FunctionTok{ggplot}\NormalTok{(df, }\FunctionTok{aes}\NormalTok{(}\AttributeTok{x =}\NormalTok{ Day)) }\SpecialCharTok{+}
    \FunctionTok{geom\_line}\NormalTok{(}\FunctionTok{aes}\NormalTok{(}\AttributeTok{y =}\NormalTok{ .data[[raw]]),   }\AttributeTok{color =} \StringTok{"grey70"}\NormalTok{, }\AttributeTok{size =} \FloatTok{0.5}\NormalTok{) }\SpecialCharTok{+}
    \FunctionTok{geom\_line}\NormalTok{(}\FunctionTok{aes}\NormalTok{(}\AttributeTok{y =}\NormalTok{ .data[[smooth]]), }\AttributeTok{color =} \StringTok{"steelblue"}\NormalTok{, }\AttributeTok{size =} \DecValTok{1}\NormalTok{) }\SpecialCharTok{+}
    \FunctionTok{labs}\NormalTok{(}\AttributeTok{title =}\NormalTok{ title,}
         \AttributeTok{x     =} \StringTok{"Day"}\NormalTok{,}
         \AttributeTok{y     =}\NormalTok{ ylab) }\SpecialCharTok{+}
    \FunctionTok{theme\_minimal}\NormalTok{()}
\NormalTok{\}}

\CommentTok{\# 3) Four plots}
\NormalTok{p\_dmi }\OtherTok{\textless{}{-}} \FunctionTok{make\_plot}\NormalTok{(combined,}
                   \AttributeTok{raw    =} \StringTok{"herd\_DMI"}\NormalTok{,}
                   \AttributeTok{smooth =} \StringTok{"DMI\_R"}\NormalTok{,}
                   \AttributeTok{ylab   =} \StringTok{"DMI (g/day)"}\NormalTok{,}
                   \AttributeTok{title  =} \StringTok{"Combined DMI: Raw vs. Smoothed"}\NormalTok{)}
\end{Highlighting}
\end{Shaded}

\begin{verbatim}
## Warning: Using `size` aesthetic for lines was deprecated in ggplot2 3.4.0.
## i Please use `linewidth` instead.
## This warning is displayed once every 8 hours.
## Call `lifecycle::last_lifecycle_warnings()` to see where this warning was
## generated.
\end{verbatim}

\begin{Shaded}
\begin{Highlighting}[]
\NormalTok{p\_ch4 }\OtherTok{\textless{}{-}} \FunctionTok{make\_plot}\NormalTok{(combined,}
                   \AttributeTok{raw    =} \StringTok{"herd\_CH4"}\NormalTok{,}
                   \AttributeTok{smooth =} \StringTok{"CH4\_R"}\NormalTok{,}
                   \AttributeTok{ylab   =} \FunctionTok{expression}\NormalTok{(CH[}\DecValTok{4}\NormalTok{]}\SpecialCharTok{\textasciitilde{}}\StringTok{"(g/day)"}\NormalTok{),}
                   \AttributeTok{title  =} \StringTok{"Combined Methane: Raw vs. Smoothed"}\NormalTok{)}


\NormalTok{p\_co2 }\OtherTok{\textless{}{-}} \FunctionTok{make\_plot}\NormalTok{(combined,}
                   \AttributeTok{raw    =} \StringTok{"herd\_CO2"}\NormalTok{,}
                   \AttributeTok{smooth =} \StringTok{"CO2\_R"}\NormalTok{,}
                   \AttributeTok{ylab   =} \FunctionTok{expression}\NormalTok{(CO[}\DecValTok{2}\NormalTok{]}\SpecialCharTok{\textasciitilde{}}\StringTok{"(g/day)"}\NormalTok{),}
                   \AttributeTok{title  =} \StringTok{"Combined Carbon Dioxide: Raw vs. Smoothed"}\NormalTok{)}

\NormalTok{p\_o2  }\OtherTok{\textless{}{-}} \FunctionTok{make\_plot}\NormalTok{(combined,}
                   \AttributeTok{raw    =} \StringTok{"herd\_O2"}\NormalTok{,}
                   \AttributeTok{smooth =} \StringTok{"O2\_R"}\NormalTok{,}
                   \AttributeTok{ylab   =} \FunctionTok{expression}\NormalTok{(O[}\DecValTok{2}\NormalTok{]}\SpecialCharTok{\textasciitilde{}}\StringTok{"(g/day)"}\NormalTok{),}
                   \AttributeTok{title  =} \StringTok{"Combined Oxygen: Raw vs. Smoothed"}\NormalTok{)}

\CommentTok{\# 4) Display}
\FunctionTok{print}\NormalTok{(p\_dmi)}
\end{Highlighting}
\end{Shaded}

\includegraphics{PLT_Integration_Markdown_files/figure-latex/unnamed-chunk-20-1.pdf}

\begin{Shaded}
\begin{Highlighting}[]
\FunctionTok{print}\NormalTok{(p\_ch4)}
\end{Highlighting}
\end{Shaded}

\includegraphics{PLT_Integration_Markdown_files/figure-latex/unnamed-chunk-20-2.pdf}

\begin{Shaded}
\begin{Highlighting}[]
\FunctionTok{print}\NormalTok{(p\_co2)}
\end{Highlighting}
\end{Shaded}

\includegraphics{PLT_Integration_Markdown_files/figure-latex/unnamed-chunk-20-3.pdf}

\begin{Shaded}
\begin{Highlighting}[]
\FunctionTok{print}\NormalTok{(p\_o2)}
\end{Highlighting}
\end{Shaded}

\includegraphics{PLT_Integration_Markdown_files/figure-latex/unnamed-chunk-20-4.pdf}

\hypertarget{c.-the-smoothed-herd-average-data-is-now-redeployed-using-our-predictive-dmi-models-for-each-trail-phase-and-combined-reference-section-17-above.-note-that-since-we-started-from-the-clean_data_no-data-frame-we-have-to-convert-dmi_r-from-lb-to-kg.-similar-to-section-17-we-plot-and-report-adjusted-r2-and-mean-bias-for-our-new-estimates-using-the-smoothed-data.}{%
\subsection{18C. The smoothed-herd average data is now redeployed using
our predictive DMI models for each trail phase and combined (reference
section 17 above). Note that since we started from the
``clean\_data\_no'' data frame we have to convert DMI\_R from lb to kg.
Similar to section 17 we plot and report adjusted R2 and mean bias for
our new estimates using the smoothed
data.}\label{c.-the-smoothed-herd-average-data-is-now-redeployed-using-our-predictive-dmi-models-for-each-trail-phase-and-combined-reference-section-17-above.-note-that-since-we-started-from-the-clean_data_no-data-frame-we-have-to-convert-dmi_r-from-lb-to-kg.-similar-to-section-17-we-plot-and-report-adjusted-r2-and-mean-bias-for-our-new-estimates-using-the-smoothed-data.}}

\begin{Shaded}
\begin{Highlighting}[]
\CommentTok{\#herd\_smoothed}

\CommentTok{\# 0) Convert DMI\_R from lb/day to kg/day}
\NormalTok{smoothed\_all }\OtherTok{\textless{}{-}}\NormalTok{ smoothed\_all }\SpecialCharTok{\%\textgreater{}\%}
  \FunctionTok{mutate}\NormalTok{(}
    \AttributeTok{DMI\_R =}\NormalTok{ DMI\_R }\SpecialCharTok{*} \FloatTok{0.453592}   \CommentTok{\# now in kg/day}
\NormalTok{  )}

\CommentTok{\# Split smoothed data into groups}
\NormalTok{herd\_g1 }\OtherTok{\textless{}{-}}\NormalTok{ smoothed\_all }\SpecialCharTok{\%\textgreater{}\%} \FunctionTok{filter}\NormalTok{(Trial\_Period }\SpecialCharTok{==} \StringTok{"G1\_Collect"}\NormalTok{)}
\NormalTok{herd\_g2 }\OtherTok{\textless{}{-}}\NormalTok{ smoothed\_all }\SpecialCharTok{\%\textgreater{}\%} \FunctionTok{filter}\NormalTok{(Trial\_Period }\SpecialCharTok{==} \StringTok{"G2\_Collect\_2"}\NormalTok{)}
\NormalTok{herd\_combined }\OtherTok{\textless{}{-}}\NormalTok{smoothed\_all }\SpecialCharTok{\%\textgreater{}\%}
  \FunctionTok{filter}\NormalTok{(Trial\_Period }\SpecialCharTok{\%in\%} \FunctionTok{c}\NormalTok{(}\StringTok{"G1\_Collect"}\NormalTok{, }\StringTok{"G2\_Collect\_2"}\NormalTok{))}

\CommentTok{\# Step 3: Fit best models on smoothed herd{-}level data}
\NormalTok{model\_g1\_herd }\OtherTok{\textless{}{-}} \FunctionTok{lm}\NormalTok{(DMI\_R }\SpecialCharTok{\textasciitilde{}}\NormalTok{ CH4\_R, }\AttributeTok{data =}\NormalTok{ herd\_g1)}
\NormalTok{model\_g2\_herd }\OtherTok{\textless{}{-}} \FunctionTok{lm}\NormalTok{(DMI\_R }\SpecialCharTok{\textasciitilde{}}\NormalTok{ CO2\_R, }\AttributeTok{data =}\NormalTok{ herd\_g2)}

\NormalTok{model\_combined\_herd }\OtherTok{\textless{}{-}} \FunctionTok{lm}\NormalTok{(DMI\_R }\SpecialCharTok{\textasciitilde{}}\NormalTok{ CH4\_R, }\AttributeTok{data =}\NormalTok{ herd\_combined)}

\CommentTok{\# Step 4: Get Adjusted R² and summary}
\NormalTok{summary\_g1 }\OtherTok{\textless{}{-}} \FunctionTok{summary}\NormalTok{(model\_g1\_herd)}
\NormalTok{summary\_g2 }\OtherTok{\textless{}{-}} \FunctionTok{summary}\NormalTok{(model\_g2\_herd)}
\NormalTok{summary\_combined }\OtherTok{\textless{}{-}} \FunctionTok{summary}\NormalTok{(model\_combined\_herd)}

\FunctionTok{cat}\NormalTok{(}\StringTok{"Adjusted R² {-} G1\_Collect:}\SpecialCharTok{\textbackslash{}n}\StringTok{"}\NormalTok{, summary\_g1}\SpecialCharTok{$}\NormalTok{adj.r.squared, }\StringTok{"}\SpecialCharTok{\textbackslash{}n}\StringTok{"}\NormalTok{)}
\end{Highlighting}
\end{Shaded}

\begin{verbatim}
## Adjusted R² - G1_Collect:
##  0.06583638
\end{verbatim}

\begin{Shaded}
\begin{Highlighting}[]
\FunctionTok{cat}\NormalTok{(}\StringTok{"Adjusted R² {-} G2\_Collect\_2:}\SpecialCharTok{\textbackslash{}n}\StringTok{"}\NormalTok{, summary\_g2}\SpecialCharTok{$}\NormalTok{adj.r.squared, }\StringTok{"}\SpecialCharTok{\textbackslash{}n}\StringTok{"}\NormalTok{)}
\end{Highlighting}
\end{Shaded}

\begin{verbatim}
## Adjusted R² - G2_Collect_2:
##  -0.0018253
\end{verbatim}

\begin{Shaded}
\begin{Highlighting}[]
\FunctionTok{cat}\NormalTok{(}\StringTok{"Adjusted R² {-} Combined:}\SpecialCharTok{\textbackslash{}n}\StringTok{"}\NormalTok{, summary\_combined}\SpecialCharTok{$}\NormalTok{adj.r.squared, }\StringTok{"}\SpecialCharTok{\textbackslash{}n}\StringTok{"}\NormalTok{)}
\end{Highlighting}
\end{Shaded}

\begin{verbatim}
## Adjusted R² - Combined:
##  0.7682564
\end{verbatim}

\begin{Shaded}
\begin{Highlighting}[]
\CommentTok{\# Step 5: Predict DMI. I.e., Deploy the model using data. }
\NormalTok{herd\_g1 }\OtherTok{\textless{}{-}}\NormalTok{ herd\_g1 }\SpecialCharTok{\%\textgreater{}\%}
  \FunctionTok{mutate}\NormalTok{(}\AttributeTok{DMI\_pred =} \FunctionTok{predict}\NormalTok{(model\_g1\_herd, }\AttributeTok{newdata =}\NormalTok{ herd\_g1),}
         \AttributeTok{Bias =}\NormalTok{ DMI\_pred }\SpecialCharTok{{-}}\NormalTok{ DMI\_R)}

\NormalTok{herd\_g2 }\OtherTok{\textless{}{-}}\NormalTok{ herd\_g2 }\SpecialCharTok{\%\textgreater{}\%}
  \FunctionTok{mutate}\NormalTok{(}\AttributeTok{DMI\_pred =} \FunctionTok{predict}\NormalTok{(model\_g2\_herd, }\AttributeTok{newdata =}\NormalTok{ herd\_g2),}
         \AttributeTok{Bias =}\NormalTok{ DMI\_pred }\SpecialCharTok{{-}}\NormalTok{ DMI\_R)}

\NormalTok{herd\_combined }\OtherTok{\textless{}{-}}\NormalTok{ herd\_combined }\SpecialCharTok{\%\textgreater{}\%}
  \FunctionTok{mutate}\NormalTok{(}\AttributeTok{DMI\_pred =} \FunctionTok{predict}\NormalTok{(model\_combined\_herd, }\AttributeTok{newdata =}\NormalTok{ herd\_combined),}
         \AttributeTok{Bias =}\NormalTok{ DMI\_pred }\SpecialCharTok{{-}}\NormalTok{ DMI\_R)}

\CommentTok{\# Step 6: Compute Mean Bias}
\FunctionTok{cat}\NormalTok{(}\StringTok{"Mean Bias {-} G1\_Collect:}\SpecialCharTok{\textbackslash{}n}\StringTok{"}\NormalTok{, }\FunctionTok{mean}\NormalTok{(herd\_g1}\SpecialCharTok{$}\NormalTok{Bias, }\AttributeTok{na.rm =} \ConstantTok{TRUE}\NormalTok{), }\StringTok{"}\SpecialCharTok{\textbackslash{}n}\StringTok{"}\NormalTok{)}
\end{Highlighting}
\end{Shaded}

\begin{verbatim}
## Mean Bias - G1_Collect:
##  -3.774758e-15
\end{verbatim}

\begin{Shaded}
\begin{Highlighting}[]
\FunctionTok{cat}\NormalTok{(}\StringTok{"Mean Bias {-} G2\_Collect\_2:}\SpecialCharTok{\textbackslash{}n}\StringTok{"}\NormalTok{, }\FunctionTok{mean}\NormalTok{(herd\_g2}\SpecialCharTok{$}\NormalTok{Bias, }\AttributeTok{na.rm =} \ConstantTok{TRUE}\NormalTok{), }\StringTok{"}\SpecialCharTok{\textbackslash{}n}\StringTok{"}\NormalTok{)}
\end{Highlighting}
\end{Shaded}

\begin{verbatim}
## Mean Bias - G2_Collect_2:
##  -1.366437e-15
\end{verbatim}

\begin{Shaded}
\begin{Highlighting}[]
\FunctionTok{cat}\NormalTok{(}\StringTok{"Mean Bias {-} Combined:}\SpecialCharTok{\textbackslash{}n}\StringTok{"}\NormalTok{, }\FunctionTok{mean}\NormalTok{(herd\_combined}\SpecialCharTok{$}\NormalTok{Bias, }\AttributeTok{na.rm =} \ConstantTok{TRUE}\NormalTok{), }\StringTok{"}\SpecialCharTok{\textbackslash{}n}\StringTok{"}\NormalTok{)}
\end{Highlighting}
\end{Shaded}

\begin{verbatim}
## Mean Bias - Combined:
##  -1.522576e-15
\end{verbatim}

\begin{Shaded}
\begin{Highlighting}[]
\CommentTok{\# \# Step 7: Plot observed vs predicted DMI for each group}

\CommentTok{\# {-}{-}{-} Precompute metrics \& subtitle expressions {-}{-}{-}}
\CommentTok{\# G1}
\NormalTok{adjr2\_g1 }\OtherTok{\textless{}{-}} \FunctionTok{summary}\NormalTok{(model\_g1\_herd)}\SpecialCharTok{$}\NormalTok{adj.r.squared}
\NormalTok{bias\_g1  }\OtherTok{\textless{}{-}} \FunctionTok{mean}\NormalTok{(herd\_g1}\SpecialCharTok{$}\NormalTok{Bias, }\AttributeTok{na.rm =} \ConstantTok{TRUE}\NormalTok{)}
\NormalTok{subtitle\_g1 }\OtherTok{\textless{}{-}} \FunctionTok{bquote}\NormalTok{(}
\NormalTok{  Adj}\SpecialCharTok{\textasciitilde{}}\NormalTok{R}\SpecialCharTok{\^{}}\DecValTok{2} \SpecialCharTok{==}\NormalTok{ .(}\FunctionTok{round}\NormalTok{(adjr2\_g1,}\DecValTok{3}\NormalTok{))}
  \SpecialCharTok{\textasciitilde{}} \StringTok{";"} \SpecialCharTok{\textasciitilde{}}
\NormalTok{  Mean}\SpecialCharTok{\textasciitilde{}}\NormalTok{Bias }\SpecialCharTok{==}\NormalTok{ .(}\FunctionTok{round}\NormalTok{(bias\_g1,}\DecValTok{2}\NormalTok{))}\SpecialCharTok{\textasciitilde{}}\NormalTok{kg}
\NormalTok{)}

\CommentTok{\# G2}
\NormalTok{adjr2\_g2 }\OtherTok{\textless{}{-}} \FunctionTok{summary}\NormalTok{(model\_g2\_herd)}\SpecialCharTok{$}\NormalTok{adj.r.squared}
\NormalTok{bias\_g2  }\OtherTok{\textless{}{-}} \FunctionTok{mean}\NormalTok{(herd\_g2}\SpecialCharTok{$}\NormalTok{Bias, }\AttributeTok{na.rm =} \ConstantTok{TRUE}\NormalTok{)}
\NormalTok{subtitle\_g2 }\OtherTok{\textless{}{-}} \FunctionTok{bquote}\NormalTok{(}
\NormalTok{  Adj}\SpecialCharTok{\textasciitilde{}}\NormalTok{R}\SpecialCharTok{\^{}}\DecValTok{2} \SpecialCharTok{==}\NormalTok{ .(}\FunctionTok{round}\NormalTok{(adjr2\_g2,}\DecValTok{3}\NormalTok{))}
  \SpecialCharTok{\textasciitilde{}} \StringTok{";"} \SpecialCharTok{\textasciitilde{}}
\NormalTok{  Mean}\SpecialCharTok{\textasciitilde{}}\NormalTok{Bias }\SpecialCharTok{==}\NormalTok{ .(}\FunctionTok{round}\NormalTok{(bias\_g2,}\DecValTok{2}\NormalTok{))}\SpecialCharTok{\textasciitilde{}}\NormalTok{kg}
\NormalTok{)}

\CommentTok{\# Combined}
\NormalTok{adjr2\_c }\OtherTok{\textless{}{-}} \FunctionTok{summary}\NormalTok{(model\_combined\_herd)}\SpecialCharTok{$}\NormalTok{adj.r.squared}
\NormalTok{bias\_c  }\OtherTok{\textless{}{-}} \FunctionTok{mean}\NormalTok{(herd\_combined}\SpecialCharTok{$}\NormalTok{Bias, }\AttributeTok{na.rm =} \ConstantTok{TRUE}\NormalTok{)}
\NormalTok{subtitle\_c }\OtherTok{\textless{}{-}} \FunctionTok{bquote}\NormalTok{(}
\NormalTok{  Adj}\SpecialCharTok{\textasciitilde{}}\NormalTok{R}\SpecialCharTok{\^{}}\DecValTok{2} \SpecialCharTok{==}\NormalTok{ .(}\FunctionTok{round}\NormalTok{(adjr2\_c,}\DecValTok{3}\NormalTok{))}
  \SpecialCharTok{\textasciitilde{}} \StringTok{";"} \SpecialCharTok{\textasciitilde{}}
\NormalTok{  Mean}\SpecialCharTok{\textasciitilde{}}\NormalTok{Bias }\SpecialCharTok{==}\NormalTok{ .(}\FunctionTok{round}\NormalTok{(bias\_c,}\DecValTok{2}\NormalTok{))}\SpecialCharTok{\textasciitilde{}}\NormalTok{kg}
\NormalTok{)}

\CommentTok{\# {-}{-}{-} Plot for G1\_Collect (DMI\_R \textasciitilde{} CH4\_R) {-}{-}{-}}
\NormalTok{p\_g1 }\OtherTok{\textless{}{-}} \FunctionTok{ggplot}\NormalTok{(herd\_g1, }\FunctionTok{aes}\NormalTok{(}\AttributeTok{x =}\NormalTok{ CH4\_R, }\AttributeTok{y =}\NormalTok{ DMI\_R)) }\SpecialCharTok{+}
  \FunctionTok{geom\_point}\NormalTok{(}\AttributeTok{color =} \StringTok{"forestgreen"}\NormalTok{, }\AttributeTok{size =} \DecValTok{2}\NormalTok{) }\SpecialCharTok{+}
  \FunctionTok{geom\_smooth}\NormalTok{(}\AttributeTok{method =} \StringTok{"lm"}\NormalTok{, }\AttributeTok{se =} \ConstantTok{TRUE}\NormalTok{, }\AttributeTok{color =} \StringTok{"black"}\NormalTok{) }\SpecialCharTok{+}
  \FunctionTok{labs}\NormalTok{(}
    \AttributeTok{title    =} \StringTok{"G1\_Collect: Smoothed DMI vs Methane"}\NormalTok{,}
    \AttributeTok{subtitle =}\NormalTok{ subtitle\_g1,}
    \AttributeTok{x        =} \FunctionTok{expression}\NormalTok{(CH[}\DecValTok{4}\NormalTok{]}\SpecialCharTok{\textasciitilde{}}\StringTok{" (smoothed g/d)"}\NormalTok{),}
    \AttributeTok{y        =} \StringTok{"DMI (smoothed kg/d)"}
\NormalTok{  ) }\SpecialCharTok{+}
  \FunctionTok{theme\_minimal}\NormalTok{(}\AttributeTok{base\_size =} \DecValTok{14}\NormalTok{)}

\CommentTok{\# {-}{-}{-} Plot for G2\_Collect\_2 (DMI\_R \textasciitilde{} CO2\_R) {-}{-}{-}}
\NormalTok{p\_g2 }\OtherTok{\textless{}{-}} \FunctionTok{ggplot}\NormalTok{(herd\_g2, }\FunctionTok{aes}\NormalTok{(}\AttributeTok{x =}\NormalTok{ CO2\_R, }\AttributeTok{y =}\NormalTok{ DMI\_R)) }\SpecialCharTok{+}
  \FunctionTok{geom\_point}\NormalTok{(}\AttributeTok{color =} \StringTok{"darkorange"}\NormalTok{, }\AttributeTok{size =} \DecValTok{2}\NormalTok{) }\SpecialCharTok{+}
  \FunctionTok{geom\_smooth}\NormalTok{(}\AttributeTok{method =} \StringTok{"lm"}\NormalTok{, }\AttributeTok{se =} \ConstantTok{TRUE}\NormalTok{, }\AttributeTok{color =} \StringTok{"black"}\NormalTok{) }\SpecialCharTok{+}
  \FunctionTok{labs}\NormalTok{(}
    \AttributeTok{title    =} \StringTok{"G2\_Collect\_2: Smoothed DMI vs Carbon Dioxide"}\NormalTok{,}
    \AttributeTok{subtitle =}\NormalTok{ subtitle\_g2,}
    \AttributeTok{x        =} \FunctionTok{expression}\NormalTok{(CO[}\DecValTok{2}\NormalTok{]}\SpecialCharTok{\textasciitilde{}}\StringTok{" (smoothed g/d)"}\NormalTok{),}
    \AttributeTok{y        =} \StringTok{"DMI (smoothed kg/d)"}
\NormalTok{  ) }\SpecialCharTok{+}
  \FunctionTok{theme\_minimal}\NormalTok{(}\AttributeTok{base\_size =} \DecValTok{14}\NormalTok{)}

\CommentTok{\# {-}{-}{-} Plot for Combined (DMI\_R \textasciitilde{} CH4\_R over both phases) {-}{-}{-}}
\NormalTok{p\_combined }\OtherTok{\textless{}{-}} \FunctionTok{ggplot}\NormalTok{(herd\_combined, }\FunctionTok{aes}\NormalTok{(}\AttributeTok{x =}\NormalTok{ CH4\_R, }\AttributeTok{y =}\NormalTok{ DMI\_R)) }\SpecialCharTok{+}
  \FunctionTok{geom\_point}\NormalTok{(}\AttributeTok{color =} \StringTok{"steelblue"}\NormalTok{, }\AttributeTok{size =} \DecValTok{2}\NormalTok{) }\SpecialCharTok{+}
  \FunctionTok{geom\_smooth}\NormalTok{(}\AttributeTok{method =} \StringTok{"lm"}\NormalTok{, }\AttributeTok{se =} \ConstantTok{TRUE}\NormalTok{, }\AttributeTok{color =} \StringTok{"black"}\NormalTok{) }\SpecialCharTok{+}
  \FunctionTok{labs}\NormalTok{(}
    \AttributeTok{title    =} \StringTok{"Combined (G1+G2): Smoothed DMI vs Methane"}\NormalTok{,}
    \AttributeTok{subtitle =}\NormalTok{ subtitle\_c,}
    \AttributeTok{x        =} \FunctionTok{expression}\NormalTok{(CH[}\DecValTok{4}\NormalTok{]}\SpecialCharTok{\textasciitilde{}}\StringTok{" (smoothed g/d)"}\NormalTok{),}
    \AttributeTok{y        =} \StringTok{"DMI (smoothed kg/d)"}
\NormalTok{  ) }\SpecialCharTok{+}
  \FunctionTok{theme\_minimal}\NormalTok{(}\AttributeTok{base\_size =} \DecValTok{14}\NormalTok{)}

\CommentTok{\# {-}{-}{-} Display them {-}{-}{-}}
\FunctionTok{print}\NormalTok{(p\_g1)}
\end{Highlighting}
\end{Shaded}

\begin{verbatim}
## `geom_smooth()` using formula = 'y ~ x'
\end{verbatim}

\includegraphics{PLT_Integration_Markdown_files/figure-latex/unnamed-chunk-21-1.pdf}

\begin{Shaded}
\begin{Highlighting}[]
\FunctionTok{print}\NormalTok{(p\_g2)}
\end{Highlighting}
\end{Shaded}

\begin{verbatim}
## `geom_smooth()` using formula = 'y ~ x'
\end{verbatim}

\includegraphics{PLT_Integration_Markdown_files/figure-latex/unnamed-chunk-21-2.pdf}

\begin{Shaded}
\begin{Highlighting}[]
\FunctionTok{print}\NormalTok{(p\_combined)}
\end{Highlighting}
\end{Shaded}

\begin{verbatim}
## `geom_smooth()` using formula = 'y ~ x'
\end{verbatim}

\includegraphics{PLT_Integration_Markdown_files/figure-latex/unnamed-chunk-21-3.pdf}

\hypertarget{calculate-greenfeed-pellet-crude-protien}{%
\subsection{19. Calculate GreenFeed Pellet Crude
Protien}\label{calculate-greenfeed-pellet-crude-protien}}

This code allows for the calculation of crude protein contribution to
basal diet from pellets used in the GreenFeed. The user may download
individual drops per animal and adjust this code to estimate pellet CP
contribution for each animal throughout the study period. The individual
pellet data is not included in the current study and is available upon
request.

\begin{Shaded}
\begin{Highlighting}[]
\CommentTok{\# Step 1: Define input constants}
\NormalTok{feeding\_periods }\OtherTok{\textless{}{-}} \DecValTok{5}                   \CommentTok{\# Feedings per day}
\NormalTok{drops\_per\_period }\OtherTok{\textless{}{-}} \DecValTok{8}                 \CommentTok{\# Drops per feeding}
\NormalTok{drop\_mass\_g }\OtherTok{\textless{}{-}} \DecValTok{35}                     \CommentTok{\# Mass per drop in grams}
\NormalTok{pellet\_moisture\_pct }\OtherTok{\textless{}{-}} \DecValTok{12}            \CommentTok{\# Moisture percentage}
\NormalTok{pellet\_cp\_pct }\OtherTok{\textless{}{-}} \DecValTok{15}                  \CommentTok{\# CP \% of the pellet}
\NormalTok{bw\_kg }\OtherTok{\textless{}{-}} \DecValTok{622}                         \CommentTok{\# Body weight in kg}
\NormalTok{dmi\_pct\_bw }\OtherTok{\textless{}{-}} \FloatTok{1.8}                    \CommentTok{\# \% DMI as BW}
\NormalTok{basal\_cp\_pct }\OtherTok{\textless{}{-}} \FloatTok{5.6}                  \CommentTok{\# Basal diet CP \%}

\CommentTok{\# Step 2: Calculate pellet delivery}
\NormalTok{max\_pellets\_fed\_g }\OtherTok{\textless{}{-}}\NormalTok{ feeding\_periods }\SpecialCharTok{*}\NormalTok{ drops\_per\_period }\SpecialCharTok{*}\NormalTok{ drop\_mass\_g  }\CommentTok{\# Total grams}
\NormalTok{max\_pellets\_fed\_kg }\OtherTok{\textless{}{-}}\NormalTok{ max\_pellets\_fed\_g }\SpecialCharTok{/} \DecValTok{1000}                         \CommentTok{\# Convert to kg}

\CommentTok{\# Step 3: Convert to dry matter basis}
\NormalTok{pellet\_dm\_kg }\OtherTok{\textless{}{-}}\NormalTok{ max\_pellets\_fed\_kg }\SpecialCharTok{*}\NormalTok{ (}\DecValTok{1} \SpecialCharTok{{-}}\NormalTok{ pellet\_moisture\_pct }\SpecialCharTok{/} \DecValTok{100}\NormalTok{)}

\CommentTok{\# Step 4: Calculate CP from pellets}
\NormalTok{pellet\_cp\_kg }\OtherTok{\textless{}{-}}\NormalTok{ pellet\_dm\_kg }\SpecialCharTok{*}\NormalTok{ (pellet\_cp\_pct }\SpecialCharTok{/} \DecValTok{100}\NormalTok{)}

\CommentTok{\# Step 5: Calculate basal diet intake and its CP}
\NormalTok{basal\_dmi\_kg }\OtherTok{\textless{}{-}}\NormalTok{ bw\_kg }\SpecialCharTok{*}\NormalTok{ (dmi\_pct\_bw }\SpecialCharTok{/} \DecValTok{100}\NormalTok{)}
\NormalTok{basal\_cp\_kg }\OtherTok{\textless{}{-}}\NormalTok{ basal\_dmi\_kg }\SpecialCharTok{*}\NormalTok{ (basal\_cp\_pct }\SpecialCharTok{/} \DecValTok{100}\NormalTok{)}

\CommentTok{\# Step 6: Determine pellet CP as \% of basal diet CP}
\NormalTok{pellet\_cp\_pct\_basal }\OtherTok{\textless{}{-}}\NormalTok{ (pellet\_cp\_kg }\SpecialCharTok{/}\NormalTok{ basal\_cp\_kg) }\SpecialCharTok{*} \DecValTok{100}

\CommentTok{\# Step 7: Print results}
\FunctionTok{cat}\NormalTok{(}\StringTok{"Pellet CP Contribution Summary:}\SpecialCharTok{\textbackslash{}n}\StringTok{"}\NormalTok{)}
\end{Highlighting}
\end{Shaded}

\begin{verbatim}
## Pellet CP Contribution Summary:
\end{verbatim}

\begin{Shaded}
\begin{Highlighting}[]
\FunctionTok{cat}\NormalTok{(}\StringTok{"1. Max Pellets Fed (kg/day):"}\NormalTok{, }\FunctionTok{round}\NormalTok{(max\_pellets\_fed\_kg, }\DecValTok{3}\NormalTok{), }\StringTok{"}\SpecialCharTok{\textbackslash{}n}\StringTok{"}\NormalTok{)}
\end{Highlighting}
\end{Shaded}

\begin{verbatim}
## 1. Max Pellets Fed (kg/day): 1.4
\end{verbatim}

\begin{Shaded}
\begin{Highlighting}[]
\FunctionTok{cat}\NormalTok{(}\StringTok{"2. Pellet DM (kg/day):"}\NormalTok{, }\FunctionTok{round}\NormalTok{(pellet\_dm\_kg, }\DecValTok{3}\NormalTok{), }\StringTok{"}\SpecialCharTok{\textbackslash{}n}\StringTok{"}\NormalTok{)}
\end{Highlighting}
\end{Shaded}

\begin{verbatim}
## 2. Pellet DM (kg/day): 1.232
\end{verbatim}

\begin{Shaded}
\begin{Highlighting}[]
\FunctionTok{cat}\NormalTok{(}\StringTok{"3. Pellet CP (kg/day):"}\NormalTok{, }\FunctionTok{round}\NormalTok{(pellet\_cp\_kg, }\DecValTok{4}\NormalTok{), }\StringTok{"}\SpecialCharTok{\textbackslash{}n}\StringTok{"}\NormalTok{)}
\end{Highlighting}
\end{Shaded}

\begin{verbatim}
## 3. Pellet CP (kg/day): 0.1848
\end{verbatim}

\begin{Shaded}
\begin{Highlighting}[]
\FunctionTok{cat}\NormalTok{(}\StringTok{"4. Basal DMI (kg/day):"}\NormalTok{, }\FunctionTok{round}\NormalTok{(basal\_dmi\_kg, }\DecValTok{3}\NormalTok{), }\StringTok{"}\SpecialCharTok{\textbackslash{}n}\StringTok{"}\NormalTok{)}
\end{Highlighting}
\end{Shaded}

\begin{verbatim}
## 4. Basal DMI (kg/day): 11.196
\end{verbatim}

\begin{Shaded}
\begin{Highlighting}[]
\FunctionTok{cat}\NormalTok{(}\StringTok{"5. Basal CP (kg/day):"}\NormalTok{, }\FunctionTok{round}\NormalTok{(basal\_cp\_kg, }\DecValTok{3}\NormalTok{), }\StringTok{"}\SpecialCharTok{\textbackslash{}n}\StringTok{"}\NormalTok{)}
\end{Highlighting}
\end{Shaded}

\begin{verbatim}
## 5. Basal CP (kg/day): 0.627
\end{verbatim}

\begin{Shaded}
\begin{Highlighting}[]
\FunctionTok{cat}\NormalTok{(}\StringTok{"6. Pellet CP \% of Basal CP:"}\NormalTok{, }\FunctionTok{round}\NormalTok{(pellet\_cp\_pct\_basal, }\DecValTok{2}\NormalTok{), }\StringTok{"\%}\SpecialCharTok{\textbackslash{}n}\StringTok{"}\NormalTok{)}
\end{Highlighting}
\end{Shaded}

\begin{verbatim}
## 6. Pellet CP % of Basal CP: 29.47 %
\end{verbatim}

\end{document}
